# Supplementary material for: Comprehensive Analysis of MILE Gene Expression Data Set Advances Discovery of Leukaemia Type and Subtype Biomarkers
Source: Interdiscip Sci. 2017 Mar 16;9(1):24–35. doi: 10.1007/s12539-017-0216-9 (PMC5366179; doi:10.1007/s12539-017-0216-9)
Supplement: Supplementary file 1 — Supplementary material 1 (XLSX 561 kb) [file 12539_2017_216_MOESM1_ESM.xlsx]

## Sheet: ALLup
ENTREZID	SYMBOL	GENENAME
1	A1BG	alpha-1-B glycoprotein
100	ADA	adenosine deaminase
1000	CDH2	cadherin 2
10009	ZBTB33	zinc finger and BTB domain containing 33
100093630	SNHG8	small nucleolar RNA host gene 8
100101938	ANKRD26P3	ankyrin repeat domain 26 pseudogene 3
100128124	HGC6.3	uncharacterized LOC100128124
100128191	TMPO-AS1	TMPO antisense RNA 1
100128653	LOC100128653	uncharacterized LOC100128653
100128751	LOC100128751	INM04
100128788	SRRM2-AS1	SRRM2 antisense RNA 1
100128822	LINC01003	long intergenic non-protein coding RNA 1003
100129104	LOC100129104	uncharacterized LOC100129104
100129195	ZSCAN16-AS1	ZSCAN16 antisense RNA 1
100129271	C1orf68	chromosome 1 open reading frame 68
100129387	GABPB1-AS1	GABPB1 antisense RNA 1
100129482	ZNF37BP	zinc finger protein 37B, pseudogene
100129726	LINC01126	long intergenic non-protein coding RNA 1126
100130458	LOC100130458	uncharacterized LOC100130458
100130733	LRRC70	leucine rich repeat containing 70
100130958	SYCE1L	synaptonemal complex central element protein 1-like
100131211	NEMP2	nuclear envelope integral membrane protein 2
100131316	NA	NA
100131354	NA	NA
100131434	LINC00893	long intergenic non-protein coding RNA 893
100131564	CCDC18-AS1	CCDC18 antisense RNA 1
100131801	PET100	PET100 homolog
100131998	RRN3P3	RRN3 homolog, RNA polymerase I transcription factor pseudogene 3
100132341	CLUHP3	clustered mitochondria (cluA/CLU1) homolog pseudogene 3
100132356	LOC100132356	uncharacterized LOC100132356
100132815	IPO5P1	importin 5 pseudogene 1
100132911	DPH3P1	diphthamide biosynthesis 3 pseudogene 1
100133311	HOXA-AS3	HOXA cluster antisense RNA 3
100144602	EPHA5-AS1	EPHA5 antisense RNA 1
100170229	SRRM5	serine/arginine repetitive matrix 5
100170841	C17orf96	chromosome 17 open reading frame 96
100190939	TPT1-AS1	TPT1 antisense RNA 1
1002	CDH4	cadherin 4
10020	GNE	glucosamine (UDP-N-acetyl)-2-epimerase/N-acetylmannosamine kinase
100287569	LINC00173	long intergenic non-protein coding RNA 173
100287628	NA	NA
100288152	LOC100288152	uncharacterized LOC100288152
100288730	PAN3-AS1	PAN3 antisense RNA 1
100288911	LOC100288911	uncharacterized LOC100288911
100289019	SLC25A25-AS1	SLC25A25 antisense RNA 1
100289341	MAN1B1-AS1	MAN1B1 antisense RNA 1 (head to head)
100289635	ZNF605	zinc finger protein 605
100289678	ZNF783	zinc finger family member 783
10038	PARP2	poly(ADP-ribose) polymerase 2
100381270	ZBED6	zinc finger BED-type containing 6
10039	PARP3	poly(ADP-ribose) polymerase family member 3
10044	SH2D3C	SH2 domain containing 3C
100499177	THAP9-AS1	THAP9 antisense RNA 1
100505481	NA	NA
100505487	NA	NA
100505500	NA	NA
100505501	LOC100505501	uncharacterized LOC100505501
100505519	NA	NA
100505555	LOC100505555	uncharacterized LOC100505555
100505564	LOC100505564	uncharacterized LOC100505564
100505565	NA	NA
100505573	INAFM2	InaF motif containing 2
100505616	SNHG21	small nucleolar RNA host gene 21
100505650	LOC100505650	uncharacterized LOC100505650
100505657	NA	NA
100505687	LINC00888	long intergenic non-protein coding RNA 888
100505710	NA	NA
100505715	LOC100505715	uncharacterized LOC100505715
100505727	LOC100505727	uncharacterized LOC100505727
100505738	MIR4458HG	MIR4458 host gene
100505761	RPARP-AS1	RPARP antisense RNA 1
100505763	NA	NA
100505792	NA	NA
100505875	LINC01088	long intergenic non-protein coding RNA 1088
100505975	ENO1-AS1	ENO1 antisense RNA 1
100505976	NA	NA
100506012	PPP5D1	PPP5 tetratricopeptide repeat domain containing 1
100506029	NA	NA
100506054	RNASEH1-AS1	RNASEH1 antisense RNA 1
100506108	SIX3-AS1	SIX3 antisense RNA 1
100506168	NA	NA
100506302	LOC100506302	uncharacterized LOC100506302
100506325	SP2-AS1	SP2 antisense RNA 1
100506342	NA	NA
100506374	LOC100506374	uncharacterized LOC100506374
100506405	LOC100506405	uncharacterized LOC100506405
100506459	LOC100506459	uncharacterized LOC100506459
100506469	TMEM147-AS1	TMEM147 antisense RNA 1
100506473	LOC100506473	uncharacterized LOC100506473
100506476	LOC100506476	uncharacterized LOC100506476
100506548	LOC100506548	uncharacterized LOC100506548
100506597	NA	NA
100506649	PXN-AS1	PXN antisense RNA 1
100506676	NA	NA
100506681	JARID2-AS1	JARID2 antisense RNA 1
100506686	IQCH-AS1	IQCH antisense RNA 1
100506691	LOC100506691	uncharacterized LOC100506691
100506694	NA	NA
100506696	PCAT6	prostate cancer associated transcript 6 (non-protein coding)
100506710	EBLN3	endogenous Bornavirus-like nucleoprotein 3
100506730	LOC100506730	uncharacterized LOC100506730
100506748	NA	NA
100506776	TRG-AS1	T cell receptor gamma locus antisense RNA 1
100506779	BZRAP1-AS1	BZRAP1 antisense RNA 1
100506815	FOXP1-IT1	FOXP1 intronic transcript 1
100506826	MYLK-AS1	MYLK antisense RNA 1
100506831	NA	NA
100506863	NA	NA
100506897	DAPK1-IT1	DAPK1 intronic transcript 1
100506935	NA	NA
100506948	NA	NA
100506965	PWAR6	Prader Willi/Angelman region RNA 6
100507025	NA	NA
100507057	MFI2-AS1	MFI2 antisense RNA 1
100507094	NA	NA
100507110	NA	NA
100507111	NA	NA
100507212	NA	NA
100507213	NA	NA
100507217	LINC01578	long intergenic non-protein coding RNA 1578
100507228	NA	NA
100507246	SNHG16	small nucleolar RNA host gene 16
100507250	LOC100507250	uncharacterized LOC100507250
100507254	LINC01013	long intergenic non-protein coding RNA 1013
100507303	SNHG19	small nucleolar RNA host gene 19
100507314	NA	NA
100507360	NA	NA
100507372	NA	NA
100507398	INTS6-AS1	INTS6 antisense RNA 1
100507424	LOC100507424	uncharacterized LOC100507424
100507429	NA	NA
100507440	NA	NA
100507475	IDH1-AS1	IDH1 antisense RNA 1
100507487	LOC100507487	uncharacterized LOC100507487
100507501	LINC01569	long intergenic non-protein coding RNA 1569
100507520	NA	NA
100507562	LOC100507562	uncharacterized LOC100507562
100507580	NA	NA
100507599	LOC100507599	uncharacterized LOC100507599
100507602	TRIM52-AS1	TRIM52 antisense RNA 1 (head to head)
100526820	CAHM	colon adenocarcinoma hypermethylated (non-protein coding)
100527964	LHX4-AS1	LHX4 antisense RNA 1
100528062	ARMCX5-GPRASP2	ARMCX5-GPRASP2 readthrough
100533106	ZHX1-C8orf76	ZHX1-C8orf76 readthrough
100533182	SEC24B-AS1	SEC24B antisense RNA 1
10062	NR1H3	nuclear receptor subfamily 1 group H member 3
100652740	PYCARD-AS1	PYCARD antisense RNA 1
100652853	LINC01023	long intergenic non-protein coding RNA 1023
100652874	NA	NA
100652950	NA	NA
100652951	NA	NA
100653004	NA	NA
100653021	NA	NA
100653022	PP12719	uncharacterized LOC100653022
10073	SNUPN	snurportin 1
10078	TSSC4	tumor suppressing subtransferable candidate 4
10081	PDCD7	programmed cell death 7
10084	PQBP1	polyglutamine binding protein 1
10099	TSPAN3	tetraspanin 3
10116	FEM1B	fem-1 homolog b (C. elegans)
10127	ZNF263	zinc finger protein 263
10136	CELA3A	chymotrypsin like elastase family member 3A
10138	YAF2	YY1 associated factor 2
10142	AKAP9	A-kinase anchoring protein 9
10150	MBNL2	muscleblind like splicing regulator 2
10152	ABI2	abl-interactor 2
10155	TRIM28	tripartite motif containing 28
10160	FARP1	FERM, ARH/RhoGEF and pleckstrin domain protein 1
10161	LPAR6	lysophosphatidic acid receptor 6
10163	WASF2	WAS protein family member 2
10172	ZNF256	zinc finger protein 256
10174	SORBS3	sorbin and SH3 domain containing 3
10175	CNIH1	cornichon family AMPA receptor auxiliary protein 1
10181	RBM5	RNA binding motif protein 5
10189	ALYREF	Aly/REF export factor
10194	TSHZ1	teashirt zinc finger homeobox 1
10196	PRMT3	protein arginine methyltransferase 3
10199	MPHOSPH10	M-phase phosphoprotein 10
102	ADAM10	ADAM metallopeptidase domain 10
10208	USPL1	ubiquitin specific peptidase like 1
10209	EIF1	eukaryotic translation initiation factor 1
1021	CDK6	cyclin-dependent kinase 6
10210	TOPORS	topoisomerase I binding, arginine/serine-rich, E3 ubiquitin protein ligase
10212	DDX39A	DEAD-box helicase 39A
10220	GDF11	growth differentiation factor 11
10232	MSLN	mesothelin
10235	RASGRP2	RAS guanyl releasing protein 2
1025	CDK9	cyclin-dependent kinase 9
10252	SPRY1	sprouty RTK signaling antagonist 1
10253	SPRY2	sprouty RTK signaling antagonist 2
10256	CNKSR1	connector enhancer of kinase suppressor of Ras 1
1026	CDKN1A	cyclin-dependent kinase inhibitor 1A
10265	IRX5	iroquois homeobox 5
10267	RAMP1	receptor (G protein-coupled) activity modifying protein 1
10274	STAG1	stromal antigen 1
10284	SAP18	Sin3A associated protein 18kDa
10285	SMNDC1	survival motor neuron domain containing 1
10286	BCAS2	breast carcinoma amplified sequence 2
1029	CDKN2A	cyclin-dependent kinase inhibitor 2A
10300	KATNB1	katanin p80 (WD repeat containing) subunit B 1
10322	SMYD5	SMYD family member 5
10325	RRAGB	Ras related GTP binding B
10327	AKR1A1	aldo-keto reductase family 1, member A1 (aldehyde reductase)
10329	TMEM5	transmembrane protein 5
10346	TRIM22	tripartite motif containing 22
10350	ABCA9	ATP binding cassette subfamily A member 9
10360	NPM3	nucleophosmin/nucleoplasmin 3
10362	HMG20B	high mobility group 20B
10363	HMG20A	high mobility group 20A
10365	KLF2	Kruppel-like factor 2
10385	BTN2A2	butyrophilin subfamily 2 member A2
10389	SCML2	sex comb on midleg-like 2 (Drosophila)
1039	CDR2	cerebellar degeneration related protein 2
10400	PEMT	phosphatidylethanolamine N-methyltransferase
10411	RAPGEF3	Rap guanine nucleotide exchange factor 3
10419	PRMT5	protein arginine methyltransferase 5
10427	SEC24B	SEC24 homolog B, COPII coat complex component
10428	CFDP1	craniofacial development protein 1
10432	RBM14	RNA binding motif protein 14
10451	VAV3	vav guanine nucleotide exchange factor 3
10459	MAD2L2	MAD2 mitotic arrest deficient-like 2 (yeast)
10464	PIBF1	progesterone immunomodulatory binding factor 1
10472	ZBTB18	zinc finger and BTB domain containing 18
10473	HMGN4	high mobility group nucleosomal binding domain 4
10480	EIF3M	eukaryotic translation initiation factor 3 subunit M
10486	CAP2	CAP, adenylate cyclase-associated protein, 2 (yeast)
10492	SYNCRIP	synaptotagmin binding, cytoplasmic RNA interacting protein
10494	STK25	serine/threonine kinase 25
10497	UNC13B	unc-13 homolog B (C. elegans)
10513	APPBP2	amyloid beta precursor protein binding protein 2
10518	CIB2	calcium and integrin binding family member 2
10520	ZNF211	zinc finger protein 211
10522	DEAF1	DEAF1, transcription factor
10527	IPO7	importin 7
10528	NOP56	NOP56 ribonucleoprotein
1054	CEBPG	CCAAT/enhancer binding protein gamma
1056	CEL	carboxyl ester lipase
10561	IFI44	interferon induced protein 44
10564	ARFGEF2	ADP ribosylation factor guanine nucleotide exchange factor 2
10574	CCT7	chaperonin containing TCP1 subunit 7
10575	CCT4	chaperonin containing TCP1 subunit 4
10576	CCT2	chaperonin containing TCP1 subunit 2
10585	POMT1	protein O-mannosyltransferase 1
10594	PRPF8	pre-mRNA processing factor 8
10595	ERN2	endoplasmic reticulum to nucleus signaling 2
10600	USP16	ubiquitin specific peptidase 16
10603	SH2B2	SH2B adaptor protein 2
10609	P3H4	prolyl 3-hydroxylase family member 4 (non-enzymatic)
10622	POLR3G	polymerase (RNA) III subunit G
10633	RASL10A	RAS like family 10 member A
10638	SPHAR	S-phase response (cyclin related)
10642	IGF2BP1	insulin like growth factor 2 mRNA binding protein 1
10643	IGF2BP3	insulin like growth factor 2 mRNA binding protein 3
10650	PRELID3A	PRELI domain containing 3A
10656	KHDRBS3	KH domain containing, RNA binding, signal transduction associated 3
10659	CELF2	CUGBP, Elav-like family member 2
10668	CGRRF1	cell growth regulator with ring finger domain 1
10672	GNA13	G protein subunit alpha 13
10678	B3GNT2	UDP-GlcNAc:betaGal beta-1,3-N-acetylglucosaminyltransferase 2
10681	GNB5	G protein subunit beta 5
10725	NFAT5	nuclear factor of activated T-cells 5, tonicity-responsive
1073	CFL2	cofilin 2
10732	TCFL5	transcription factor-like 5 (basic helix-loop-helix)
10734	STAG3	stromal antigen 3
10737	RFPL3S	RFPL3 antisense
10745	PHTF1	putative homeodomain transcription factor 1
10750	GRAP	GRB2-related adaptor protein
10758	TRAF3IP2	TRAF3 interacting protein 2
10765	KDM5B	lysine demethylase 5B
10767	HBS1L	HBS1 like translational GTPase
10769	PLK2	polo like kinase 2
10772	SRSF10	serine/arginine-rich splicing factor 10
10777	ARPP21	cAMP regulated phosphoprotein 21kDa
10778	ZNF271P	zinc finger protein 271, pseudogene
10781	ZNF266	zinc finger protein 266
10791	VAMP5	vesicle associated membrane protein 5
10799	RPP40	ribonuclease P/MRP 40kDa subunit
10801	SEPT9	septin 9
10806	SDCCAG8	serologically defined colon cancer antigen 8
10807	SDCCAG3	serologically defined colon cancer antigen 3
10813	UTP14A	UTP14A small subunit processome component
10818	FRS2	fibroblast growth factor receptor substrate 2
10838	ZNF275	zinc finger protein 275
10840	ALDH1L1	aldehyde dehydrogenase 1 family member L1
10858	CYP46A1	cytochrome P450 family 46 subfamily A member 1
10865	ARID5A	AT-rich interaction domain 5A
10867	TSPAN9	tetraspanin 9
10873	ME3	malic enzyme 3, NADP(+)-dependent, mitochondrial
10881	ACTL7A	actin like 7A
10884	MRPS30	mitochondrial ribosomal protein S30
10892	MALT1	MALT1 paracaspase
109	ADCY3	adenylate cyclase 3
10914	PAPOLA	poly(A) polymerase alpha
10915	TCERG1	transcription elongation regulator 1
10927	SPIN1	spindlin 1
10929	SRSF8	serine/arginine-rich splicing factor 8
10944	C11orf58	chromosome 11 open reading frame 58
10949	HNRNPA0	heterogeneous nuclear ribonucleoprotein A0
10962	MLLT11	myeloid/lymphoid or mixed-lineage leukemia; translocated to, 11
10966	RAB40B	RAB40B, member RAS oncogene family
10969	EBNA1BP2	EBNA1 binding protein 2
10973	ASCC3	activating signal cointegrator 1 complex subunit 3
10979	FERMT2	fermitin family member 2
11011	TLK2	tousled like kinase 2
1102	RCBTB2	RCC1 and BTB domain containing protein 2
11030	RBPMS	RNA binding protein with multiple splicing
1104	RCC1	regulator of chromosome condensation 1
11041	B4GAT1	beta-1,4-glucuronyltransferase 1
11044	PAPD7	PAP associated domain containing 7
1105	CHD1	chromodomain helicase DNA binding protein 1
11052	CPSF6	cleavage and polyadenylation specific factor 6
1106	CHD2	chromodomain helicase DNA binding protein 2
11061	LECT1	leukocyte cell derived chemotaxin 1
11067	C10orf10	chromosome 10 open reading frame 10
11072	DUSP14	dual specificity phosphatase 14
11092	C9orf9	chromosome 9 open reading frame 9
11100	HNRNPUL1	heterogeneous nuclear ribonucleoprotein U-like 1
11103	KRR1	KRR1, small subunit (SSU) processome component, homolog (yeast)
11120	BTN2A1	butyrophilin subfamily 2 member A1
11127	KIF3A	kinesin family member 3A
11129	CLASRP	CLK4-associating serine/arginine rich protein
11131	CAPN11	calpain 11
11133	KPTN	kaptin (actin binding protein)
11137	PWP1	PWP1 homolog, endonuclein
11147	HHLA3	HERV-H LTR-associating 3
11155	LDB3	LIM domain binding 3
11156	PTP4A3	protein tyrosine phosphatase type IVA, member 3
11164	NUDT5	nudix hydrolase 5
11171	STRAP	serine/threonine kinase receptor associated protein
11174	ADAMTS6	ADAM metallopeptidase with thrombospondin type 1 motif 6
11183	MAP4K5	mitogen-activated protein kinase kinase kinase kinase 5
11184	MAP4K1	mitogen-activated protein kinase kinase kinase kinase 1
11188	NISCH	nischarin
112	ADCY6	adenylate cyclase 6
11214	AKAP13	A-kinase anchoring protein 13
11215	AKAP11	A-kinase anchoring protein 11
11218	DDX20	DEAD-box helicase 20
1122	CHML	choroideremia-like (Rab escort protein 2)
11221	DUSP10	dual specificity phosphatase 10
11232	POLG2	polymerase (DNA) gamma 2, accessory subunit
11236	RNF139	ring finger protein 139
11244	ZHX1	zinc fingers and homeoboxes 1
11245	GPR176	G protein-coupled receptor 176
11247	NXPH4	neurexophilin 4
112476	PRRT2	proline rich transmembrane protein 2
11259	FILIP1L	filamin A interacting protein 1-like
11270	NRM	nurim (nuclear envelope membrane protein)
11278	KLF12	Kruppel-like factor 12
11279	KLF8	Kruppel-like factor 8
112849	L3HYPDH	L-3-hydroxyproline dehydratase (trans-)
112942	CFAP36	cilia and flagella associated protein 36
112970	KTI12	KTI12 chromatin associated homolog
113026	PLCD3	phospholipase C delta 3
113177	IZUMO4	IZUMO family member 4
113189	CHST14	carbohydrate sulfotransferase 14
11319	ECD	ecdysoneless cell cycle regulator
113246	C12orf57	chromosome 12 open reading frame 57
113277	TMEM106A	transmembrane protein 106A
11346	SYNPO	synaptopodin
1136	CHRNA3	cholinergic receptor nicotinic alpha 3 subunit
113612	CYP2U1	cytochrome P450 family 2 subfamily U member 1
114034	TOE1	target of EGR1, member 1 (nuclear)
114044	MCM3AP-AS1	MCM3AP antisense RNA 1
114049	WBSCR22	Williams Beuren syndrome chromosome region 22
114112	TXNRD3	thioredoxin reductase 3
1143	CHRNB4	cholinergic receptor nicotinic beta 4 subunit
114327	EFHC1	EF-hand domain (C-terminal) containing 1
114614	MIR155HG	MIR155 host gene
114659	LRRC37B	leucine rich repeat containing 37B
114757	CYGB	cytoglobin
114783	LMTK3	lemur tyrosine kinase 3
114789	SLC25A25	solute carrier family 25 member 25
114791	TUBGCP5	tubulin gamma complex associated protein 5
114793	FMNL2	formin like 2
114794	ELFN2	extracellular leucine-rich repeat and fibronectin type III domain containing 2
114796	PSMG3-AS1	PSMG3 antisense RNA 1 (head to head)
114799	ESCO1	establishment of sister chromatid cohesion N-acetyltransferase 1
114803	MYSM1	Myb like, SWIRM and MPN domains 1
114818	KLHL29	kelch like family member 29
114822	RHPN1	rhophilin, Rho GTPase binding protein 1
114823	LENG8	leukocyte receptor cluster (LRC) member 8
114826	SMYD4	SET and MYND domain containing 4
114884	OSBPL10	oxysterol binding protein like 10
114900	C1QTNF4	C1q and tumor necrosis factor related protein 4
114907	FBXO32	F-box protein 32
114908	TMEM123	transmembrane protein 123
114915	EPB41L4A-AS1	EPB41L4A antisense RNA 1
114971	PTPMT1	protein tyrosine phosphatase, mitochondrial 1
114991	ZNF618	zinc finger protein 618
115	ADCY9	adenylate cyclase 9
115024	NT5C3B	5'-nucleotidase, cytosolic IIIB
115196	ZNF554	zinc finger protein 554
115265	DDIT4L	DNA damage inducible transcript 4 like
115286	SLC25A26	solute carrier family 25 member 26
115361	GBP4	guanylate binding protein 4
115399	LRRC56	leucine rich repeat containing 56
115426	UHRF2	ubiquitin like with PHD and ring finger domains 2
115509	ZNF689	zinc finger protein 689
115572	FAM46B	family with sequence similarity 46 member B
115752	DIS3L	DIS3 like exosome 3'-5' exoribonuclease
115908	CTHRC1	collagen triple helix repeat containing 1
116039	OSR2	odd-skipped related transciption factor 2
116064	LRRC58	leucine rich repeat containing 58
1161	ERCC8	excision repair cross-complementation group 8
116113	FOXP4	forkhead box P4
116225	ZMYND19	zinc finger MYND-type containing 19
116228	COX20	COX20 cytochrome c oxidase assembly factor
116236	ABHD15	abhydrolase domain containing 15
116442	RAB39B	RAB39B, member RAS oncogene family
116447	TOP1MT	topoisomerase (DNA) I, mitochondrial
116449	CLNK	cytokine dependent hematopoietic cell linker
116983	ACAP3	ArfGAP with coiled-coil, ankyrin repeat and PH domains 3
116984	ARAP2	ArfGAP with RhoGAP domain, ankyrin repeat and PH domain 2
117159	DCD	dermcidin
1179	CLCA1	chloride channel accessory 1
118460	EXOSC6	exosome component 6
118491	CFAP70	cilia and flagella associated protein 70
1185	CLCN6	chloride voltage-gated channel 6
118672	PSTK	phosphoseryl-tRNA kinase
118924	FRA10AC1	fragile site, folic acid type, rare, fra(10)(q23.3) or fra(10)(q24.2) candidate 1
119032	BORCS7	BLOC-1 related complex subunit 7
1195	CLK1	CDC like kinase 1
119504	ANAPC16	anaphase promoting complex subunit 16
119559	SFXN4	sideroflexin 4
1196	CLK2	CDC like kinase 2
120071	GYLTL1B	glycosyltransferase-like 1B
120227	CYP2R1	cytochrome P450 family 2 subfamily R member 1
120376	COLCA2	colorectal cancer associated 2
121053	C12orf45	chromosome 12 open reading frame 45
121268	RHEBL1	Ras homolog enriched in brain like 1
121536	AEBP2	AE binding protein 2
121793	TEX29	testis expressed 29
122525	C14orf28	chromosome 14 open reading frame 28
122809	SOCS4	suppressor of cytokine signaling 4
122830	NAA30	N(alpha)-acetyltransferase 30, NatC catalytic subunit
123	PLIN2	perilipin 2
123096	SLC25A29	solute carrier family 25 member 29
123283	TARSL2	threonyl-tRNA synthetase-like 2
123606	NIPA1	non imprinted in Prader-Willi/Angelman syndrome 1
123720	WHAMM	WAS protein homolog associated with actin, golgi membranes and microtubules
123920	CMTM3	CKLF like MARVEL transmembrane domain containing 3
124093	CCDC78	coiled-coil domain containing 78
124152	IQCK	IQ motif containing K
124540	MSI2	musashi RNA binding protein 2
124739	USP43	ubiquitin specific peptidase 43
124808	CCDC43	coiled-coil domain containing 43
124923	SGK494	uncharacterized serine/threonine-protein kinase SgK494
125228	FAM210A	family with sequence similarity 210 member A
125704	FAM69C	family with sequence similarity 69 member C
125950	RAVER1	ribonucleoprotein, PTB-binding 1
126129	CPT1C	carnitine palmitoyltransferase 1C
126133	ALDH16A1	aldehyde dehydrogenase 16 family member A1
126231	ZNF573	zinc finger protein 573
126272	EID2B	EP300 interacting inhibitor of differentiation 2B
126282	TNFAIP8L1	TNF alpha induced protein 8 like 1
126295	ZNF57	zinc finger protein 57
126298	IRGQ	immunity-related GTPase family, Q
126299	ZNF428	zinc finger protein 428
126375	ZNF792	zinc finger protein 792
1266	CNN3	calponin 3
1269	CNR2	cannabinoid receptor 2
126917	IFFO2	intermediate filament family orphan 2
127002	ATXN7L2	ataxin 7 like 2
127253	TYW3	tRNA-yW synthesizing protein 3 homolog
128338	DRAM2	DNA damage regulated autophagy modulator 2
128414	NKAIN4	Na+/K+ transporting ATPase interacting 4
128872	HMGB3P1	high mobility group box 3 pseudogene 1
1289	COL5A1	collagen type V alpha 1
129138	ANKRD54	ankyrin repeat domain 54
129401	NUP35	nucleoporin 35kDa
129807	NEU4	neuraminidase 4 (sialidase)
130535	KCTD18	potassium channel tetramerization domain containing 18
130872	AHSA2	AHA1, activator of heat shock 90kDa protein ATPase homolog 2 (yeast)
131583	FAM43A	family with sequence similarity 43 member A
1316	KLF6	Kruppel-like factor 6
131669	UROC1	urocanate hydratase 1
132241	RPL32P3	ribosomal protein L32 pseudogene 3
132789	GNPDA2	glucosamine-6-phosphate deaminase 2
132946	ARL9	ADP ribosylation factor like GTPase 9
133619	PRRC1	proline rich coiled-coil 1
133923	ZNF474	zinc finger protein 474
134430	WDR36	WD repeat domain 36
134553	C5orf24	chromosome 5 open reading frame 24
135228	CD109	CD109 molecule
135293	PM20D2	peptidase M20 domain containing 2
136895	C7orf31	chromosome 7 open reading frame 31
1369	CPN1	carboxypeptidase N subunit 1
1374	CPT1A	carnitine palmitoyltransferase 1A
137964	GPAT4	glycerol-3-phosphate acyltransferase 4
1380	CR2	complement component 3d receptor 2
1382	CRABP2	cellular retinoic acid binding protein 2
138241	C9orf85	chromosome 9 open reading frame 85
138307	LCN8	lipocalin 8
138311	FAM69B	family with sequence similarity 69 member B
1386	ATF2	activating transcription factor 2
138639	PTPDC1	protein tyrosine phosphatase domain containing 1
139231	FAM199X	family with sequence similarity 199, X-linked
139322	APOOL	apolipoprotein O like
139341	FUNDC1	FUN14 domain containing 1
1400	CRMP1	collapsin response mediator protein 1
140465	MYL6B	myosin light chain 6B
140576	S100A16	S100 calcium binding protein A16
140685	ZBTB46	zinc finger and BTB domain containing 46
1407	CRY1	cryptochrome circadian clock 1
140733	MACROD2	MACRO domain containing 2
1408	CRY2	cryptochrome circadian clock 2
140825	NEURL2	neuralized E3 ubiquitin protein ligase 2
140883	ZNF280B	zinc finger protein 280B
140890	SREK1	splicing regulatory glutamic acid/lysine-rich protein 1
142	PARP1	poly(ADP-ribose) polymerase 1
142678	MIB2	mindbomb E3 ubiquitin protein ligase 2
142891	SAMD8	sterile alpha motif domain containing 8
142940	TRUB1	TruB pseudouridine (psi) synthase family member 1
143279	HECTD2	HECT domain E3 ubiquitin protein ligase 2
143282	FGFBP3	fibroblast growth factor binding protein 3
143630	UBQLNL	ubiquilin-like
143684	FAM76B	family with sequence similarity 76 member B
144245	ALG10B	ALG10B, alpha-1,2-glucosyltransferase
1443	CSH2	chorionic somatomammotropin hormone 2
144348	ZNF664	zinc finger protein 664
144406	WDR66	WD repeat domain 66
144438	NA	NA
1453	CSNK1D	casein kinase 1 delta
1454	CSNK1E	casein kinase 1 epsilon
145407	C14orf37	chromosome 14 open reading frame 37
1459	CSNK2A2	casein kinase 2 alpha 2
146050	ZSCAN29	zinc finger and SCAN domain containing 29
146206	RLTPR	RGD motif, leucine rich repeats, tropomodulin domain and proline-rich containing
146456	TMED6	transmembrane p24 trafficking protein 6
146512	FLJ30679	uncharacterized protein FLJ30679
1466	CSRP2	cysteine and glycine rich protein 2
146849	CCDC42	coiled-coil domain containing 42
146853	C17orf50	chromosome 17 open reading frame 50
147184	TMEM99	transmembrane protein 99
147495	APCDD1	adenomatosis polyposis coli down-regulated 1
147694	ZNF548	zinc finger protein 548
147727	ILF3-AS1	ILF3 antisense RNA 1 (head to head)
147923	ZNF420	zinc finger protein 420
147929	ZNF565	zinc finger protein 565
147947	ZNF542P	zinc finger protein 542, pseudogene
148156	ZNF558	zinc finger protein 558
148203	ZNF738	zinc finger protein 738
148213	ZNF681	zinc finger protein 681
148268	ZNF570	zinc finger protein 570
148327	CREB3L4	cAMP responsive element binding protein 3-like 4
148345	C1orf127	chromosome 1 open reading frame 127
148423	C1orf52	chromosome 1 open reading frame 52
148789	B3GALNT2	beta-1,3-N-acetylgalactosaminyltransferase 2
148898	ZNF436-AS1	ZNF436 antisense RNA 1
1490	CTGF	connective tissue growth factor
149041	RC3H1	ring finger and CCCH-type domains 1
149076	ZNF362	zinc finger protein 362
149175	MANEAL	mannosidase endo-alpha like
149465	CFAP57	cilia and flagella associated protein 57
149473	CCDC24	coiled-coil domain containing 24
149699	GTSF1L	gametocyte specific factor 1-like
150051	LOC150051	uncharacterized LOC150051
150094	SIK1	salt inducible kinase 1
150142	ZNF295-AS1	ZNF295 antisense RNA 1
150274	HSCB	HscB mitochondrial iron-sulfur cluster co-chaperone
1503	CTPS1	CTP synthase 1
1506	CTRL	chymotrypsin-like
150726	FBXO41	F-box protein 41
150759	LINC00342	long intergenic non-protein coding RNA 342
150771	ITPRIPL1	inositol 1,4,5-trisphosphate receptor interacting protein-like 1
150864	FAM117B	family with sequence similarity 117 member B
151050	KANSL1L	KAT8 regulatory NSL complex subunit 1 like
151242	PPP1R1C	protein phosphatase 1 regulatory inhibitor subunit 1C
151525	WDSUB1	WD repeat, sterile alpha motif and U-box domain containing 1
152189	CMTM8	CKLF like MARVEL transmembrane domain containing 8
152217	NCBP2-AS2	NCBP2 antisense RNA 2 (head to head)
152273	FGD5	FYVE, RhoGEF and PH domain containing 5
1523	CUX1	cut like homeobox 1
152485	ZNF827	zinc finger protein 827
152559	PAQR3	progestin and adipoQ receptor family member III
152926	PPM1K	protein phosphatase, Mg2+/Mn2+ dependent 1K
153090	DAB2IP	DAB2 interacting protein
153129	SLC38A9	solute carrier family 38 member 9
153222	CREBRF	CREB3 regulatory factor
153241	CEP120	centrosomal protein 120kDa
153443	SRFBP1	serum response factor binding protein 1
153478	PLEKHG4B	pleckstrin homology and RhoGEF domain containing G4B
153572	IRX2	iroquois homeobox 2
153579	BTNL9	butyrophilin like 9
153642	ARSK	arylsulfatase family member K
154754	PRSS3P2	protease, serine 3 pseudogene 2
154796	AMOT	angiomotin
155061	ZNF746	zinc finger protein 746
155435	RBM33	RNA binding motif protein 33
1558	CYP2C8	cytochrome P450 family 2 subfamily C member 8
157	ADRBK2	adrenergic, beta, receptor kinase 2
157285	SGK223	homolog of rat pragma of Rnd2
157556	BAALC-AS2	BAALC antisense RNA 2
157567	ANKRD46	ankyrin repeat domain 46
1576	CYP3A4	cytochrome P450 family 3 subfamily A member 4
157657	C8orf37	chromosome 8 open reading frame 37
157769	FAM91A1	family with sequence similarity 91 member A1
158056	MAMDC4	MAM domain containing 4
158158	RASEF	RAS and EF-hand domain containing
158427	TSTD2	thiosulfate sulfurtransferase (rhodanese)-like domain containing 2
158586	ZXDB	zinc finger, X-linked, duplicated B
158880	USP51	ubiquitin specific peptidase 51
1589	CYP21A2	cytochrome P450 family 21 subfamily A member 2
1594	CYP27B1	cytochrome P450 family 27 subfamily B member 1
1600	DAB1	Dab, reelin signal transducer, homolog 1 (Drosophila)
160365	CLECL1	C-type lectin like 1
160518	DENND5B	DENN domain containing 5B
160622	GRASP	GRP1 (general receptor for phosphoinositides 1)-associated scaffold protein
160760	PPTC7	PTC7 protein phosphatase homolog
161176	SYNE3	spectrin repeat containing, nuclear envelope family member 3
161198	CLEC14A	C-type lectin domain family 14 member A
1615	DARS	aspartyl-tRNA synthetase
162	AP1B1	adaptor related protein complex 1 beta 1 subunit
162073	ITPRIPL2	inositol 1,4,5-trisphosphate receptor interacting protein-like 2
1622	DBI	diazepam binding inhibitor (GABA receptor modulator, acyl-CoA binding protein)
162239	ZFP1	ZFP1 zinc finger protein
1627	DBN1	drebrin 1
162963	ZNF610	zinc finger protein 610
162967	ZNF320	zinc finger protein 320
163051	ZNF709	zinc finger protein 709
163081	ZNF567	zinc finger protein 567
163087	ZNF383	zinc finger protein 383
163126	EID2	EP300 interacting inhibitor of differentiation 2
163227	ZNF100	zinc finger protein 100
1635	DCTD	dCMP deaminase
163702	IFNLR1	interferon, lambda receptor 1
163859	SDE2	SDE2 telomere maintenance homolog (S. pombe)
163882	CNST	consortin, connexin sorting protein
1643	DDB2	damage specific DNA binding protein 2
1649	DDIT3	DNA damage inducible transcript 3
165	AEBP1	AE binding protein 1
165055	CCDC138	coiled-coil domain containing 138
165324	UBXN2A	UBX domain protein 2A
1654	DDX3X	DEAD-box helicase 3, X-linked
1655	DDX5	DEAD-box helicase 5
1656	DDX6	DEAD-box helicase 6
165631	PARP15	poly(ADP-ribose) polymerase family member 15
165904	XIRP1	xin actin binding repeat containing 1
166	AES	amino-terminal enhancer of split
1660	DHX9	DEAH-box helicase 9
1662	DDX10	DEAD-box helicase 10
166647	ADGRA3	adhesion G protein-coupled receptor A3
166968	MIER3	MIER family member 3
168374	ZNF92	zinc finger protein 92
1687	DFNA5	deafness, autosomal dominant 5
168850	ZNF800	zinc finger protein 800
169270	ZNF596	zinc finger protein 596
169611	OLFML2A	olfactomedin like 2A
170261	ZCCHC12	zinc finger CCHC-type containing 12
170506	DHX36	DEAH-box helicase 36
170685	NUDT10	nudix hydrolase 10
170692	ADAMTS18	ADAM metallopeptidase with thrombospondin type 1 motif 18
171023	ASXL1	additional sex combs like 1, transcriptional regulator
171586	ABHD3	abhydrolase domain containing 3
172	AFG3L1P	AFG3 like matrix AAA peptidase subunit 1, pseudogene
1736	DKC1	dyskerin pseudouridine synthase 1
1739	DLG1	discs large homolog 1, scribble cell polarity complex component
1741	DLG3	discs large homolog 3
1756	DMD	dystrophin
1759	DNM1	dynamin 1
1788	DNMT3A	DNA (cytosine-5-)-methyltransferase 3 alpha
1789	DNMT3B	DNA (cytosine-5-)-methyltransferase 3 beta
1791	DNTT	DNA nucleotidylexotransferase
1800	DPEP1	dipeptidase 1 (renal)
1809	DPYSL3	dihydropyrimidinase like 3
1825	DSC3	desmocollin 3
1827	RCAN1	regulator of calcineurin 1
1829	DSG2	desmoglein 2
1831	TSC22D3	TSC22 domain family member 3
1842	ECM2	extracellular matrix protein 2, female organ and adipocyte specific
1855	DVL1	dishevelled segment polarity protein 1
1856	DVL2	dishevelled segment polarity protein 2
1875	E2F5	E2F transcription factor 5
1879	EBF1	early B-cell factor 1
1892	ECHS1	enoyl-CoA hydratase, short chain, 1, mitochondrial
1893	ECM1	extracellular matrix protein 1
19	ABCA1	ATP binding cassette subfamily A member 1
1915	EEF1A1	eukaryotic translation elongation factor 1 alpha 1
192286	HIGD2A	HIG1 hypoxia inducible domain family member 2A
1936	EEF1D	eukaryotic translation elongation factor 1 delta
1939	EIF2D	eukaryotic translation initiation factor 2D
1942	EFNA1	ephrin-A1
1945	EFNA4	ephrin-A4
1947	EFNB1	ephrin-B1
1948	EFNB2	ephrin-B2
1952	CELSR2	cadherin EGF LAG seven-pass G-type receptor 2
1953	MEGF6	multiple EGF like domains 6
196394	AMN1	antagonist of mitotic exit network 1 homolog
1964	EIF1AX	eukaryotic translation initiation factor 1A, X-linked
196528	ARID2	AT-rich interaction domain 2
196743	PAOX	polyamine oxidase (exo-N4-amino)
196792	FAM24B	family with sequence similarity 24 member B
1968	EIF2S3	eukaryotic translation initiation factor 2 subunit gamma
197370	NSMCE1	NSE1 homolog, SMC5-SMC6 complex component
1977	EIF4E	eukaryotic translation initiation factor 4E
199223	TTC21A	tetratricopeptide repeat domain 21A
1997	ELF1	E74 like ETS transcription factor 1
199704	ZNF585A	zinc finger protein 585A
199786	FAM129C	family with sequence similarity 129 member C
1998	ELF2	E74 like ETS transcription factor 2
199800	ADM5	adrenomedullin 5 (putative)
199953	TMEM201	transmembrane protein 201
20	ABCA2	ATP binding cassette subfamily A member 2
200014	CC2D1B	coiled-coil and C2 domain containing 1B
200172	SLFNL1	schlafen like 1
2004	ELK3	ELK3, ETS transcription factor
200576	PIKFYVE	phosphoinositide kinase, FYVE-type zinc finger containing
200765	TIGD1	tigger transposable element derived 1
200845	KCTD6	potassium channel tetramerization domain containing 6
200958	MUC20	mucin 20, cell surface associated
201134	CEP112	centrosomal protein 112kDa
2012	EMP1	epithelial membrane protein 1
2013	EMP2	epithelial membrane protein 2
201456	FBXO15	F-box protein 15
201475	RAB12	RAB12, member RAS oncogene family
201627	DENND6A	DENN domain containing 6A
202018	TAPT1	transmembrane anterior posterior transformation 1
202051	SPATA24	spermatogenesis associated 24
202500	TCTE1	t-complex-associated-testis-expressed 1
2027	ENO3	enolase 3 (beta, muscle)
202781	PAXIP1-AS1	PAXIP1 antisense RNA 1 (head to head)
203197	C9orf91	chromosome 9 open reading frame 91
203260	CCDC107	coiled-coil domain containing 107
203547	VMA21	VMA21 vacuolar H+-ATPase homolog (S. cerevisiae)
2037	EPB41L2	erythrocyte membrane protein band 4.1-like 2
2051	EPHB6	EPH receptor B6
2055	CLN8	ceroid-lipofuscinosis, neuronal 8
205717	USF3	upstream transcription factor family member 3
2064	ERBB2	erb-b2 receptor tyrosine kinase 2
2067	ERCC1	excision repair cross-complementation group 1
2077	ERF	ETS2 repressor factor
2078	ERG	v-ets avian erythroblastosis virus E26 oncogene homolog
2091	FBL	fibrillarin
2098	ESD	esterase D
2114	ETS2	ETS proto-oncogene 2, transcription factor
2117	ETV3	ETS variant 3
2119	ETV5	ETS variant 5
2120	ETV6	ETS variant 6
2125	EVPL	envoplakin
2130	EWSR1	EWS RNA binding protein 1
2132	EXT2	exostosin glycosyltransferase 2
2152	F3	coagulation factor III, tissue factor
2186	BPTF	bromodomain PHD finger transcription factor
219333	USP12	ubiquitin specific peptidase 12
2195	FAT1	FAT atypical cadherin 1
219541	MED19	mediator complex subunit 19
219699	UNC5B	unc-5 netrin receptor B
219743	TYSND1	trypsin domain containing 1
219902	TMEM136	transmembrane protein 136
219927	MRPL21	mitochondrial ribosomal protein L21
220001	VWCE	von Willebrand factor C and EGF domains
220359	TIGD3	tigger transposable element derived 3
220979	C10orf25	chromosome 10 open reading frame 25
220988	HNRNPA3	heterogeneous nuclear ribonucleoprotein A3
221037	JMJD1C	jumonji domain containing 1C
221061	FAM171A1	family with sequence similarity 171 member A1
221092	HNRNPUL2	heterogeneous nuclear ribonucleoprotein U-like 2
221188	ADGRG5	adhesion G protein-coupled receptor G5
221442	ADCY10P1	adenylate cyclase 10 (soluble) pseudogene 1
221468	TMEM217	transmembrane protein 217
221481	ARMC12	armadillo repeat containing 12
221662	RBM24	RNA binding motif protein 24
221710	SMIM13	small integral membrane protein 13
221830	TWISTNB	TWIST neighbor
221914	GPC2	glypican 2
221955	DAGLB	diacylglycerol lipase beta
222161	DKFZP586I1420	uncharacterized protein DKFZp586I1420
222223	KIAA1324L	KIAA1324-like
222643	UNC5CL	unc-5 family C-terminal like
222962	SLC29A4	solute carrier family 29 member 4
2230	FDX1	ferredoxin 1
2232	FDXR	ferredoxin reductase
2245	FGD1	FYVE, RhoGEF and PH domain containing 1
2272	FHIT	fragile histidine triad
2273	FHL1	four and a half LIM domains 1
22800	RRAS2	related RAS viral (r-ras) oncogene homolog 2
22803	XRN2	5'-3' exoribonuclease 2
22809	ATF5	activating transcription factor 5
22823	MTF2	metal response element binding transcription factor 2
22828	SCAF8	SR-related CTD-associated factor 8
22835	ZFP30	ZFP30 zinc finger protein
22839	DLGAP4	discs large homolog associated protein 4
22850	ADNP2	ADNP homeobox 2
22852	ANKRD26	ankyrin repeat domain 26
22858	ICK	intestinal cell (MAK-like) kinase
22859	ADGRL1	adhesion G protein-coupled receptor L1
22863	ATG14	autophagy related 14
22869	ZNF510	zinc finger protein 510
2287	FKBP3	FK506 binding protein 3
22876	INPP5F	inositol polyphosphate-5-phosphatase F
22877	MLXIP	MLX interacting protein
22878	TRAPPC8	trafficking protein particle complex 8
22880	MORC2	MORC family CW-type zinc finger 2
22882	ZHX2	zinc fingers and homeoboxes 2
22883	CLSTN1	calsyntenin 1
22889	KIAA0907	KIAA0907
22890	ZBTB1	zinc finger and BTB domain containing 1
22894	DIS3	DIS3 homolog, exosome endoribonuclease and 3'-5' exoribonuclease
22902	RUFY3	RUN and FYVE domain containing 3
22903	BTBD3	BTB domain containing 3
22906	TRAK1	trafficking protein, kinesin binding 1
22909	FAN1	FANCD2/FANCI-associated nuclease 1
22916	NCBP2	nuclear cap binding protein subunit 2
22929	SEPHS1	selenophosphate synthetase 1
22943	DKK1	dickkopf WNT signaling pathway inhibitor 1
22944	KIN	Kin17 DNA and RNA binding protein
22948	CCT5	chaperonin containing TCP1 subunit 5
22955	SCMH1	sex comb on midleg homolog 1 (Drosophila)
22981	NINL	ninein like
22982	DIP2C	disco interacting protein 2 homolog C
22994	CEP131	centrosomal protein 131kDa
23005	MAPKBP1	mitogen-activated protein kinase binding protein 1
23011	RAB21	RAB21, member RAS oncogene family
23013	SPEN	spen family transcriptional repressor
23014	FBXO21	F-box protein 21
23028	KDM1A	lysine demethylase 1A
23029	RBM34	RNA binding motif protein 34
23033	DOPEY1	dopey family member 1
23036	ZNF292	zinc finger protein 292
23040	MYT1L	myelin transcription factor 1 like
23047	PDS5B	PDS5 cohesin associated factor B
23049	SMG1	SMG1 phosphatidylinositol 3-kinase-related kinase
23064	SETX	senataxin
23075	SWAP70	SWAP switching B-cell complex 70kDa subunit
23076	RRP1B	ribosomal RNA processing 1B
23077	MYCBP2	MYC binding protein 2, E3 ubiquitin protein ligase
2308	FOXO1	forkhead box O1
23082	PPRC1	peroxisome proliferator-activated receptor gamma, coactivator-related 1
23089	PEG10	paternally expressed 10
23090	ZNF423	zinc finger protein 423
23093	TTLL5	tubulin tyrosine ligase like 5
231	AKR1B1	aldo-keto reductase family 1, member B1 (aldose reductase)
23116	FAM179B	family with sequence similarity 179 member B
23129	PLXND1	plexin D1
23131	GPATCH8	G-patch domain containing 8
23137	SMC5	structural maintenance of chromosomes 5
23138	N4BP3	NEDD4 binding protein 3
23141	ANKLE2	ankyrin repeat and LEM domain containing 2
23143	LRCH1	leucine-rich repeats and calponin homology (CH) domain containing 1
23151	GRAMD4	GRAM domain containing 4
23152	CIC	capicua transcriptional repressor
23157	SEPT6	septin 6
23160	WDR43	WD repeat domain 43
23167	EFR3A	EFR3 homolog A
23169	SLC35D1	solute carrier family 35 member D1
2317	FLNB	filamin B
23174	ZCCHC14	zinc finger CCHC-type containing 14
23175	LPIN1	lipin 1
23177	CEP68	centrosomal protein 68kDa
23179	RGL1	ral guanine nucleotide dissociation stimulator-like 1
23180	RFTN1	raftlin, lipid raft linker 1
23191	CYFIP1	cytoplasmic FMR1 interacting protein 1
23194	FBXL7	F-box and leucine-rich repeat protein 7
23198	PSME4	proteasome activator subunit 4
23207	PLEKHM2	pleckstrin homology and RUN domain containing M2
23208	SYT11	synaptotagmin 11
2321	FLT1	fms related tyrosine kinase 1
23215	PRRC2C	proline rich coiled-coil 2C
23216	TBC1D1	TBC1 domain family member 1
2322	FLT3	fms related tyrosine kinase 3
23221	RHOBTB2	Rho related BTB domain containing 2
23229	ARHGEF9	Cdc42 guanine nucleotide exchange factor 9
23236	PLCB1	phospholipase C beta 1
23239	PHLPP1	PH domain and leucine rich repeat protein phosphatase 1
2324	FLT4	fms related tyrosine kinase 4
23240	KIAA0922	KIAA0922
23242	COBL	cordon-bleu WH2 repeat protein
23243	ANKRD28	ankyrin repeat domain 28
23244	PDS5A	PDS5 cohesin associated factor A
23247	KIAA0556	KIAA0556
23248	RPRD2	regulation of nuclear pre-mRNA domain containing 2
23269	MGA	MGA, MAX dimerization protein
23270	TSPYL4	TSPY-like 4
23281	MTUS2	microtubule associated tumor suppressor candidate 2
23301	EHBP1	EH domain binding protein 1
23308	ICOSLG	inducible T-cell co-stimulator ligand
23309	SIN3B	SIN3 transcription regulator family member B
2331	FMOD	fibromodulin
23318	ZCCHC11	zinc finger CCHC-type containing 11
2332	FMR1	fragile X mental retardation 1
23325	KIAA1033	KIAA1033
23326	USP22	ubiquitin specific peptidase 22
23331	TTC28	tetratricopeptide repeat domain 28
23338	JADE2	jade family PHD finger 2
23344	ESYT1	extended synaptotagmin protein 1
23353	SUN1	Sad1 and UNC84 domain containing 1
23360	FNBP4	formin binding protein 4
23362	PSD3	pleckstrin and Sec7 domain containing 3
23363	OBSL1	obscurin-like 1
23370	ARHGEF18	Rho/Rac guanine nucleotide exchange factor 18
23379	ICE1	interactor of little elongation complex ELL subunit 1
23389	MED13L	mediator complex subunit 13 like
23394	ADNP	activity-dependent neuroprotector homeobox
23398	PPWD1	peptidylprolyl isomerase domain and WD repeat containing 1
23400	ATP13A2	ATPase 13A2
23435	TARDBP	TAR DNA binding protein
23438	HARS2	histidyl-tRNA synthetase 2
23468	CBX5	chromobox 5
23469	PHF3	PHD finger protein 3
23471	TRAM1	translocation associated membrane protein 1
23473	CAPN7	calpain 7
23493	HEY2	hes related family bHLH transcription factor with YRPW motif 2
23498	HAAO	3-hydroxyanthranilate 3,4-dioxygenase
23499	MACF1	microtubule-actin crosslinking factor 1
23507	LRRC8B	leucine-rich repeat containing 8 family member B
23513	SCRIB	scribbled planar cell polarity protein
23514	SPIDR	scaffolding protein involved in DNA repair
23518	R3HDM1	R3H domain containing 1
23522	KAT6B	lysine acetyltransferase 6B
23524	SRRM2	serine/arginine repetitive matrix 2
23532	PRAME	preferentially expressed antigen in melanoma
23543	RBFOX2	RNA binding protein, fox-1 homolog (C. elegans) 2
23545	ATP6V0A2	ATPase H+ transporting V0 subunit a2
23555	TSPAN15	tetraspanin 15
2356	FPGS	folylpolyglutamate synthase
23560	GTPBP4	GTP binding protein 4
23564	DDAH2	dimethylarginine dimethylaminohydrolase 2
23586	DDX58	DEXD/H-box helicase 58
23587	ELP5	elongator acetyltransferase complex subunit 5
23588	KLHDC2	kelch domain containing 2
23589	CARHSP1	calcium regulated heat stable protein 1
23635	SSBP2	single-stranded DNA binding protein 2
23637	RABGAP1	RAB GTPase activating protein 1
23640	HSPBP1	HSPA (heat shock 70kDa) binding protein, cytoplasmic cochaperone 1
23642	SNHG1	small nucleolar RNA host gene 1
23644	EDC4	enhancer of mRNA decapping 4
23645	PPP1R15A	protein phosphatase 1 regulatory subunit 15A
23654	PLXNB2	plexin B2
23659	PLA2G15	phospholipase A2 group XV
23660	ZKSCAN5	zinc finger with KRAB and SCAN domains 5
23683	PRKD3	protein kinase D3
23708	GSPT2	G1 to S phase transition 2
23764	MAFF	v-maf avian musculoaponeurotic fibrosarcoma oncogene homolog F
23774	BRD1	bromodomain containing 1
23787	MTCH1	mitochondrial carrier 1
24138	IFIT5	interferon induced protein with tetratricopeptide repeats 5
24145	PANX1	pannexin 1
245	ALOX12P2	arachidonate 12-lipoxygenase pseudogene 2
246175	CNOT6L	CCR4-NOT transcription complex subunit 6 like
246243	RNASEH1	ribonuclease H1
246330	PELI3	pellino E3 ubiquitin protein ligase family member 3
246778	IL27	interleukin 27
25	ABL1	ABL proto-oncogene 1, non-receptor tyrosine kinase
252969	NEIL2	nei like DNA glycosylase 2
2530	FUT8	fucosyltransferase 8 (alpha (1,6) fucosyltransferase)
253190	SERHL2	serine hydrolase-like 2
253260	RICTOR	RPTOR independent companion of MTOR, complex 2
253959	RALGAPA1	Ral GTPase activating protein catalytic alpha subunit 1
253980	KCTD13	potassium channel tetramerization domain containing 13
254048	UBN2	ubinuclein 2
254251	LCORL	ligand dependent nuclear receptor corepressor like
254394	MCM9	minichromosome maintenance 9 homologous recombination repair factor
254428	SLC41A1	solute carrier family 41 member 1
254863	TMEM256	transmembrane protein 256
254887	ZDHHC23	zinc finger DHHC-type containing 23
2549	GAB1	GRB2 associated binding protein 1
2551	GABPA	GA binding protein transcription factor alpha subunit
2553	GABPB1	GA binding protein transcription factor beta subunit 1
255403	ZNF718	zinc finger protein 718
255758	TCTEX1D2	Tctex1 domain containing 2
255783	INAFM1	InaF motif containing 1
255877	BCL6B	B-cell CLL/lymphoma 6, member B
255967	PAN3	PAN3 poly(A) specific ribonuclease subunit
256126	SYCE2	synaptonemal complex central element protein 2
256586	LYSMD2	LysM domain containing 2
256643	CXorf23	chromosome X open reading frame 23
256949	KANK3	KN motif and ankyrin repeat domains 3
256987	SERINC5	serine incorporator 5
2570	GABRR2	gamma-aminobutyric acid type A receptor rho2 subunit
257194	NEGR1	neuronal growth regulator 1
257218	SHPRH	SNF2 histone linker PHD RING helicase
257629	ANKS4B	ankyrin repeat and sterile alpha motif domain containing 4B
25800	SLC39A6	solute carrier family 39 member 6
25809	TTLL1	tubulin tyrosine ligase like 1
25817	FAM19A5	family with sequence similarity 19 (chemokine (C-C motif)-like), member A5
25820	ARIH1	ariadne RBR E3 ubiquitin protein ligase 1
25858	TEX40	testis expressed 40
25865	PRKD2	protein kinase D2
25871	C3orf17	chromosome 3 open reading frame 17
25875	LETMD1	LETM1 domain containing 1
25879	DCAF13	DDB1 and CUL4 associated factor 13
2589	GALNT1	polypeptide N-acetylgalactosaminyltransferase 1
25897	RNF19A	ring finger protein 19A, RBR E3 ubiquitin protein ligase
2590	GALNT2	polypeptide N-acetylgalactosaminyltransferase 2
25902	MTHFD1L	methylenetetrahydrofolate dehydrogenase (NADP+ dependent) 1-like
25909	AHCTF1	AT-hook containing transcription factor 1
25914	RTTN	rotatin
25917	THUMPD3	THUMP domain containing 3
25924	MYRIP	myosin VIIA and Rab interacting protein
25926	NOL11	nucleolar protein 11
259293	TAS2R30	taste 2 receptor member 30
25942	SIN3A	SIN3 transcription regulator family member A
25943	C20orf194	chromosome 20 open reading frame 194
25949	SYF2	SYF2 pre-mRNA splicing factor
25950	RWDD3	RWD domain containing 3
25956	SEC31B	SEC31 homolog B, COPII coat complex component
25957	PNISR	PNN-interacting serine/arginine-rich protein
25966	C2CD2	C2 calcium-dependent domain containing 2
25983	NGDN	neuroguidin
25998	IBTK	inhibitor of Bruton tyrosine kinase
25999	CLIP3	CAP-Gly domain containing linker protein 3
26005	C2CD3	C2 calcium-dependent domain containing 3
26009	ZZZ3	zinc finger ZZ-type containing 3
26010	SPATS2L	spermatogenesis associated serine rich 2 like
26011	TENM4	teneurin transmembrane protein 4
26012	NSMF	NMDA receptor synaptonuclear signaling and neuronal migration factor
26015	RPAP1	RNA polymerase II associated protein 1
26019	UPF2	UPF2 regulator of nonsense transcripts homolog (yeast)
26031	OSBPL3	oxysterol binding protein like 3
26043	UBXN7	UBX domain protein 7
26050	SLITRK5	SLIT and NTRK like family member 5
26051	PPP1R16B	protein phosphatase 1 regulatory subunit 16B
26053	AUTS2	autism susceptibility candidate 2
26056	RAB11FIP5	RAB11 family interacting protein 5 (class I)
26061	HACL1	2-hydroxyacyl-CoA lyase 1
26064	RAI14	retinoic acid induced 14
26083	TBC1D29	TBC1 domain family member 29
26086	GPSM1	G-protein signaling modulator 1
26094	DCAF4	DDB1 and CUL4 associated factor 4
26098	EDRF1	erythroid differentiation regulatory factor 1
26135	SERBP1	SERPINE1 mRNA binding protein 1
26137	ZBTB20	zinc finger and BTB domain containing 20
26156	RSL1D1	ribosomal L1 domain containing 1
2617	GARS	glycyl-tRNA synthetase
261734	NPHP4	nephronophthisis 4
262	AMD1	adenosylmethionine decarboxylase 1
26205	GMEB2	glucocorticoid modulatory element binding protein 2
26212	OR2B6	olfactory receptor family 2 subfamily B member 6
26225	ARL5A	ADP ribosylation factor like GTPase 5A
26226	FBXW4P1	F-box and WD repeat domain containing 4 pseudogene 1
26227	PHGDH	phosphoglycerate dehydrogenase
26228	STAP1	signal transducing adaptor family member 1
26230	TIAM2	T-cell lymphoma invasion and metastasis 2
26249	KLHL3	kelch like family member 3
26278	SACS	sacsin molecular chaperone
26280	IL1RAPL2	interleukin 1 receptor accessory protein like 2
26291	FGF21	fibroblast growth factor 21
26354	GNL3	G protein nucleolar 3
2648	KAT2A	lysine acetyltransferase 2A
26517	TIMM13	translocase of inner mitochondrial membrane 13
26520	TIMM9	translocase of inner mitochondrial membrane 9
2665	GDI2	GDP dissociation inhibitor 2
26659	OR7A5	olfactory receptor family 7 subfamily A member 5
266655	LINC00094	long intergenic non-protein coding RNA 94
266812	NAP1L5	nucleosome assembly protein 1 like 5
266977	ADGRF1	adhesion G protein-coupled receptor F1
267	AMFR	autocrine motility factor receptor, E3 ubiquitin protein ligase
2673	GFPT1	glutamine--fructose-6-phosphate transaminase 1
26775	SNORA72	small nucleolar RNA, H/ACA box 72
26784	SNORA64	small nucleolar RNA, H/ACA box 64
268	AMH	anti-Mullerian hormone
2683	B4GALT1	UDP-Gal:betaGlcNAc beta 1,4- galactosyltransferase, polypeptide 1
2687	GGT5	gamma-glutamyltransferase 5
2688	GH1	growth hormone 1
26953	RANBP6	RAN binding protein 6
26960	NBEA	neurobeachin
26973	CHORDC1	cysteine and histidine rich domain containing 1
27000	DNAJC2	DnaJ heat shock protein family (Hsp40) member C2
27086	FOXP1	forkhead box P1
27097	TAF5L	TATA-box binding protein associated factor 5 like
27106	ARRDC2	arrestin domain containing 2
27125	AFF4	AF4/FMR2 family member 4
27130	INVS	inversin
27131	SNX5	sorting nexin 5
27132	CPNE7	copine 7
27143	PALD1	phosphatase domain containing, paladin 1
27148	STK36	serine/threonine kinase 36
27231	NMRK2	nicotinamide riboside kinase 2
27232	GNMT	glycine N-methyltransferase
27237	ARHGEF16	Rho guanine nucleotide exchange factor 16
27242	TNFRSF21	tumor necrosis factor receptor superfamily member 21
27245	AHDC1	AT-hook DNA binding motif containing 1
27290	SPINK4	serine peptidase inhibitor, Kazal type 4
27292	DIMT1	DIM1 dimethyladenosine transferase 1 homolog
27309	ZNF330	zinc finger protein 330
2731	GLDC	glycine dehydrogenase (decarboxylating)
27316	RBMX	RNA binding motif protein, X-linked
27333	GOLIM4	golgi integral membrane protein 4
27339	PRPF19	pre-mRNA processing factor 19
27345	KCNMB4	potassium calcium-activated channel subfamily M regulatory beta subunit 4
27347	STK39	serine/threonine kinase 39
2737	GLI3	GLI family zinc finger 3
2739	GLO1	glyoxalase I
274	BIN1	bridging integrator 1
27434	POLM	polymerase (DNA) mu
2746	GLUD1	glutamate dehydrogenase 1
2762	GMDS	GDP-mannose 4,6-dehydratase
2767	GNA11	G protein subunit alpha 11
2768	GNA12	G protein subunit alpha 12
2769	GNA15	G protein subunit alpha 15
2770	GNAI1	G protein subunit alpha i1
280	AMY2B	amylase, alpha 2B (pancreatic)
2802	GOLGA3	golgin A3
2806	GOT2	glutamic-oxaloacetic transaminase 2
280636	C11orf31	chromosome 11 open reading frame 31
28227	PPP2R3B	protein phosphatase 2 regulatory subunit B'', beta
28231	SLCO4A1	solute carrier organic anion transporter family member 4A1
2824	GPM6B	glycoprotein M6B
282997	PDCD4-AS1	PDCD4 antisense RNA 1
283070	NA	NA
283120	H19	H19, imprinted maternally expressed transcript (non-protein coding)
283131	NEAT1	nuclear paraspeckle assembly transcript 1 (non-protein coding)
283455	KSR2	kinase suppressor of ras 2
283518	KCNRG	potassium channel regulator
283899	INO80E	INO80 complex subunit E
283951	C16orf91	chromosome 16 open reading frame 91
283981	LINC00685	long intergenic non-protein coding RNA 685
283991	UBALD2	UBA like domain containing 2
2840	GPR17	G protein-coupled receptor 17
284004	HEXDC	hexosaminidase (glycosyl hydrolase family 20, catalytic domain) containing
284021	MILR1	mast cell immunoglobulin-like receptor 1
284058	KANSL1	KAT8 regulatory NSL complex subunit 1
284086	NEK8	NIMA related kinase 8
284100	YWHAEP7	tyrosine 3-monooxygenase/tryptophan 5-monooxygenase activation protein epsilon pseudogene 7
284252	KCTD1	potassium channel tetramerization domain containing 1
284273	ZADH2	zinc binding alcohol dehydrogenase domain containing 2
284307	ZIK1	zinc finger protein interacting with K protein 1
284309	ZNF776	zinc finger protein 776
284346	ZNF575	zinc finger protein 575
284348	LYPD5	LY6/PLAUR domain containing 5
284370	ZNF615	zinc finger protein 615
284385	ZNF561-AS1	ZNF561 antisense RNA 1 (head to head)
284406	ZFP82	ZFP82 zinc finger protein
284408	ZNF790-AS1	ZNF790 antisense RNA 1
284459	HKR1	HKR1, GLI-Kruppel zinc finger family member
284551	LINC01226	long intergenic non-protein coding RNA 1226
284600	LOC284600	uncharacterized LOC284600
284695	ZNF326	zinc finger protein 326
284702	NA	NA
284723	SLC25A34	solute carrier family 25 member 34
284749	LINC00494	long intergenic non-protein coding RNA 494
284865	LOC284865	uncharacterized LOC284865
284889	MIF-AS1	MIF antisense RNA 1
285016	FAM150B	family with sequence similarity 150 member B
285025	CCDC141	coiled-coil domain containing 141
285093	RTP5	receptor (chemosensory) transporter protein 5 (putative)
285097	LOC285097	uncharacterized FLJ38379
28514	DLL1	delta-like 1 (Drosophila)
285203	EOGT	EGF domain-specific O-linked N-acetylglucosamine (GlcNAc) transferase
285313	IGSF10	immunoglobulin superfamily member 10
285349	ZNF660	zinc finger protein 660
285464	CRIPAK	cysteine rich PAK1 inhibitor
285590	SH3PXD2B	SH3 and PX domains 2B
285958	SNHG15	small nucleolar RNA host gene 15
285989	ZNF789	zinc finger protein 789
286148	DPY19L4	dpy-19 like 4 (C. elegans)
286205	SCAI	suppressor of cancer cell invasion
286367	NA	NA
2864	FFAR1	free fatty acid receptor 1
286410	ATP11C	ATPase phospholipid transporting 11C
286437	LOC286437	uncharacterized LOC286437
286467	FIRRE	firre intergenic repeating RNA element
286527	TMSB15B	thymosin beta 15B
2886	GRB7	growth factor receptor bound protein 7
2889	RAPGEF1	Rap guanine nucleotide exchange factor 1
28969	BZW2	basic leucine zipper and W2 domains 2
28970	C11orf54	chromosome 11 open reading frame 54
28981	IFT81	intraflagellar transport 81
28987	NOB1	NIN1/RPN12 binding protein 1 homolog
28992	MACROD1	MACRO domain containing 1
29044	NA	NA
29062	WDR91	WD repeat domain 91
29068	ZBTB44	zinc finger and BTB domain containing 44
29072	SETD2	SET domain containing 2
29078	NDUFAF4	NADH:ubiquinone oxidoreductase complex assembly factor 4
2908	NR3C1	nuclear receptor subfamily 3 group C member 1
29080	CCDC59	coiled-coil domain containing 59
29102	DROSHA	drosha ribonuclease III
29105	CFAP20	cilia and flagella associated protein 20
29107	NXT1	nuclear transport factor 2-like export factor 1
29116	MYLIP	myosin regulatory light chain interacting protein
29123	ANKRD11	ankyrin repeat domain 11
292	SLC25A5	solute carrier family 25 member 5
2926	GRSF1	G-rich RNA sequence binding factor 1
293	SLC25A6	solute carrier family 25 member 6
2950	GSTP1	glutathione S-transferase pi 1
2956	MSH6	mutS homolog 6
2958	GTF2A2	general transcription factor IIA 2
2968	GTF2H4	general transcription factor IIH subunit 4
2971	GTF3A	general transcription factor IIIA
29760	BLNK	B-cell linker
29789	OLA1	Obg-like ATPase 1
29799	YPEL1	yippee like 1
29801	ZDHHC8	zinc finger DHHC-type containing 8
2982	GUCY1A3	guanylate cyclase 1, soluble, alpha 3
29883	CNOT7	CCR4-NOT transcription complex subunit 7
29888	STRN4	striatin 4
29889	GNL2	G protein nucleolar 2
29896	TRA2A	transformer 2 alpha homolog (Drosophila)
29902	FAM216A	family with sequence similarity 216 member A
29903	CCDC106	coiled-coil domain containing 106
29906	ST8SIA5	ST8 alpha-N-acetylneuraminate alpha-2,8-sialyltransferase 5
29911	HOOK2	hook microtubule-tethering protein 2
29915	HCFC2	host cell factor C2
29941	PKN3	protein kinase N3
29965	CDIP1	cell death-inducing p53 target 1
29967	LRP12	LDL receptor related protein 12
29978	UBQLN2	ubiquilin 2
29997	GLTSCR2	glioma tumor suppressor candidate region gene 2
3006	HIST1H1C	histone cluster 1, H1c
3007	HIST1H1D	histone cluster 1, H1d
3008	HIST1H1E	histone cluster 1, H1e
3009	HIST1H1B	histone cluster 1, H1b
3012	HIST1H2AE	histone cluster 1, H2ae
3017	HIST1H2BD	histone cluster 1, H2bd
3018	HIST1H2BB	histone cluster 1, H2bb
3021	H3F3B	H3 histone, family 3B (H3.3B)
3065	HDAC1	histone deacetylase 1
3070	HELLS	helicase, lymphoid-specific
30817	ADGRE2	adhesion G protein-coupled receptor E2
30833	NT5C	5', 3'-nucleotidase, cytosolic
30836	DNTTIP2	deoxynucleotidyltransferase, terminal, interacting protein 2
30837	SOCS7	suppressor of cytokine signaling 7
30846	EHD2	EH domain containing 2
30849	PIK3R4	phosphoinositide-3-kinase regulatory subunit 4
3087	HHEX	hematopoietically expressed homeobox
3094	HINT1	histidine triad nucleotide binding protein 1
3096	HIVEP1	human immunodeficiency virus type I enhancer binding protein 1
3097	HIVEP2	human immunodeficiency virus type I enhancer binding protein 2
31	ACACA	acetyl-CoA carboxylase alpha
3111	HLA-DOA	major histocompatibility complex, class II, DO alpha
3115	HLA-DPB1	major histocompatibility complex, class II, DP beta 1
3120	HLA-DQB2	major histocompatibility complex, class II, DQ beta 2
3146	HMGB1	high mobility group box 1
3157	HMGCS1	3-hydroxy-3-methylglutaryl-CoA synthase 1
3164	NR4A1	nuclear receptor subfamily 4 group A member 1
3187	HNRNPH1	heterogeneous nuclear ribonucleoprotein H1 (H)
3191	HNRNPL	heterogeneous nuclear ribonucleoprotein L
319103	SNORD8	small nucleolar RNA, C/D box 8
3192	HNRNPU	heterogeneous nuclear ribonucleoprotein U (scaffold attachment factor A)
320	APBA1	amyloid beta precursor protein binding family A member 1
3200	HOXA3	homeobox A3
3201	HOXA4	homeobox A4
3203	HOXA6	homeobox A6
3207	HOXA11	homeobox A11
3214	HOXB4	homeobox B4
3215	HOXB5	homeobox B5
3217	HOXB7	homeobox B7
3276	PRMT1	protein arginine methyltransferase 1
3298	HSF2	heat shock transcription factor 2
3301	DNAJA1	DnaJ heat shock protein family (Hsp40) member A1
331	XIAP	X-linked inhibitor of apoptosis
3313	HSPA9	heat shock protein family A (Hsp70) member 9
3321	IGSF3	immunoglobulin superfamily member 3
3326	HSP90AB1	heat shock protein 90kDa alpha family class B member 1
3339	HSPG2	heparan sulfate proteoglycan 2
338004	LINC00226	long intergenic non-protein coding RNA 226
338657	CCDC84	coiled-coil domain containing 84
338799	LINC01089	long intergenic non-protein coding RNA 1089
339105	PRSS53	protease, serine 53
339210	C17orf67	chromosome 17 open reading frame 67
339290	LINC00667	long intergenic non-protein coding RNA 667
339324	ZNF260	zinc finger protein 260
339456	TMEM52	transmembrane protein 52
339483	MTMR9LP	myotubularin related protein 9-like, pseudogene
339488	TFAP2E	transcription factor AP-2 epsilon (activating enhancer binding protein 2 epsilon)
339500	ZNF678	zinc finger protein 678
339541	C1orf228	chromosome 1 open reading frame 228
339803	LOC339803	uncharacterized LOC339803
3399	ID3	inhibitor of DNA binding 3, HLH protein
34	ACADM	acyl-CoA dehydrogenase, C-4 to C-12 straight chain
340024	SLC6A19	solute carrier family 6 member 19
340152	ZC3H12D	zinc finger CCCH-type containing 12D
340252	ZNF680	zinc finger protein 680
340277	FAM221A	family with sequence similarity 221 member A
340348	TSPAN33	tetraspanin 33
340371	NRBP2	nuclear receptor binding protein 2
340481	ZDHHC21	zinc finger DHHC-type containing 21
3422	IDI1	isopentenyl-diphosphate delta isomerase 1
342371	ATXN1L	ataxin 1 like
3425	IDUA	iduronidase, alpha-L-
3428	IFI16	interferon, gamma-inducible protein 16
345462	ZNF879	zinc finger protein 879
347734	SLC35B2	solute carrier family 35 member B2
3487	IGFBP4	insulin like growth factor binding protein 4
348801	LNP1	leukemia NUP98 fusion partner 1
3489	IGFBP6	insulin like growth factor binding protein 6
349136	WDR86	WD repeat domain 86
352954	GATS	GATS, stromal antigen 3 opposite strand
353	APRT	adenine phosphoribosyltransferase
353274	ZNF445	zinc finger protein 445
353299	RGSL1	regulator of G-protein signaling like 1
3559	IL2RA	interleukin 2 receptor subunit alpha
3563	IL3RA	interleukin 3 receptor subunit alpha
3572	IL6ST	interleukin 6 signal transducer
3592	IL12A	interleukin 12A
3596	IL13	interleukin 13
360023	ZBTB41	zinc finger and BTB domain containing 41
360205	PRAC2	prostate cancer susceptibility candidate 2
3608	ILF2	interleukin enhancer binding factor 2
3612	IMPA1	inositol(myo)-1(or 4)-monophosphatase 1
3615	IMPDH2	IMP (inosine 5'-monophosphate) dehydrogenase 2
3638	INSIG1	insulin induced gene 1
3640	INSL3	insulin like 3
3643	INSR	insulin receptor
3646	EIF3E	eukaryotic translation initiation factor 3 subunit E
3653	IPW	imprinted in Prader-Willi syndrome (non-protein coding)
3678	ITGA5	integrin subunit alpha 5
3682	ITGAE	integrin subunit alpha E
3708	ITPR1	inositol 1,4,5-trisphosphate receptor type 1
3709	ITPR2	inositol 1,4,5-trisphosphate receptor type 2
3710	ITPR3	inositol 1,4,5-trisphosphate receptor type 3
3725	JUN	jun proto-oncogene
3727	JUND	jun D proto-oncogene
3728	JUP	junction plakoglobin
3741	KCNA5	potassium voltage-gated channel subfamily A member 5
374393	FAM111B	family with sequence similarity 111 member B
374470	C12orf42	chromosome 12 open reading frame 42
374654	KIF7	kinesin family member 7
374877	C19orf45	chromosome 19 open reading frame 45
374887	YJEFN3	YjeF N-terminal domain containing 3
375190	FAM228B	family with sequence similarity 228 member B
375341	C3orf62	chromosome 3 open reading frame 62
375387	NRROS	negative regulator of reactive oxygen species
375444	C5orf34	chromosome 5 open reading frame 34
375449	MAST4	microtubule associated serine/threonine kinase family member 4
375743	PTAR1	protein prenyltransferase alpha subunit repeat containing 1
375757	SWI5	SWI5 homologous recombination repair protein
376267	RAB15	RAB15, member RAS oncogene family
376497	SLC27A1	solute carrier family 27 member 1
3777	KCNK3	potassium two pore domain channel subfamily K member 3
3780	KCNN1	potassium calcium-activated channel subfamily N member 1
3787	KCNS1	potassium voltage-gated channel modifier subfamily S member 1
378805	LINC-PINT	long intergenic non-protein coding RNA, p53 induced transcript
378938	MALAT1	metastasis associated lung adenocarcinoma transcript 1 (non-protein coding)
379	ARL4D	ADP ribosylation factor like GTPase 4D
3790	KCNS3	potassium voltage-gated channel modifier subfamily S member 3
379025	PSMA3-AS1	PSMA3 antisense RNA 1
3801	KIFC3	kinesin family member C3
3816	KLK1	kallikrein 1
3839	KPNA3	karyopherin subunit alpha 3
3840	KPNA4	karyopherin subunit alpha 4
3841	KPNA5	karyopherin subunit alpha 5
3842	TNPO1	transportin 1
3843	IPO5	importin 5
3845	KRAS	Kirsten rat sarcoma viral oncogene homolog
3858	KRT10	keratin 10
386724	AMIGO3	adhesion molecule with Ig-like domain 3
386758	ZNF582-AS1	ZNF582 antisense RNA 1 (head to head)
387097	NA	NA
387119	CEP85L	centrosomal protein 85kDa-like
387644	LINC00202-1	long intergenic non-protein coding RNA 202-1
387694	SH2D4B	SH2 domain containing 4B
387707	CC2D2B	coiled-coil and C2 domain containing 2B
387914	SHISA2	shisa family member 2
388115	C15orf52	chromosome 15 open reading frame 52
388272	C16orf87	chromosome 16 open reading frame 87
388566	ZNF470	zinc finger protein 470
388581	FAM132A	family with sequence similarity 132 member A
388650	FAM69A	family with sequence similarity 69 member A
388796	SNHG17	small nucleolar RNA host gene 17
389	RHOC	ras homolog family member C
389084	C2orf82	chromosome 2 open reading frame 82
389114	ZNF662	zinc finger protein 662
389119	FAM212A	family with sequence similarity 212 member A
389206	BEND4	BEN domain containing 4
3895	KTN1	kinectin 1
389856	USP27X	ubiquitin specific peptidase 27, X-linked
3899	AFF3	AF4/FMR2 family member 3
389906	LOC389906	zinc finger protein 839 pseudogene
389932	AKR1C6P	aldo-keto reductase family 1, member C6, pseudogene
390064	OR51I2	olfactory receptor family 51 subfamily I member 2
390927	ZNF793	zinc finger protein 793
390980	ZNF805	zinc finger protein 805
3915	LAMC1	laminin subunit gamma 1
3925	STMN1	stathmin 1
392617	ELFN1	extracellular leucine-rich repeat and fibronectin type III domain containing 1
393	ARHGAP4	Rho GTPase activating protein 4
3938	LCT	lactase
394	ARHGAP5	Rho GTPase activating protein 5
3959	LGALS3BP	lectin, galactoside-binding, soluble, 3 binding protein
3960	LGALS4	lectin, galactoside-binding, soluble, 4
3976	LIF	leukemia inhibitory factor
3981	LIG4	ligase IV, DNA, ATP-dependent
399	RHOH	ras homolog family member H
3992	FADS1	fatty acid desaturase 1
3995	FADS3	fatty acid desaturase 3
399726	CASC10	cancer susceptibility candidate 10
399948	COLCA1	colorectal cancer associated 1
400027	LINC00938	long intergenic non-protein coding RNA 938
400073	C12orf76	chromosome 12 open reading frame 76
400099	LOC400099	uncharacterized LOC400099
400238	LINC00642	long intergenic non-protein coding RNA 642
400451	FAM174B	family with sequence similarity 174 member B
400713	ZNF880	zinc finger protein 880
400759	GBP1P1	guanylate binding protein 1 pseudogene 1
400761	FLJ27354	uncharacterized LOC400761
401074	LINC00960	long intergenic non-protein coding RNA 960
401237	CASC15	cancer susceptibility candidate 15 (non-protein coding)
401264	TRAM2-AS1	TRAM2 antisense RNA 1 (head to head)
401577	CD99P1	CD99 molecule pseudogene 1
401588	ZNF674-AS1	ZNF674 antisense RNA 1 (head to head)
401884	MGC57346	ADP-ribosylation factor pseudogene
402160	CFAP99	cilia and flagella associated protein 99
402573	C7orf61	chromosome 7 open reading frame 61
4026	LPP	LIM domain containing preferred translocation partner in lipoma
4033	LRMP	lymphoid restricted membrane protein
4038	LRP4	LDL receptor related protein 4
4040	LRP6	LDL receptor related protein 6
4041	LRP5	LDL receptor related protein 5
404266	HOXB-AS3	HOXB cluster antisense RNA 3
4054	LTBP3	latent transforming growth factor beta binding protein 3
4058	LTK	leukocyte receptor tyrosine kinase
4061	LY6E	lymphocyte antigen 6 complex, locus E
4062	LY6H	lymphocyte antigen 6 complex, locus H
4076	CAPRIN1	cell cycle associated protein 1
407975	MIR17HG	miR-17-92 cluster host gene
4086	SMAD1	SMAD family member 1
4088	SMAD3	SMAD family member 3
4089	SMAD4	SMAD family member 4
4090	SMAD5	SMAD family member 5
4116	MAGOH	mago homolog, exon junction complex core component
412	STS	steroid sulfatase (microsomal), isozyme S
4130	MAP1A	microtubule associated protein 1A
4131	MAP1B	microtubule associated protein 1B
4133	MAP2	microtubule associated protein 2
414328	IDNK	idnK, gluconokinase homolog (E. coli)
414332	LCN10	lipocalin 10
414918	DENND6B	DENN domain containing 6B
4151	MB	myoglobin
415116	PIM3	Pim-3 proto-oncogene, serine/threonine kinase
416	ARSF	arylsulfatase F
4162	MCAM	melanoma cell adhesion molecule
4166	CHST6	carbohydrate (N-acetylglucosamine 6-O) sulfotransferase 6
4192	MDK	midkine (neurite growth-promoting factor 2)
4193	MDM2	MDM2 proto-oncogene, E3 ubiquitin protein ligase
4194	MDM4	MDM4, p53 regulator
4205	MEF2A	myocyte enhancer factor 2A
4208	MEF2C	myocyte enhancer factor 2C
4216	MAP3K4	mitogen-activated protein kinase kinase kinase 4
4221	MEN1	menin 1
4237	MFAP2	microfibrillar associated protein 2
4239	MFAP4	microfibrillar associated protein 4
4240	MFGE8	milk fat globule-EGF factor 8 protein
4255	MGMT	O-6-methylguanine-DNA methyltransferase
4267	CD99	CD99 molecule
4282	MIF	macrophage migration inhibitory factor (glycosylation-inhibiting factor)
4297	KMT2A	lysine methyltransferase 2A
4299	AFF1	AF4/FMR2 family member 1
4316	MMP7	matrix metallopeptidase 7
4330	MN1	meningioma (disrupted in balanced translocation) 1
4343	MOV10	Mov10 RISC complex RNA helicase
4345	CD200	CD200 molecule
4351	MPI	mannose phosphate isomerase
4363	ABCC1	ATP binding cassette subfamily C member 1
439921	MXRA7	matrix-remodelling associated 7
440275	EIF2AK4	eukaryotic translation initiation factor 2 alpha kinase 4
440434	LOC440434	aminopeptidase puromycin sensitive pseudogene
440993	LINC00969	long intergenic non-protein coding RNA 969
441108	C5orf56	chromosome 5 open reading frame 56
441150	C6orf226	chromosome 6 open reading frame 226
441212	RP9P	retinitis pigmentosa 9 pseudogene
441951	ZFAS1	ZNFX1 antisense RNA 1
442075	EMC3-AS1	EMC3 antisense RNA 1
4430	MYO1B	myosin IB
445	ASS1	argininosuccinate synthase 1
4487	MSX1	msh homeobox 1
4495	MT1G	metallothionein 1G
4501	MT1X	metallothionein 1X
4521	NUDT1	nudix hydrolase 1
4528	MTIF2	mitochondrial translational initiation factor 2
4585	MUC4	mucin 4, cell surface associated
4599	MX1	MX dynamin like GTPase 1
4602	MYB	MYB proto-oncogene, transcription factor
4606	MYBPC2	myosin binding protein C, fast type
463	ZFHX3	zinc finger homeobox 3
4636	MYL5	myosin light chain 5
4648	MYO7B	myosin VIIB
4664	NAB1	NGFI-A binding protein 1
467	ATF3	activating transcription factor 3
4673	NAP1L1	nucleosome assembly protein 1 like 1
4678	NASP	nuclear autoantigenic sperm protein
4682	NUBP1	nucleotide binding protein 1
4690	NCK1	NCK adaptor protein 1
4698	NDUFA5	NADH:ubiquinone oxidoreductase subunit A5
4703	NEB	nebulin
4710	NDUFB4	NADH:ubiquinone oxidoreductase subunit B4
4718	NDUFC2	NADH:ubiquinone oxidoreductase subunit C2
4724	NDUFS4	NADH:ubiquinone oxidoreductase subunit S4
4772	NFATC1	nuclear factor of activated T-cells, cytoplasmic, calcineurin-dependent 1
4790	NFKB1	nuclear factor of kappa light polypeptide gene enhancer in B-cells 1
4792	NFKBIA	NFKB inhibitor alpha
4800	NFYA	nuclear transcription factor Y subunit alpha
4820	NKTR	natural killer cell triggering receptor
4836	NMT1	N-myristoyltransferase 1
4839	NOP2	NOP2 nucleolar protein
4848	CNOT2	CCR4-NOT transcription complex subunit 2
4849	CNOT3	CCR4-NOT transcription complex subunit 3
4851	NOTCH1	notch 1
4852	NPY	neuropeptide Y
4856	NOV	nephroblastoma overexpressed
4869	NPM1	nucleophosmin (nucleolar phosphoprotein B23, numatrin)
487	ATP2A1	ATPase sarcoplasmic/endoplasmic reticulum Ca2+ transporting 1
4881	NPR1	natriuretic peptide receptor 1
4884	NPTX1	neuronal pentraxin I
4885	NPTX2	neuronal pentraxin II
4893	NRAS	neuroblastoma RAS viral (v-ras) oncogene homolog
4913	NTHL1	nth-like DNA glycosylase 1
4919	ROR1	receptor tyrosine kinase-like orphan receptor 1
4926	NUMA1	nuclear mitotic apparatus protein 1
4927	NUP88	nucleoporin 88kDa
4931	NVL	nuclear VCP-like
493753	COA5	cytochrome c oxidase assembly factor 5
494115	RBMXL1	RNA binding motif protein, X-linked-like 1
494513	DFNB59	deafness, autosomal recessive 59
4957	ODF2	outer dense fiber of sperm tails 2
498	ATP5A1	ATP synthase, H+ transporting, mitochondrial F1 complex, alpha subunit 1, cardiac muscle
49854	ZBTB21	zinc finger and BTB domain containing 21
49855	SCAPER	S-phase cyclin A-associated protein in the ER
5026	P2RX5	purinergic receptor P2X 5
5033	P4HA1	prolyl 4-hydroxylase subunit alpha 1
5036	PA2G4	proliferation-associated 2G4
5037	PEBP1	phosphatidylethanolamine binding protein 1
50512	PODXL2	podocalyxin like 2
50515	CHST11	carbohydrate (chondroitin 4) sulfotransferase 11
5052	PRDX1	peroxiredoxin 1
5054	SERPINE1	serpin peptidase inhibitor, clade E (nexin, plasminogen activator inhibitor type 1), member 1
5064	PALM	paralemmin
50649	ARHGEF4	Rho guanine nucleotide exchange factor 4
5074	PAWR	pro-apoptotic WT1 regulator
50804	MYEF2	myelin expression factor 2
50808	AK3	adenylate kinase 3
5082	PDCL	phosducin like
50853	VILL	villin-like
50854	C6orf48	chromosome 6 open reading frame 48
50861	STMN3	stathmin 3
5095	PCCA	propionyl-CoA carboxylase alpha subunit
51008	ASCC1	activating signal cointegrator 1 complex subunit 1
5101	PCDH9	protocadherin 9
51011	FAHD2A	fumarylacetoacetate hydrolase domain containing 2A
51012	PRELID3B	PRELI domain containing 3B
51018	RRP15	ribosomal RNA processing 15 homolog
51020	HDDC2	HD domain containing 2
51029	DESI2	desumoylating isopeptidase 2
51042	ZNF593	zinc finger protein 593
51056	LAP3	leucine aminopeptidase 3
51058	ZNF691	zinc finger protein 691
51062	ATL1	atlastin GTPase 1
51067	YARS2	tyrosyl-tRNA synthetase 2
5108	PCM1	pericentriolar material 1
51088	KLHL5	kelch like family member 5
51097	SCCPDH	saccharopine dehydrogenase (putative)
51104	ABHD17B	abhydrolase domain containing 17B
51109	RDH11	retinol dehydrogenase 11 (all-trans/9-cis/11-cis)
51111	KMT5B	lysine methyltransferase 5B
51116	MRPS2	mitochondrial ribosomal protein S2
51118	UTP11	UTP11, small subunit processome component homolog (S. cerevisiae)
51123	ZNF706	zinc finger protein 706
51130	ASB3	ankyrin repeat and SOCS box containing 3
51131	PHF11	PHD finger protein 11
51132	RLIM	ring finger protein, LIM domain interacting
51133	KCTD3	potassium channel tetramerization domain containing 3
51134	CEP83	centrosomal protein 83kDa
51149	C5orf45	chromosome 5 open reading frame 45
51157	ZNF580	zinc finger protein 580
51162	EGFL7	EGF like domain multiple 7
51176	LEF1	lymphoid enhancer binding factor 1
51177	PLEKHO1	pleckstrin homology domain containing O1
51182	HSPA14	heat shock protein family A (Hsp70) member 14
51187	RSL24D1	ribosomal L24 domain containing 1
51191	HERC5	HECT and RLD domain containing E3 ubiquitin protein ligase 5
51193	ZNF639	zinc finger protein 639
51194	IPO11	importin 11
51195	RAPGEFL1	Rap guanine nucleotide exchange factor like 1
51199	NIN	ninein
51202	DDX47	DEAD-box helicase 47
51209	RAB9B	RAB9B, member RAS oncogene family
5121	PCP4	Purkinje cell protein 4
51227	PIGP	phosphatidylinositol glycan anchor biosynthesis class P
51232	CRIM1	cysteine rich transmembrane BMP regulator 1 (chordin-like)
51237	MZB1	marginal zone B and B1 cell specific protein
51247	PAIP2	poly(A) binding protein interacting protein 2
51278	IER5	immediate early response 5
5129	CDK18	cyclin-dependent kinase 18
51293	CD320	CD320 molecule
51294	PCDH12	protocadherin 12
51299	NRN1	neuritin 1
51306	FAM13B	family with sequence similarity 13 member B
51309	ARMCX1	armadillo repeat containing, X-linked 1
51320	MEX3C	mex-3 RNA binding family member C
51321	AMZ2	archaelysin family metallopeptidase 2
51332	SPTBN5	spectrin beta, non-erythrocytic 5
5134	PDCD2	programmed cell death 2
51343	FZR1	fizzy/cell division cycle 20 related 1
51347	TAOK3	TAO kinase 3
51351	ZNF117	zinc finger protein 117
51362	CDC40	cell division cycle 40
51366	UBR5	ubiquitin protein ligase E3 component n-recognin 5
51371	POMP	proteasome maturation protein
51388	NIP7	NIP7, nucleolar pre-rRNA processing protein
51389	RWDD1	RWD domain containing 1
51427	ZNF107	zinc finger protein 107
51441	YTHDF2	YTH N(6)-methyladenosine RNA binding protein 2
51444	RNF138	ring finger protein 138, E3 ubiquitin protein ligase
51447	IP6K2	inositol hexakisphosphate kinase 2
51460	SFMBT1	Scm-like with four mbt domains 1
51466	EVL	Enah/Vasp-like
51477	ISYNA1	inositol-3-phosphate synthase 1
5148	PDE6G	phosphodiesterase 6G
51496	CTDSPL2	CTD small phosphatase like 2
51499	TRIAP1	TP53 regulated inhibitor of apoptosis 1
5151	PDE8A	phosphodiesterase 8A
5152	PDE9A	phosphodiesterase 9A
51523	CXXC5	CXXC finger protein 5
51526	OSER1	oxidative stress responsive serine-rich 1
5154	PDGFA	platelet derived growth factor subunit A
51545	ZNF581	zinc finger protein 581
51552	RAB14	RAB14, member RAS oncogene family
51562	MBIP	MAP3K12 binding inhibitory protein 1
51566	ARMCX3	armadillo repeat containing, X-linked 3
51569	UFM1	ubiquitin-fold modifier 1
51574	LARP7	La ribonucleoprotein domain family member 7
51575	ESF1	ESF1 nucleolar pre-rRNA processing protein homolog
51585	PCF11	PCF11 cleavage and polyadenylation factor subunit
5159	PDGFRB	platelet derived growth factor receptor beta
51596	CUTA	cutA divalent cation tolerance homolog (E. coli)
51602	NOP58	NOP58 ribonucleoprotein
51611	DPH5	diphthamide biosynthesis 5
51616	TAF9B	TATA-box binding protein associated factor 9b
51626	DYNC2LI1	dynein cytoplasmic 2 light intermediate chain 1
51633	OTUD6B	OTU domain containing 6B
51634	RBMX2	RNA binding motif protein, X-linked 2
51655	RASD1	RAS, dexamethasone-induced 1
51663	ZFR	zinc finger RNA binding protein
51678	MPP6	membrane protein, palmitoylated 6
51690	LSM7	LSM7 homolog, U6 small nuclear RNA and mRNA degradation associated
51691	LSM8	LSM8 homolog, U6 small nuclear RNA associated
51700	CYB5R2	cytochrome b5 reductase 2
51726	DNAJB11	DnaJ heat shock protein family (Hsp40) member B11
51727	CMPK1	cytidine/uridine monophosphate kinase 1
51729	WBP11	WW domain binding protein 11
51742	ARID4B	AT-rich interaction domain 4B
51747	LUC7L3	LUC7-like 3 pre-mRNA splicing factor
51761	ATP8A2	ATPase phospholipid transporting 8A2
51773	RSF1	remodeling and spacing factor 1
51809	GALNT7	polypeptide N-acetylgalactosaminyltransferase 7
5189	PEX1	peroxisomal biogenesis factor 1
5190	PEX6	peroxisomal biogenesis factor 6
5214	PFKP	phosphofructokinase, platelet
5218	CDK14	cyclin-dependent kinase 14
5244	ABCB4	ATP binding cassette subfamily B member 4
5245	PHB	prohibitin
5264	PHYH	phytanoyl-CoA 2-hydroxylase
5284	PIGR	polymeric immunoglobulin receptor
5287	PIK3C2B	phosphatidylinositol-4-phosphate 3-kinase catalytic subunit type 2 beta
5290	PIK3CA	phosphatidylinositol-4,5-bisphosphate 3-kinase catalytic subunit alpha
5295	PIK3R1	phosphoinositide-3-kinase regulatory subunit 1
5297	PI4KA	phosphatidylinositol 4-kinase alpha
5311	PKD2	polycystin 2, transient receptor potential cation channel
53335	BCL11A	B-cell CLL/lymphoma 11A
53339	BTBD1	BTB domain containing 1
53342	IL17D	interleukin 17D
53343	NUDT9	nudix hydrolase 9
53344	CHIC1	cysteine rich hydrophobic domain 1
53354	PANK1	pantothenate kinase 1
53371	NUP54	nucleoporin 54kDa
5361	PLXNA1	plexin A1
53615	MBD3	methyl-CpG binding domain protein 3
53635	PTOV1	prostate tumor overexpressed 1
5364	PLXNB1	plexin B1
5366	PMAIP1	phorbol-12-myristate-13-acetate-induced protein 1
5369	PMCHL1	pro-melanin concentrating hormone like 1 (pseudogene)
5379	PMS2P1	PMS1 homolog 2, mismatch repair system component pseudogene 1
5394	EXOSC10	exosome component 10
54014	BRWD1	bromodomain and WD repeat domain containing 1
54020	SLC37A1	solute carrier family 37 member 1
54059	YBEY	ybeY metallopeptidase (putative)
54093	SETD4	SET domain containing 4
54108	CHRAC1	chromatin accessibility complex 1
5411	PNN	pinin, desmosome associated protein
541578	CXorf40B	chromosome X open reading frame 40B
5420	PODXL	podocalyxin like
54205	CYCS	cytochrome c, somatic
5423	POLB	polymerase (DNA) beta
5430	POLR2A	polymerase (RNA) II subunit A
5431	POLR2B	polymerase (RNA) II subunit B
54332	GDAP1	ganglioside induced differentiation associated protein 1
54407	SLC38A2	solute carrier family 38 member 2
54431	DNAJC10	DnaJ heat shock protein family (Hsp40) member C10
54436	SH3TC1	SH3 domain and tetratricopeptide repeats 1
5444	PON1	paraoxonase 1
54462	CCSER2	coiled-coil serine rich protein 2
54463	FAM134B	family with sequence similarity 134 member B
54465	ETAA1	Ewing tumor-associated antigen 1
54467	ANKIB1	ankyrin repeat and IBR domain containing 1
54477	PLEKHA5	pleckstrin homology domain containing A5
54492	NEURL1B	neuralized E3 ubiquitin protein ligase 1B
54496	PRMT7	protein arginine methyltransferase 7
545	ATR	ATR serine/threonine kinase
54520	CCDC93	coiled-coil domain containing 93
54522	ANKRD16	ankyrin repeat domain 16
54531	MIER2	MIER family member 2
54538	ROBO4	roundabout guidance receptor 4
54540	FAM193B	family with sequence similarity 193 member B
54541	DDIT4	DNA damage inducible transcript 4
54542	RC3H2	ring finger and CCCH-type domains 2
54545	MTMR12	myotubularin related protein 12
54549	SDK2	sidekick cell adhesion molecule 2
5457	POU4F1	POU class 4 homeobox 1
54585	LZTFL1	leucine zipper transcription factor like 1
546	ATRX	alpha thalassemia/mental retardation syndrome X-linked
54617	INO80	INO80 complex subunit
54619	CCNJ	cyclin J
54621	VSIG10	V-set and immunoglobulin domain containing 10
54625	PARP14	poly(ADP-ribose) polymerase family member 14
5463	POU6F1	POU class 6 homeobox 1
54680	ZNHIT6	zinc finger HIT-type containing 6
5469	MED1	mediator complex subunit 1
54700	RRN3	RRN3 homolog, RNA polymerase I transcription factor
54708	MARCH5	membrane associated ring-CH-type finger 5
5471	PPAT	phosphoribosyl pyrophosphate amidotransferase
54726	OTUD4	OTU deubiquitinase 4
54733	SLC35F2	solute carrier family 35 member F2
54739	XAF1	XIAP associated factor 1
54753	ZNF853	zinc finger protein 853
54762	GRAMD1C	GRAM domain containing 1C
54765	TRIM44	tripartite motif containing 44
5478	PPIA	peptidylprolyl isomerase A
54780	NSMCE4A	NSE4 homolog A, SMC5-SMC6 complex component
54799	MBTD1	mbt domain containing 1
54800	KLHL24	kelch like family member 24
54801	HAUS6	HAUS augmin like complex subunit 6
54802	TRIT1	tRNA isopentenyltransferase 1
54806	AHI1	Abelson helper integration site 1
54808	DYM	dymeclin
54811	ZNF562	zinc finger protein 562
54813	KLHL28	kelch like family member 28
54827	NXPE4	neurexophilin and PC-esterase domain family member 4
54832	VPS13C	vacuolar protein sorting 13 homolog C (S. cerevisiae)
54842	MFSD6	major facilitator superfamily domain containing 6
54847	SIDT1	SID1 transmembrane family member 1
54850	FBXL12	F-box and leucine-rich repeat protein 12
54851	ANKRD49	ankyrin repeat domain 49
54870	QRICH1	glutamine rich 1
54874	FNBP1L	formin binding protein 1 like
54876	DCAF16	DDB1 and CUL4 associated factor 16
54880	BCOR	BCL6 corepressor
54881	TEX10	testis expressed 10
54884	RETSAT	retinol saturase (all-trans-retinol 13,14-reductase)
54887	UHRF1BP1	UHRF1 binding protein 1
54897	CASZ1	castor zinc finger 1
54900	LAX1	lymphocyte transmembrane adaptor 1
54902	TTC19	tetratricopeptide repeat domain 19
54906	FAM208B	family with sequence similarity 208 member B
54928	IMPAD1	inositol monophosphatase domain containing 1
54934	KANSL2	KAT8 regulatory NSL complex subunit 2
5494	PPM1A	protein phosphatase, Mg2+/Mn2+ dependent 1A
54941	RNF125	ring finger protein 125, E3 ubiquitin protein ligase
54963	UCKL1	uridine-cytidine kinase 1-like 1
54968	TMEM70	transmembrane protein 70
54971	BANP	BTG3 associated nuclear protein
54993	ZSCAN2	zinc finger and SCAN domain containing 2
55000	TUG1	taurine up-regulated 1 (non-protein coding)
55006	TRMT61B	tRNA methyltransferase 61B
5501	PPP1CC	protein phosphatase 1 catalytic subunit gamma
55014	STX17	syntaxin 17
55015	PRPF39	pre-mRNA processing factor 39
55023	PHIP	pleckstrin homology domain interacting protein
55024	BANK1	B-cell scaffold protein with ankyrin repeats 1
55031	USP47	ubiquitin specific peptidase 47
55037	PTCD3	pentatricopeptide repeat domain 3
55056	FLJ10038	uncharacterized protein FLJ10038
550643	LINC01420	long intergenic non-protein coding RNA 1420
55072	RNF31	ring finger protein 31
55081	IFT57	intraflagellar transport 57
55082	ARGLU1	arginine and glutamate rich 1
55084	SOBP	sine oculis binding protein homolog
55090	MED9	mediator complex subunit 9
55093	WDYHV1	WDYHV motif containing 1
55105	GPATCH2	G-patch domain containing 2
55112	WDR60	WD repeat domain 60
55116	TMEM39B	transmembrane protein 39B
55131	RBM28	RNA binding motif protein 28
55132	LARP1B	La ribonucleoprotein domain family member 1B
55145	THAP1	THAP domain containing, apoptosis associated protein 1
55149	MTPAP	mitochondrial poly(A) polymerase
55153	SDAD1	SDA1 domain containing 1
55167	MSL2	male-specific lethal 2 homolog (Drosophila)
55174	INTS10	integrator complex subunit 10
55175	KLHL11	kelch like family member 11
55176	SEC61A2	Sec61 translocon alpha 2 subunit
55178	RNMTL1	RNA methyltransferase like 1
55179	FAIM	Fas apoptotic inhibitory molecule
55184	DZANK1	double zinc ribbon and ankyrin repeat domains 1
55186	SLC25A36	solute carrier family 25 member 36
55187	VPS13D	vacuolar protein sorting 13 homolog D (S. cerevisiae)
55188	RIC8B	RIC8 guanine nucleotide exchange factor B
55206	SBNO1	strawberry notch homolog 1 (Drosophila)
55213	RCBTB1	RCC1 and BTB domain containing protein 1
5522	PPP2R2C	protein phosphatase 2 regulatory subunit B, gamma
55223	TRIM62	tripartite motif containing 62
55226	NAT10	N-acetyltransferase 10
55227	LRRC1	leucine rich repeat containing 1
55230	USP40	ubiquitin specific peptidase 40
55236	UBA6	ubiquitin like modifier activating enzyme 6
55248	TMEM206	transmembrane protein 206
55250	ELP2	elongator acetyltransferase complex subunit 2
55251	PCMTD2	protein-L-isoaspartate (D-aspartate) O-methyltransferase domain containing 2
55253	TYW1	tRNA-yW synthesizing protein 1 homolog
55257	MRGBP	MRG/MORF4L binding protein
55269	PSPC1	paraspeckle component 1
55270	NUDT15	nudix hydrolase 15
55278	QRSL1	glutaminyl-tRNA synthase (glutamine-hydrolyzing)-like 1
55289	ACOXL	acyl-CoA oxidase-like
55294	FBXW7	F-box and WD repeat domain containing 7
55295	KLHL26	kelch like family member 26
55296	TBC1D19	TBC1 domain family member 19
55297	CCDC91	coiled-coil domain containing 91
55299	BRIX1	BRX1, biogenesis of ribosomes
55311	ZNF444	zinc finger protein 444
55320	MIS18BP1	MIS18 binding protein 1
55326	AGPAT5	1-acylglycerol-3-phosphate O-acyltransferase 5
5533	PPP3CC	protein phosphatase 3 catalytic subunit gamma
55333	SYNJ2BP	synaptojanin 2 binding protein
55337	C19orf66	chromosome 19 open reading frame 66
55339	WDR33	WD repeat domain 33
55341	LSG1	large 60S subunit nuclear export GTPase 1
55342	STRBP	spermatid perinuclear RNA binding protein
55351	STK32B	serine/threonine kinase 32B
55352	COPRS	coordinator of PRMT5, differentiation stimulator
554226	ANKRD30BL	ankyrin repeat domain 30B-like
5546	PRCC	papillary renal cell carcinoma (translocation-associated)
55472	RBM12B-AS1	RBM12B antisense RNA 1
55508	SLC35E3	solute carrier family 35 member E3
55526	DHTKD1	dehydrogenase E1 and transketolase domain containing 1
55527	FEM1A	fem-1 homolog a (C. elegans)
55534	MAML3	mastermind like transcriptional coactivator 3
55552	ZNF823	zinc finger protein 823
55565	ZNF821	zinc finger protein 821
55584	CHRNA9	cholinergic receptor nicotinic alpha 9 subunit
55588	MED29	mediator complex subunit 29
55591	VEZT	vezatin, adherens junctions transmembrane protein
55592	GOLGA2P5	golgin A2 pseudogene 5
55599	RNPC3	RNA binding region (RNP1, RRM) containing 3
55608	ANKRD10	ankyrin repeat domain 10
55609	ZNF280C	zinc finger protein 280C
55614	KIF16B	kinesin family member 16B
55616	ASAP3	ArfGAP with SH3 domain, ankyrin repeat and PH domain 3
55617	TASP1	taspase 1
55620	STAP2	signal transducing adaptor family member 2
55621	TRMT1	tRNA methyltransferase 1
55623	THUMPD1	THUMP domain containing 1
55631	LRRC40	leucine rich repeat containing 40
55634	KRBOX4	KRAB box domain containing 4
55638	SYBU	syntabulin
5565	PRKAB2	protein kinase AMP-activated non-catalytic subunit beta 2
55651	NHP2	NHP2 ribonucleoprotein
55653	BCAS4	breast carcinoma amplified sequence 4
55656	INTS8	integrator complex subunit 8
55667	DENND4C	DENN domain containing 4C
55671	PPP4R3A	protein phosphatase 4 regulatory subunit 3A
55679	LIMS2	LIM zinc finger domain containing 2
55689	YEATS2	YEATS domain containing 2
55690	PACS1	phosphofurin acidic cluster sorting protein 1
55692	LUC7L	LUC7-like
55696	RBM22	RNA binding motif protein 22
55698	RADIL	Ras association and DIL domains
55700	MAP7D1	MAP7 domain containing 1
55702	CCDC94	coiled-coil domain containing 94
55704	CCDC88A	coiled-coil domain containing 88A
55709	KBTBD4	kelch repeat and BTB domain containing 4
55715	DOK4	docking protein 4
55716	LMBR1L	limb development membrane protein 1 like
55718	POLR3E	polymerase (RNA) III subunit E
55722	CEP72	centrosomal protein 72kDa
55726	ASUN	asunder, spermatogenesis regulator
55728	N4BP2	NEDD4 binding protein 2
55733	HHAT	hedgehog acyltransferase
55739	NAXD	NAD(P)HX dehydratase
55740	ENAH	enabled homolog (Drosophila)
55748	CNDP2	CNDP dipeptidase 2 (metallopeptidase M20 family)
55749	CCAR1	cell division cycle and apoptosis regulator 1
55752	SEPT11	septin 11
55755	CDK5RAP2	CDK5 regulatory subunit associated protein 2
55763	EXOC1	exocyst complex component 1
55766	H2AFJ	H2A histone family member J
55768	NGLY1	N-glycanase 1
55779	CFAP44	cilia and flagella associated protein 44
55786	ZNF415	zinc finger protein 415
55787	TXLNG	taxilin gamma
5579	PRKCB	protein kinase C beta
55802	DCP1A	decapping mRNA 1A
5581	PRKCE	protein kinase C epsilon
55812	SPATA7	spermatogenesis associated 7
55813	UTP6	UTP6, small subunit processome component
55814	BDP1	B double prime 1, subunit of RNA polymerase III transcription initiation factor IIIB
55832	CAND1	cullin-associated and neddylation-dissociated 1
5584	PRKCI	protein kinase C iota
55857	KIZ	kizuna centrosomal protein
5586	PKN2	protein kinase N2
55867	SLC22A11	solute carrier family 22 member 11
55870	ASH1L	ash1 (absent, small, or homeotic)-like (Drosophila)
55890	GPRC5C	G protein-coupled receptor class C group 5 member C
55892	MYNN	myoneurin
55893	ZNF395	zinc finger protein 395
55900	ZNF302	zinc finger protein 302
55904	KMT2E	lysine methyltransferase 2E
55906	ZC4H2	zinc finger C4H2-type containing
5591	PRKDC	protein kinase, DNA-activated, catalytic polypeptide
55914	ERBIN	erbb2 interacting protein
55920	RCC2	regulator of chromosome condensation 2
55929	DMAP1	DNA methyltransferase 1 associated protein 1
55930	MYO5C	myosin VC
55966	AJAP1	adherens junctions associated protein 1
5597	MAPK6	mitogen-activated protein kinase 6
5600	MAPK11	mitogen-activated protein kinase 11
56061	UBFD1	ubiquitin family domain containing 1
56101	PCDHGB5	protocadherin gamma subfamily B, 5
5613	PRKX	protein kinase, X-linked
5616	PRKY	protein kinase, Y-linked, pseudogene
56204	FAM214A	family with sequence similarity 214 member A
56256	SERTAD4	SERTA domain containing 4
56265	CPXM1	carboxypeptidase X (M14 family), member 1
56270	WDR45B	WD repeat domain 45B
56288	PARD3	par-3 family cell polarity regulator
5644	PRSS1	protease, serine 1
5646	PRSS3	protease, serine 3
56474	CTPS2	CTP synthase 2
56477	CCL28	C-C motif chemokine ligand 28
56605	ERO1B	endoplasmic reticulum oxidoreductase beta
56623	INPP5E	inositol polyphosphate-5-phosphatase E
56654	NPDC1	neural proliferation, differentiation and control, 1
56660	KCNK12	potassium two pore domain channel subfamily K member 12
56829	ZC3HAV1	zinc finger CCCH-type containing, antiviral 1
5685	PSMA4	proteasome subunit alpha 4
5687	PSMA6	proteasome subunit alpha 6
56888	KCMF1	potassium channel modulatory factor 1
56889	TM9SF3	transmembrane 9 superfamily member 3
56898	BDH2	3-hydroxybutyrate dehydrogenase, type 2
56910	STARD7	StAR related lipid transfer domain containing 7
56915	EXOSC5	exosome component 5
56916	SMARCAD1	SWI/SNF-related, matrix-associated actin-dependent regulator of chromatin, subfamily a, containing DEAD/H box 1
56922	MCCC1	methylcrotonoyl-CoA carboxylase 1
56924	PAK6	p21 protein (Cdc42/Rac)-activated kinase 6
56931	DUS3L	dihydrouridine synthase 3 like
56941	HMCES	5-hydroxymethylcytosine (hmC) binding, ES cell-specific
56947	MFF	mitochondrial fission factor
56949	XAB2	XPA binding protein 2
56950	SMYD2	SET and MYND domain containing 2
5696	PSMB8	proteasome subunit beta 8
56963	RGMA	repulsive guidance molecule family member a
56969	RPL23AP32	ribosomal protein L23a pseudogene 32
56985	ADPRM	ADP-ribose/CDP-alcohol diphosphatase, manganese-dependent
56986	DTWD1	DTW domain containing 1
56987	BBX	bobby sox homolog (Drosophila)
56993	TOMM22	translocase of outer mitochondrial membrane 22
56995	TULP4	tubby like protein 4
57018	CCNL1	cyclin L1
57019	CIAPIN1	cytokine induced apoptosis inhibitor 1
57035	RSRP1	arginine/serine-rich protein 1
57045	TWSG1	twisted gastrulation BMP signaling modulator 1
57050	UTP3	UTP3, small subunit processome component homolog (S. cerevisiae)
57060	PCBP4	poly(rC) binding protein 4
57062	DDX24	DEAD-box helicase 24
57097	PARP11	poly(ADP-ribose) polymerase family member 11
57099	AVEN	apoptosis and caspase activation inhibitor
57103	TIGAR	TP53 induced glycolysis regulatory phosphatase
57106	NAT14	N-acetyltransferase 14 (putative)
57109	REXO4	REX4 homolog, 3'-5' exonuclease
57118	CAMK1D	calcium/calmodulin dependent protein kinase ID
57120	GOPC	golgi-associated PDZ and coiled-coil motif containing
57124	CD248	CD248 molecule
57128	LYRM4	LYR motif containing 4
57130	ATP13A1	ATPase 13A1
57148	RALGAPB	Ral GTPase activating protein non-catalytic beta subunit
57154	SMURF1	SMAD specific E3 ubiquitin protein ligase 1
57167	SALL4	spalt-like transcription factor 4
57168	ASPHD2	aspartate beta-hydroxylase domain containing 2
5717	PSMD11	proteasome 26S subunit, non-ATPase 11
57176	VARS2	valyl-tRNA synthetase 2, mitochondrial
57178	ZMIZ1	zinc finger MIZ-type containing 1
57179	KIAA1191	KIAA1191
57181	SLC39A10	solute carrier family 39 member 10
57189	KIAA1147	KIAA1147
57194	ATP10A	ATPase phospholipid transporting 10A (putative)
57198	ATP8B2	ATPase phospholipid transporting 8B2
57217	TTC7A	tetratricopeptide repeat domain 7A
57222	ERGIC1	endoplasmic reticulum-golgi intermediate compartment 1
57228	SMAGP	small cell adhesion glycoprotein
5723	PSPH	phosphoserine phosphatase
57232	ZNF630	zinc finger protein 630
5728	PTEN	phosphatase and tensin homolog
57291	DANCR	differentiation antagonizing non-protein coding RNA
57326	PBXIP1	pre-B-cell leukemia homeobox interacting protein 1
57335	ZNF286A	zinc finger protein 286A
57337	SENP7	SUMO1/sentrin specific peptidase 7
57343	ZNF304	zinc finger protein 304
5738	PTGFRN	prostaglandin F2 receptor inhibitor
57448	BIRC6	baculoviral IAP repeat containing 6
57455	REXO1	REX1, RNA exonuclease 1 homolog
57459	GATAD2B	GATA zinc finger domain containing 2B
57466	SCAF4	SR-related CTD-associated factor 4
57473	ZNF512B	zinc finger protein 512B
57480	PLEKHG1	pleckstrin homology and RhoGEF domain containing G1
57488	ESYT2	extended synaptotagmin protein 2
57491	AHRR	aryl-hydrocarbon receptor repressor
57494	RIMKLB	ribosomal modification protein rimK-like family member B
57502	NLGN4X	neuroligin 4, X-linked
57504	MTA3	metastasis associated 1 family member 3
[truncated: 1,111 more rows]

## Sheet: ALLdown
ENTREZID	SYMBOL	GENENAME
10004	NAALADL1	N-acetylated alpha-linked acidic dipeptidase-like 1
100049716	LOC100049716	uncharacterized LOC100049716
10007	GNPDA1	glucosamine-6-phosphate deaminase 1
10008	KCNE3	potassium voltage-gated channel subfamily E regulatory subunit 3
10010	TANK	TRAF family member associated NFKB activator
100113407	TMEM170B	transmembrane protein 170B
100127983	C8orf88	chromosome 8 open reading frame 88
100128737	NA	NA
100129460	DPY19L1P1	DPY19L1 pseudogene 1
100129550	LOC100129550	uncharacterized LOC100129550
100130100	LOC100130100	Ig kappa chain V-I region Walker-like
100131187	TSTD1	thiosulfate sulfurtransferase (rhodanese)-like domain containing 1
100132354	LINC01512	long intergenic non-protein coding RNA 1512
100134229	JHDM1D-AS1	JHDM1D antisense RNA 1 (head to head)
100141515	C17orf99	chromosome 17 open reading frame 99
10015	PDCD6IP	programmed cell death 6 interacting protein
10018	BCL2L11	BCL2 like 11
10023	FRAT1	frequently rearranged in advanced T-cell lymphomas 1
10024	TROAP	trophinin associated protein
10026	PIGK	phosphatidylinositol glycan anchor biosynthesis class K
100286922	LOC100286922	DnaJ heat shock protein family (Hsp40) member B3 pseudogene
100288432	IL10RB-AS1	IL10RB antisense RNA 1 (head to head)
10043	TOM1	target of myb1 membrane trafficking protein
10045	SH2D3A	SH2 domain containing 3A
100499466	LINC00674	long intergenic non-protein coding RNA 674
100505478	LOC100505478	uncharacterized LOC100505478
100505483	PRKAG2-AS1	PRKAG2 antisense RNA 1
100505633	LINC01133	long intergenic non-protein coding RNA 1133
100505729	NA	NA
100505746	ITGB2-AS1	ITGB2 antisense RNA 1
100505971	NA	NA
100506098	LOC100506098	uncharacterized LOC100506098
100506115	LINC01272	long intergenic non-protein coding RNA 1272
100506119	LINC01503	long intergenic non-protein coding RNA 1503
100506144	ZMYM6NB	ZMYM6 neighbor
100506219	NA	NA
100506311	HOTAIRM1	HOXA transcript antisense RNA, myeloid-specific 1
100506581	C16orf95	chromosome 16 open reading frame 95
100506866	TTN-AS1	TTN antisense RNA 1
100506963	TCEB3-AS1	TCEB3 antisense RNA 1
100507006	LOC100507006	uncharacterized LOC100507006
100507054	NA	NA
100507168	NA	NA
100507278	NA	NA
100507309	NA	NA
100507392	SENCR	smooth muscle and endothelial cell enriched migration/differentiation-associated long non-coding RNA
100507403	LOC100507403	uncharacterized LOC100507403
100507419	MMP25-AS1	MMP25 antisense RNA 1
100507448	NA	NA
100507463	PSMB8-AS1	PSMB8 antisense RNA 1 (head to head)
100507507	LOC100507507	uncharacterized LOC100507507
100507642	LOC100507642	uncharacterized LOC100507642
100509100	NA	NA
100509205	NA	NA
10058	ABCB6	ATP binding cassette subfamily B member 6 (Langereis blood group)
100652765	NA	NA
100652931	LOC100652931	RNA binding motif protein, Y-linked, family 1, member A1 pseudogene
100653010	NA	NA
10077	TSPAN32	tetraspanin 32
10079	ATP9A	ATPase phospholipid transporting 9A (putative)
10087	COL4A3BP	collagen type IV alpha 3 binding protein
10092	ARPC5	actin related protein 2/3 complex subunit 5
10093	ARPC4	actin related protein 2/3 complex subunit 4
10095	ARPC1B	actin related protein 2/3 complex subunit 1B
10096	ACTR3	ARP3 actin-related protein 3 homolog (yeast)
10097	ACTR2	ARP2 actin-related protein 2 homolog (yeast)
10098	TSPAN5	tetraspanin 5
101	ADAM8	ADAM metallopeptidase domain 8
10100	TSPAN2	tetraspanin 2
10105	PPIF	peptidylprolyl isomerase F
10107	TRIM10	tripartite motif containing 10
10112	KIF20A	kinesin family member 20A
10113	PREB	prolactin regulatory element binding
10123	ARL4C	ADP ribosylation factor like GTPase 4C
10129	FRY	FRY microtubule binding protein
10133	OPTN	optineurin
10134	BCAP31	B-cell receptor-associated protein 31
10135	NAMPT	nicotinamide phosphoribosyltransferase
10140	TOB1	transducer of ERBB2, 1
10144	FAM13A	family with sequence similarity 13 member A
10154	PLXNC1	plexin C1
10158	PDZK1IP1	PDZK1 interacting protein 1
10159	ATP6AP2	ATPase H+ transporting accessory protein 2
10165	SLC25A13	solute carrier family 25 member 13
10166	SLC25A15	solute carrier family 25 member 15
1017	CDK2	cyclin-dependent kinase 2
10170	DHRS9	dehydrogenase/reductase (SDR family) member 9
10171	RCL1	RNA terminal phosphate cyclase-like 1
10184	LHFPL2	lipoma HMGIC fusion partner-like 2
10190	TXNDC9	thioredoxin domain containing 9
10195	ALG3	ALG3, alpha-1,3- mannosyltransferase
10200	MPHOSPH6	M-phase phosphoprotein 6
10201	NME6	NME/NM23 nucleoside diphosphate kinase 6
10211	FLOT1	flotillin 1
10213	PSMD14	proteasome 26S subunit, non-ATPase 14
10217	CTDSPL	CTD small phosphatase like
10219	KLRG1	killer cell lectin like receptor G1
10221	TRIB1	tribbles pseudokinase 1
10227	MFSD10	major facilitator superfamily domain containing 10
10237	SLC35B1	solute carrier family 35 member B1
10238	DCAF7	DDB1 and CUL4 associated factor 7
10240	MRPS31	mitochondrial ribosomal protein S31
10243	GPHN	gephyrin
10248	POP7	POP7 homolog, ribonuclease P/MRP subunit
10257	ABCC4	ATP binding cassette subfamily C member 4
10260	DENND4A	DENN domain containing 4A
10261	IGSF6	immunoglobulin superfamily member 6
10263	CDK2AP2	cyclin-dependent kinase 2 associated protein 2
10272	FSTL3	follistatin like 3
10280	SIGMAR1	sigma non-opioid intracellular receptor 1
10287	RGS19	regulator of G-protein signaling 19
10288	LILRB2	leukocyte immunoglobulin like receptor B2
10295	BCKDK	branched chain ketoacid dehydrogenase kinase
10301	DLEU1	deleted in lymphocytic leukemia 1 (non-protein coding)
1031	CDKN2C	cyclin-dependent kinase inhibitor 2C
10312	TCIRG1	T-cell immune regulator 1, ATPase H+ transporting V0 subunit a3
10313	RTN3	reticulon 3
10318	TNIP1	TNFAIP3 interacting protein 1
1032	CDKN2D	cyclin-dependent kinase inhibitor 2D
10320	IKZF1	IKAROS family zinc finger 1
10321	CRISP3	cysteine rich secretory protein 3
10326	SIRPB1	signal regulatory protein beta 1
1033	CDKN3	cyclin-dependent kinase inhibitor 3
10330	CNPY2	canopy FGF signaling regulator 2
10335	MRVI1	murine retrovirus integration site 1 homolog
10347	ABCA7	ATP binding cassette subfamily A member 7
10367	MICU1	mitochondrial calcium uptake 1
10370	CITED2	Cbp/p300 interacting transactivator with Glu/Asp rich carboxy-terminal domain 2
10376	TUBA1B	tubulin alpha 1b
10379	IRF9	interferon regulatory factor 9
10383	TUBB4B	tubulin beta 4B class IVb
103910	MYL12B	myosin light chain 12B
10394	PRG3	proteoglycan 3
10395	DLC1	DLC1 Rho GTPase activating protein
10396	ATP8A1	ATPase phospholipid transporting 8A1
10398	MYL9	myosin light chain 9
10402	ST3GAL6	ST3 beta-galactoside alpha-2,3-sialyltransferase 6
10403	NDC80	NDC80 kinetochore complex component
10404	CPQ	carboxypeptidase Q
10409	BASP1	brain abundant membrane attached signal protein 1
10420	TESK2	testis-specific kinase 2
10422	UBAC1	UBA domain containing 1
10424	PGRMC2	progesterone receptor membrane component 2
10436	EMG1	EMG1 N1-specific pseudouridine methyltransferase
10437	IFI30	interferon, gamma-inducible protein 30
10445	MCRS1	microspherule protein 1
10455	ECI2	enoyl-CoA delta isomerase 2
10456	HAX1	HCLS1 associated protein X-1
10460	TACC3	transforming acidic coiled-coil containing protein 3
10462	CLEC10A	C-type lectin domain family 10 member A
10466	COG5	component of oligomeric golgi complex 5
10483	SEC23B	Sec23 homolog B, COPII coat complex component
10487	CAP1	CAP, adenylate cyclase-associated protein 1 (yeast)
10490	VTI1B	vesicle transport through interaction with t-SNAREs 1B
10493	VAT1	vesicle amine transport 1
1050	CEBPA	CCAAT/enhancer binding protein alpha
10507	SEMA4D	semaphorin 4D
10509	SEMA4B	semaphorin 4B
1051	CEBPB	CCAAT/enhancer binding protein beta
10516	FBLN5	fibulin 5
10519	CIB1	calcium and integrin binding 1
1052	CEBPD	CCAAT/enhancer binding protein delta
10525	HYOU1	hypoxia up-regulated 1
1053	CEBPE	CCAAT/enhancer binding protein epsilon
10533	ATG7	autophagy related 7
10534	SSSCA1	Sjogren syndrome/scleroderma autoantigen 1
10536	P3H3	prolyl 3-hydroxylase 3
10538	BATF	basic leucine zipper ATF-like transcription factor
10548	TM9SF1	transmembrane 9 superfamily member 1
10550	ARL6IP5	ADP ribosylation factor like GTPase 6 interacting protein 5
10552	ARPC1A	actin related protein 2/3 complex subunit 1A
10559	SLC35A1	solute carrier family 35 member A1
10562	OLFM4	olfactomedin 4
10565	ARFGEF1	ADP ribosylation factor guanine nucleotide exchange factor 1
10577	NPC2	Niemann-Pick disease, type C2
10578	GNLY	granulysin
1058	CENPA	centromere protein A
10581	IFITM2	interferon induced transmembrane protein 2
10591	DNPH1	2'-deoxynucleoside 5'-phosphate N-hydrolase 1
10592	SMC2	structural maintenance of chromosomes 2
1060	CENPC	centromere protein C
10602	CDC42EP3	CDC42 effector protein 3
10610	ST6GALNAC2	ST6 (alpha-N-acetyl-neuraminyl-2,3-beta-galactosyl-1,3)-N-acetylgalactosaminide alpha-2,6-sialyltransferase 2
10611	PDLIM5	PDZ and LIM domain 5
10613	ERLIN1	ER lipid raft associated 1
10615	SPAG5	sperm associated antigen 5
1062	CENPE	centromere protein E
10623	POLR3C	polymerase (RNA) III subunit C
10625	IVNS1ABP	influenza virus NS1A binding protein
10627	MYL12A	myosin light chain 12A
1063	CENPF	centromere protein F
10634	GAS2L1	growth arrest specific 2 like 1
10635	RAD51AP1	RAD51 associated protein 1
10636	RGS14	regulator of G-protein signaling 14
10640	EXOC5	exocyst complex component 5
10645	CAMKK2	calcium/calmodulin-dependent protein kinase kinase 2
10661	KLF1	Kruppel-like factor 1 (erythroid)
10673	TNFSF13B	tumor necrosis factor superfamily member 13b
1069	CETN2	centrin 2
10695	CNPY3	canopy FGF signaling regulator 3
1070	CETN3	centrin 3
1071	CETP	cholesteryl ester transfer protein, plasma
10714	POLD3	polymerase (DNA) delta 3, accessory subunit
1072	CFL1	cofilin 1
10721	POLQ	polymerase (DNA) theta
10746	MAP3K2	mitogen-activated protein kinase kinase kinase 2
1075	CTSC	cathepsin C
10762	NUP50	nucleoporin 50kDa
10788	IQGAP2	IQ motif containing GTPase activating protein 2
10797	MTHFD2	methylenetetrahydrofolate dehydrogenase (NADP+ dependent) 2, methenyltetrahydrofolate cyclohydrolase
10804	GJB6	gap junction protein beta 6
10809	STARD10	StAR related lipid transfer domain containing 10
10826	FAXDC2	fatty acid hydroxylase domain containing 2
10827	FAM114A2	family with sequence similarity 114 member A2
1084	CEACAM3	carcinoembryonic antigen related cell adhesion molecule 3
10849	CD3EAP	CD3e molecule associated protein
10855	HPSE	heparanase
10863	ADAM28	ADAM metallopeptidase domain 28
10868	USP20	ubiquitin specific peptidase 20
10870	HCST	hematopoietic cell signal transducer
10871	CD300C	CD300c molecule
10874	NMU	neuromedin U
10875	FGL2	fibrinogen like 2
1088	CEACAM8	carcinoembryonic antigen related cell adhesion molecule 8
10882	C1QL1	complement component 1, q subcomponent-like 1
1089	CEACAM4	carcinoembryonic antigen related cell adhesion molecule 4
10890	RAB10	RAB10, member RAS oncogene family
10897	YIF1A	Yip1 interacting factor homolog A, membrane trafficking protein
10903	MTMR11	myotubularin related protein 11
10908	PNPLA6	patatin like phospholipase domain containing 6
10924	SMPDL3A	sphingomyelin phosphodiesterase acid like 3A
10930	APOBEC2	apolipoprotein B mRNA editing enzyme catalytic subunit 2
10935	PRDX3	peroxiredoxin 3
10938	EHD1	EH domain containing 1
10942	PRSS21	protease, serine 21
10954	PDIA5	protein disulfide isomerase family A member 5
10955	SERINC3	serine incorporator 3
10956	OS9	osteosarcoma amplified 9, endoplasmic reticulum lectin
10957	PNRC1	proline rich nuclear receptor coactivator 1
10961	ERP29	endoplasmic reticulum protein 29
10970	CKAP4	cytoskeleton-associated protein 4
10981	RAB32	RAB32, member RAS oncogene family
10990	LILRB5	leukocyte immunoglobulin like receptor B5
11001	SLC27A2	solute carrier family 27 member 2
11004	KIF2C	kinesin family member 2C
11006	LILRB4	leukocyte immunoglobulin like receptor B4
11014	KDELR2	KDEL endoplasmic reticulum protein retention receptor 2
11025	LILRB3	leukocyte immunoglobulin like receptor B3
11026	LILRA3	leukocyte immunoglobulin like receptor A3
11027	LILRA2	leukocyte immunoglobulin like receptor A2
1103	CHAT	choline O-acetyltransferase
11031	RAB31	RAB31, member RAS oncogene family
11033	ADAP1	ArfGAP with dual PH domains 1
11035	RIPK3	receptor interacting serine/threonine kinase 3
11057	ABHD2	abhydrolase domain containing 2
11065	UBE2C	ubiquitin conjugating enzyme E2C
11079	RER1	retention in endoplasmic reticulum sorting receptor 1
11082	ESM1	endothelial cell specific molecule 1
11097	NUPL2	nucleoporin like 2
11098	PRSS23	protease, serine 23
11113	CIT	citron rho-interacting serine/threonine kinase
11126	CD160	CD160 molecule
11138	TBC1D8	TBC1 domain family member 8
11145	PLA2G16	phospholipase A2 group XVI
11151	CORO1A	coronin 1A
11157	LSM6	LSM6 homolog, U6 small nuclear RNA and mRNA degradation associated
1116	CHI3L1	chitinase 3 like 1
11161	C14orf1	chromosome 14 open reading frame 1
11163	NUDT4	nudix hydrolase 4
11167	FSTL1	follistatin like 1
11169	WDHD1	WD repeat and HMG-box DNA binding protein 1
11177	BAZ1A	bromodomain adjacent to zinc finger domain 1A
1118	CHIT1	chitinase 1
11212	PROSC	proline synthetase co-transcribed homolog (bacterial)
11213	IRAK3	interleukin 1 receptor associated kinase 3
11235	PDCD10	programmed cell death 10
11237	RNF24	ring finger protein 24
11240	PADI2	peptidyl arginine deiminase, type II
112464	PRKCDBP	protein kinase C delta binding protein
112479	ERI2	ERI1 exoribonuclease family member 2
112574	SNX18	sorting nexin 18
11261	CHP1	calcineurin like EF-hand protein 1
11262	SP140	SP140 nuclear body protein
112770	GLMP	glycosylated lysosomal membrane protein
11282	MGAT4B	mannosyl (alpha-1,3-)-glycoprotein beta-1,4-N-acetylglucosaminyltransferase, isozyme B
112858	TP53RK	TP53 regulating kinase
112869	SGF29	SAGA complex associated factor 29
112950	MED8	mediator complex subunit 8
113	ADCY7	adenylate cyclase 7
1130	LYST	lysosomal trafficking regulator
113115	MTFR2	mitochondrial fission regulator 2
11314	CD300A	CD300a molecule
11322	TMC6	transmembrane channel like 6
113230	LOC113230	uncharacterized protein LOC113230
11326	VSIG4	V-set and immunoglobulin domain containing 4
113263	GLCCI1	glucocorticoid induced 1
11329	STK38	serine/threonine kinase 38
11339	OIP5	Opa interacting protein 5
113402	SFT2D1	SFT2 domain containing 1
11342	RNF13	ring finger protein 13
11343	MGLL	monoglyceride lipase
11345	GABARAPL2	GABA(A) receptor-associated protein like 2
114294	LACTB	lactamase beta
114548	NLRP3	NLR family, pyrin domain containing 3
114625	ERMAP	erythroblast membrane associated protein (Scianna blood group)
114769	CARD16	caspase recruitment domain family member 16
114785	MBD6	methyl-CpG binding domain protein 6
114876	OSBPL1A	oxysterol binding protein like 1A
114885	OSBPL11	oxysterol binding protein like 11
114926	SMIM19	small integral membrane protein 19
114932	MRFAP1L1	Morf4 family associated protein 1 like 1
115004	MB21D1	Mab-21 domain containing 1
115201	ATG4A	autophagy related 4A cysteine peptidase
115207	KCTD12	potassium channel tetramerization domain containing 12
115330	GPR146	G protein-coupled receptor 146
115350	FCRL1	Fc receptor like 1
115352	FCRL3	Fc receptor like 3
1154	CISH	cytokine inducible SH2-containing protein
115416	MALSU1	mitochondrial assembly of ribosomal large subunit 1
115548	FCHO2	FCH domain only 2
115727	RASGRP4	RAS guanyl releasing protein 4
115992	RNF166	ring finger protein 166
116028	RMI2	RecQ mediated genome instability 2
116068	LYSMD3	LysM domain containing 3
116092	DNTTIP1	deoxynucleotidyltransferase, terminal, interacting protein 1
116143	WDR92	WD repeat domain 92
116151	FAM210B	family with sequence similarity 210 member B
116173	CMTM5	CKLF like MARVEL transmembrane domain containing 5
116224	FAM122A	family with sequence similarity 122A
116362	RBP7	retinol binding protein 7
116369	SLC26A8	solute carrier family 26 member 8
116448	OLIG1	oligodendrocyte transcription factor 1
116496	FAM129A	family with sequence similarity 129 member A
116843	SLC18B1	solute carrier family 18 member B1
116844	LRG1	leucine-rich alpha-2-glycoprotein 1
116985	ARAP1	ArfGAP with RhoGAP domain, ankyrin repeat and PH domain 1
117144	CATSPER1	cation channel sperm associated 1
117145	THEM4	thioesterase superfamily member 4
117157	SH2D1B	SH2 domain containing 1B
117178	SSX2IP	synovial sarcoma, X breakpoint 2 interacting protein
117289	TAGAP	T-cell activation RhoGTPase activating protein
1173	AP2M1	adaptor related protein complex 2 mu 1 subunit
1175	AP2S1	adaptor related protein complex 2 sigma 1 subunit
1178	CLC	Charcot-Leyden crystal galectin
117854	TRIM6	tripartite motif containing 6
1182	CLCN3	chloride voltage-gated channel 3
1183	CLCN4	chloride voltage-gated channel 4
118426	BORCS5	BLOC-1 related complex subunit 5
118429	ANTXR2	anthrax toxin receptor 2
118487	CHCHD1	coiled-coil-helix-coiled-coil-helix domain containing 1
118932	ANKRD22	ankyrin repeat domain 22
118980	SFXN2	sideroflexin 2
118987	PDZD8	PDZ domain containing 8
119	ADD2	adducin 2
1191	CLU	clusterin
1193	CLIC2	chloride intracellular channel 2
1200	TPP1	tripeptidyl peptidase I
120103	SLC36A4	solute carrier family 36 member 4
1203	CLN5	ceroid-lipofuscinosis, neuronal 5
120425	JAML	junction adhesion molecule like
1207	CLNS1A	chloride nucleotide-sensitive channel 1A
120892	LRRK2	leucine-rich repeat kinase 2
1211	CLTA	clathrin light chain A
121260	SLC15A4	solute carrier family 15 member 4
121274	ZNF641	zinc finger protein 641
121355	GTSF1	gametocyte specific factor 1
121457	IKBIP	IKBKB interacting protein
122416	ANKRD9	ankyrin repeat domain 9
122481	AK7	adenylate kinase 7
122618	PLD4	phospholipase D family member 4
122622	ADSSL1	adenylosuccinate synthase like 1
122769	LRR1	leucine rich repeat protein 1
122953	JDP2	Jun dimerization protein 2
122961	ISCA2	iron-sulfur cluster assembly 2
1230	CCR1	chemokine (C-C motif) receptor 1
123016	TTC8	tetratricopeptide repeat domain 8
123041	SLC24A4	solute carrier family 24 member 4
1234	CCR5	chemokine (C-C motif) receptor 5 (gene/pseudogene)
1236	CCR7	chemokine (C-C motif) receptor 7
123803	NTAN1	N-terminal asparagine amidase
123811	FOPNL	FGFR1OP N-terminal like
1241	LTB4R	leukotriene B4 receptor
124220	ZG16B	zymogen granule protein 16B
124221	PRSS30P	protease, serine, 30 pseudogene
124404	SEPT12	septin 12
124565	SLC38A10	solute carrier family 38 member 10
124936	CYB5D2	cytochrome b5 domain containing 2
124976	SPNS2	spinster homolog 2 (Drosophila)
125206	SLC5A10	solute carrier family 5 member 10
126003	TRAPPC5	trafficking protein particle complex 5
126014	OSCAR	osteoclast associated, immunoglobulin-like receptor
126074	SWSAP1	SWIM-type zinc finger 7 associated protein 1
126119	JOSD2	Josephin domain containing 2
126308	MOB3A	MOB kinase activator 3A
126364	LRRC25	leucine rich repeat containing 25
1265	CNN2	calponin 2
126549	ANKLE1	ankyrin repeat and LEM domain containing 1
127262	TPRG1L	tumor protein p63 regulated 1-like
127428	TCEANC2	transcription elongation factor A N-terminal and central domain containing 2
1277	COL1A1	collagen type I alpha 1
128061	C1orf131	chromosome 1 open reading frame 131
128346	C1orf162	chromosome 1 open reading frame 162
128646	SIRPD	signal regulatory protein delta
128866	CHMP4B	charged multivesicular body protein 4B
128989	TANGO2	transport and golgi organization 2 homolog
129293	TRABD2A	TraB domain containing 2A
1293	COL6A3	collagen type VI alpha 3
129607	CMPK2	cytidine/uridine monophosphate kinase 2
129642	MBOAT2	membrane bound O-acyltransferase domain containing 2
1299	COL9A3	collagen type IX alpha 3
130355	C2orf76	chromosome 2 open reading frame 76
130589	GALM	galactose mutarotase (aldose 1-epimerase)
1308	COL17A1	collagen type XVII alpha 1
130814	PQLC3	PQ loop repeat containing 3
131601	TPRA1	transmembrane protein adipocyte associated 1
1317	SLC31A1	solute carrier family 31 member 1
1318	SLC31A2	solute carrier family 31 member 2
132160	PPM1M	protein phosphatase, Mg2+/Mn2+ dependent 1M
132320	SCLT1	sodium channel and clathrin linker 1
1326	MAP3K8	mitogen-activated protein kinase kinase kinase 8
132864	CPEB2	cytoplasmic polyadenylation element binding protein 2
133418	EMB	embigin
134145	FAM173B	family with sequence similarity 173 member B
134266	GRPEL2	GrpE like 2, mitochondrial
134510	UBLCP1	ubiquitin like domain containing CTD phosphatase 1
134957	STXBP5	syntaxin binding protein 5
135	ADORA2A	adenosine A2a receptor
135154	SDHAF4	succinate dehydrogenase complex assembly factor 4
1352	COX10	COX10 heme A:farnesyltransferase cytochrome c oxidase assembly factor
1359	CPA3	carboxypeptidase A3
136	ADORA2B	adenosine A2b receptor
1362	CPD	carboxypeptidase D
1371	CPOX	coproporphyrinogen oxidase
137492	VPS37A	VPS37A, ESCRT-I subunit
1376	CPT2	carnitine palmitoyltransferase 2
1378	CR1	complement component 3b/4b receptor 1 (Knops blood group)
137835	TMEM71	transmembrane protein 71
137886	UBXN2B	UBX domain protein 2B
1379	CR1L	complement component 3b/4b receptor 1-like
138050	HGSNAT	heparan-alpha-glucosaminide N-acetyltransferase
138151	NACC2	NACC family member 2
138649	ANKRD19P	ankyrin repeat domain 19, pseudogene
1389	CREBL2	cAMP responsive element binding protein like 2
139716	GAB3	GRB2 associated binding protein 3
1398	CRK	v-crk avian sarcoma virus CT10 oncogene homolog
139886	SPIN4	spindlin family member 4
140739	UBE2F	ubiquitin conjugating enzyme E2F (putative)
140809	SRXN1	sulfiredoxin 1
140838	NANP	N-acetylneuraminic acid phosphatase
140873	C20orf173	chromosome 20 open reading frame 173
140876	FAM65C	family with sequence similarity 65 member C
140885	SIRPA	signal regulatory protein alpha
141	ADPRH	ADP-ribosylarginine hydrolase
1421	CRYGD	crystallin gamma D
1432	MAPK14	mitogen-activated protein kinase 14
1436	CSF1R	colony stimulating factor 1 receptor
143686	SESN3	sestrin 3
143689	PIWIL4	piwi-like RNA-mediated gene silencing 4
1438	CSF2RA	colony stimulating factor 2 receptor alpha subunit
143879	KBTBD3	kelch repeat and BTB domain containing 3
1439	CSF2RB	colony stimulating factor 2 receptor beta common subunit
1441	CSF3R	colony stimulating factor 3 receptor
144423	GLT1D1	glycosyltransferase 1 domain containing 1
144571	A2M-AS1	A2M antisense RNA 1 (head to head)
145389	SLC38A6	solute carrier family 38 member 6
145567	TTC7B	tetratricopeptide repeat domain 7B
145781	GCOM1	GRINL1A complex locus 1
1462	VCAN	versican
146225	CMTM2	CKLF like MARVEL transmembrane domain containing 2
146330	FBXL16	F-box and leucine-rich repeat protein 16
1465	CSRP1	cysteine and glycine rich protein 1
146722	CD300LF	CD300 molecule like family member f
146857	SLFN13	schlafen family member 13
147015	DHRS13	dehydrogenase/reductase (SDR family) member 13
1471	CST3	cystatin C
147138	TMC8	transmembrane channel like 8
1475	CSTA	cystatin A
1477	CSTF1	cleavage stimulation factor, 3' pre-RNA, subunit 1
147798	TMC4	transmembrane channel like 4
147965	FAM98C	family with sequence similarity 98 member C
147991	DPY19L3	dpy-19 like 3 (C. elegans)
148362	BROX	BRO1 domain and CAAX motif containing
148534	TMEM56	transmembrane protein 56
1486	CTBS	chitobiase
148741	ANKRD35	ankyrin repeat domain 35
1491	CTH	cystathionine gamma-lyase
149420	PDIK1L	PDLIM1 interacting kinase 1 like
1495	CTNNA1	catenin alpha 1
150000	ABCC13	ATP binding cassette subfamily C member 13 (pseudogene)
150209	AIFM3	apoptosis inducing factor, mitochondria associated 3
150365	MEI1	meiotic double-stranded break formation protein 1
150372	NFAM1	NFAT activating protein with ITAM motif 1
150381	PRR34-AS1	PRR34 antisense RNA 1
150468	CKAP2L	cytoskeleton associated protein 2 like
150684	COMMD1	copper metabolism domain containing 1
1508	CTSB	cathepsin B
1509	CTSD	cathepsin D
1510	CTSE	cathepsin E
151056	PLB1	phospholipase B1
1511	CTSG	cathepsin G
151194	METTL21A	methyltransferase like 21A
1512	CTSH	cathepsin H
151246	SGOL2	shugoshin-like 2 (S. pombe)
1513	CTSK	cathepsin K
151306	GPBAR1	G protein-coupled bile acid receptor 1
151393	RMDN2	regulator of microtubule dynamics 2
1514	CTSL	cathepsin L
151473	SLC16A14	solute carrier family 16 member 14
151556	GPR155	G protein-coupled receptor 155
151888	BTLA	B and T lymphocyte associated
1520	CTSS	cathepsin S
152007	GLIPR2	GLI pathogenesis-related 2
1521	CTSW	cathepsin W
1522	CTSZ	cathepsin Z
1524	CX3CR1	chemokine (C-X3-C motif) receptor 1
1525	CXADR	coxsackie virus and adenovirus receptor
153339	TMEM167A	transmembrane protein 167A
1535	CYBA	cytochrome b-245, alpha polypeptide
1536	CYBB	cytochrome b-245, beta polypeptide
153733	CCDC112	coiled-coil domain containing 112
153768	PRELID2	PRELI domain containing 2
153769	SH3RF2	SH3 domain containing ring finger 2
154	ADRB2	adrenoceptor beta 2
154075	SAMD3	sterile alpha motif domain containing 3
154141	MBOAT1	membrane bound O-acyltransferase domain containing 1
154214	RNF217	ring finger protein 217
1545	CYP1B1	cytochrome P450 family 1 subfamily B member 1
155038	GIMAP8	GTPase, IMAP family member 8
156	ADRBK1	adrenergic, beta, receptor kinase 1
157313	CDCA2	cell division cycle associated 2
157570	ESCO2	establishment of sister chromatid cohesion N-acetyltransferase 2
157983	C9orf66	chromosome 9 open reading frame 66
158471	PRUNE2	prune homolog 2 (Drosophila)
158747	MOSPD2	motile sperm domain containing 2
159	ADSS	adenylosuccinate synthase
1593	CYP27A1	cytochrome P450 family 27 subfamily A member 1
160	AP2A1	adaptor related protein complex 2 alpha 1 subunit
1601	DAB2	Dab, mitogen-responsive phosphoprotein, homolog 2 (Drosophila)
1602	DACH1	dachshund family transcription factor 1
1603	DAD1	defender against cell death 1
160364	CLEC12A	C-type lectin domain family 12 member A
1604	CD55	CD55 molecule (Cromer blood group)
1608	DGKG	diacylglycerol kinase gamma
161882	ZFPM1	zinc finger protein, FOG family member 1
162427	FAM134C	family with sequence similarity 134 member C
1628	DBP	D site of albumin promoter (albumin D-box) binding protein
162989	DEDD2	death effector domain containing 2
163	AP2B1	adaptor related protein complex 2 beta 1 subunit
1632	ECI1	enoyl-CoA delta isomerase 1
163732	CITED4	Cbp/p300 interacting transactivator with Glu/Asp rich carboxy-terminal domain 4
163778	SPRR4	small proline rich protein 4
163786	SASS6	SAS-6 centriolar assembly protein
1645	AKR1C1	aldo-keto reductase family 1, member C1
1650	DDOST	dolichyl-diphosphooligosaccharide--protein glycosyltransferase non-catalytic subunit
165186	FAM179A	family with sequence similarity 179 member A
1652	DDT	D-dopachrome tautomerase
1666	DECR1	2,4-dienoyl-CoA reductase 1, mitochondrial
1669	DEFA4	defensin alpha 4
166929	SGMS2	sphingomyelin synthase 2
1671	DEFA6	defensin alpha 6
1672	DEFB1	defensin beta 1
1675	CFD	complement factor D (adipsin)
168537	GIMAP7	GTPase, IMAP family member 7
168544	ZNF467	zinc finger protein 467
169981	SPIN3	spindlin family member 3
170575	GIMAP1	GTPase, IMAP family member 1
1716	DGUOK	deoxyguanosine kinase
1717	DHCR7	7-dehydrocholesterol reductase
1727	CYB5R3	cytochrome b5 reductase 3
1730	DIAPH2	diaphanous related formin 2
1737	DLAT	dihydrolipoamide S-acetyltransferase
1738	DLD	dihydrolipoamide dehydrogenase
175	AGA	aspartylglucosaminidase
1755	DMBT1	deleted in malignant brain tumors 1
1774	DNASE1L1	deoxyribonuclease I-like 1
1776	DNASE1L3	deoxyribonuclease I-like 3
178	AGL	amylo-alpha-1, 6-glucosidase, 4-alpha-glucanotransferase
1798	DPAGT1	dolichyl-phosphate N-acetylglucosaminephosphotransferase 1
1806	DPYD	dihydropyrimidine dehydrogenase
182	JAG1	jagged 1
1820	ARID3A	AT-rich interaction domain 3A
1841	DTYMK	deoxythymidylate kinase
1854	DUT	deoxyuridine triphosphatase
1870	E2F2	E2F transcription factor 2
1880	GPR183	G protein-coupled receptor 183
1889	ECE1	endothelin converting enzyme 1
1890	TYMP	thymidine phosphorylase
1894	ECT2	epithelial cell transforming 2
1901	S1PR1	sphingosine-1-phosphate receptor 1
1903	S1PR3	sphingosine-1-phosphate receptor 3
192670	AGO4	argonaute 4, RISC catalytic component
1955	MEGF9	multiple EGF like domains 9
195828	ZNF367	zinc finger protein 367
1959	EGR2	early growth response 2
196051	PLPP4	phospholipid phosphatase 4
196294	IMMP1L	inner mitochondrial membrane peptidase subunit 1
196383	RILPL2	Rab interacting lysosomal protein like 2
196477	CCER1	coiled-coil glutamate rich protein 1
196883	ADCY4	adenylate cyclase 4
197259	MLKL	mixed lineage kinase domain-like
199	AIF1	allograft inflammatory factor 1
1991	ELANE	elastase, neutrophil expressed
1992	SERPINB1	serpin peptidase inhibitor, clade B (ovalbumin), member 1
199221	DZIP1L	DAZ interacting zinc finger protein 1 like
199675	MCEMP1	mast cell-expressed membrane protein 1
199857	ALG14	ALG14, UDP-N-acetylglucosaminyltransferase subunit
2000	ELF4	E74 like ETS transcription factor 4
200058	FLJ23867	uncharacterized protein FLJ23867
200132	TCTEX1D1	Tctex1 domain containing 1
200315	APOBEC3A	apolipoprotein B mRNA editing enzyme catalytic subunit 3A
200931	SLC51A	solute carrier family 51 alpha subunit
200942	KLHDC8B	kelch domain containing 8B
201163	FLCN	folliculin
201191	SAMD14	sterile alpha motif domain containing 14
201254	STRA13	stimulated by retinoic acid 13
201266	SLC39A11	solute carrier family 39 member 11
201305	SPNS3	spinster homolog 3 (Drosophila)
2014	EMP3	epithelial membrane protein 3
2015	ADGRE1	adhesion G protein-coupled receptor E1
201633	TIGIT	T-cell immunoreceptor with Ig and ITIM domains
201799	TMEM154	transmembrane protein 154
202243	CCDC125	coiled-coil domain containing 125
202309	GAPT	GRB2-binding adaptor protein, transmembrane
2030	SLC29A1	solute carrier family 29 member 1
203054	ADCK5	aarF domain containing kinase 5
203068	TUBB	tubulin beta class I
203228	C9orf72	chromosome 9 open reading frame 72
203328	SUSD3	sushi domain containing 3
2035	EPB41	erythrocyte membrane protein band 4.1
2038	EPB42	erythrocyte membrane protein band 4.2
2039	DMTN	dematin actin binding protein
204	AK2	adenylate kinase 2
2040	STOM	stomatin
2041	EPHA1	EPH receptor A1
2052	EPHX1	epoxide hydrolase 1
2053	EPHX2	epoxide hydrolase 2
2054	STX2	syntaxin 2
2057	EPOR	erythropoietin receptor
2060	EPS15	epidermal growth factor receptor pathway substrate 15
206412	C6orf163	chromosome 6 open reading frame 163
2069	EREG	epiregulin
210	ALAD	aminolevulinate dehydratase
2101	ESRRA	estrogen related receptor alpha
2108	ETFA	electron transfer flavoprotein alpha subunit
211	ALAS1	5'-aminolevulinate synthase 1
2110	ETFDH	electron transfer flavoprotein dehydrogenase
2113	ETS1	ETS proto-oncogene 1, transcription factor
212	ALAS2	5'-aminolevulinate synthase 2
2123	EVI2A	ecotropic viral integration site 2A
2124	EVI2B	ecotropic viral integration site 2B
2153	F5	coagulation factor V
2157	F8	coagulation factor VIII
216	ALDH1A1	aldehyde dehydrogenase 1 family member A1
2161	F12	coagulation factor XII
2162	F13A1	coagulation factor XIII A chain
2167	FABP4	fatty acid binding protein 4
217	ALDH2	aldehyde dehydrogenase 2 family (mitochondrial)
2177	FANCD2	Fanconi anemia complementation group D2
2178	FANCE	Fanconi anemia complementation group E
2180	ACSL1	acyl-CoA synthetase long-chain family member 1
2184	FAH	fumarylacetoacetate hydrolase (fumarylacetoacetase)
219285	SAMD9L	sterile alpha motif domain containing 9-like
2193	FARSA	phenylalanyl-tRNA synthetase alpha subunit
219539	YPEL4	yippee like 4
219972	MPEG1	macrophage expressed 1
219988	PATL1	protein associated with topoisomerase II homolog 1 (yeast)
220042	DDIAS	DNA damage induced apoptosis suppressor
2201	FBN2	fibrillin 2
220134	SKA1	spindle and kinetochore associated complex subunit 1
2203	FBP1	fructose-bisphosphatase 1
220323	OAF	out at first homolog
2204	FCAR	Fc fragment of IgA receptor
2205	FCER1A	Fc fragment of IgE receptor Ia
2207	FCER1G	Fc fragment of IgE receptor Ig
220972	MARCH8	membrane associated ring-CH-type finger 8
221	ALDH3B1	aldehyde dehydrogenase 3 family member B1
221002	RASGEF1A	RasGEF domain family member 1A
221154	MICU2	mitochondrial calcium uptake 2
221184	CPNE2	copine 2
221294	NT5DC1	5'-nucleotidase domain containing 1
221472	FGD2	FYVE, RhoGEF and PH domain containing 2
2215	FCGR3B	Fc fragment of IgG receptor IIIb
221656	KDM1B	lysine demethylase 1B
2217	FCGRT	Fc fragment of IgG receptor and transporter
221895	JAZF1	JAZF zinc finger 1
2219	FCN1	ficolin 1
222236	NAPEPLD	N-acyl phosphatidylethanolamine phospholipase D
222487	ADGRG3	adhesion G protein-coupled receptor G3
222642	TSPO2	translocator protein 2
222663	SCUBE3	signal peptide, CUB domain and EGF like domain containing 3
222950	NYAP1	neuronal tyrosine-phosphorylated phosphoinositide-3-kinase adaptor 1
2235	FECH	ferrochelatase
2237	FEN1	flap structure-specific endonuclease 1
224	ALDH3A2	aldehyde dehydrogenase 3 family member A2
2242	FES	FES proto-oncogene, tyrosine kinase
2258	FGF13	fibroblast growth factor 13
226	ALDOA	aldolase, fructose-bisphosphate A
2261	FGFR3	fibroblast growth factor receptor 3
2268	FGR	FGR proto-oncogene, Src family tyrosine kinase
2271	FH	fumarate hydratase
2274	FHL2	four and a half LIM domains 2
2275	FHL3	four and a half LIM domains 3
22797	TFEC	transcription factor EC
2280	FKBP1A	FK506 binding protein 1A
2281	FKBP1B	FK506 binding protein 1B
22818	COPZ1	coatomer protein complex subunit zeta 1
22824	HSPA4L	heat shock protein family A (Hsp70) member 4 like
22836	RHOBTB3	Rho related BTB domain containing 3
22837	COBLL1	cordon-bleu WH2 repeat protein like 1
22856	CHSY1	chondroitin sulfate synthase 1
2286	FKBP2	FK506 binding protein 2
22875	ENPP4	ectonucleotide pyrophosphatase/phosphodiesterase 4 (putative)
22879	MON1B	MON1 homolog B, secretory trafficking associated
22881	ANKRD6	ankyrin repeat domain 6
22895	RPH3A	rabphilin 3A
22901	ARSG	arylsulfatase G
22908	SACM1L	SAC1 suppressor of actin mutations 1-like (yeast)
22918	CD93	CD93 molecule
22927	HABP4	hyaluronan binding protein 4
22931	RAB18	RAB18, member RAS oncogene family
22934	RPIA	ribose 5-phosphate isomerase A
22936	ELL2	elongation factor for RNA polymerase II 2
22949	PTGR1	prostaglandin reductase 1
22950	SLC4A1AP	solute carrier family 4 member 1 adaptor protein
22974	TPX2	TPX2, microtubule-associated
22996	TTC39A	tetratricopeptide repeat domain 39A
230	ALDOC	aldolase, fructose-bisphosphate C
23001	WDFY3	WD repeat and FYVE domain containing 3
23002	DAAM1	dishevelled associated activator of morphogenesis 1
23031	MAST3	microtubule associated serine/threonine kinase 3
23039	XPO7	exportin 7
23043	TNIK	TRAF2 and NCK interacting kinase
23046	KIF21B	kinesin family member 21B
2305	FOXM1	forkhead box M1
23063	WAPL	WAPL cohesin release factor
23087	TRIM35	tripartite motif containing 35
2309	FOXO3	forkhead box O3
23092	ARHGAP26	Rho GTPase activating protein 26
23095	KIF1B	kinesin family member 1B
23102	TBC1D2B	TBC1 domain family member 2B
23111	SPG20	spastic paraplegia 20 (Troyer syndrome)
23125	CAMTA2	calmodulin binding transcription activator 2
23127	COLGALT2	collagen beta(1-O)galactosyltransferase 2
23130	ATG2A	autophagy related 2A
23136	EPB41L3	erythrocyte membrane protein band 4.1-like 3
2314	FLII	flightless I actin binding protein
23155	CLCC1	chloride channel CLIC like 1
2316	FLNA	filamin A
23161	SNX13	sorting nexin 13
23170	TTLL12	tubulin tyrosine ligase like 12
23171	GPD1L	glycerol-3-phosphate dehydrogenase 1-like
23178	PASK	PAS domain containing serine/threonine kinase
23185	LARP4B	La ribonucleoprotein domain family member 4B
23186	RCOR1	REST corepressor 1
23196	FAM120A	family with sequence similarity 120A
23200	ATP11B	ATPase phospholipid transporting 11B (putative)
23205	ACSBG1	acyl-CoA synthetase bubblegum family member 1
23209	MLC1	megalencephalic leukoencephalopathy with subcortical cysts 1
23218	NBEAL2	neurobeachin like 2
23223	RRP12	ribosomal RNA processing 12 homolog
23225	NUP210	nucleoporin 210kDa
23228	PLCL2	phospholipase C like 2
2323	FLT3LG	fms related tyrosine kinase 3 ligand
23232	TBC1D12	TBC1 domain family member 12
23256	SCFD1	sec1 family domain containing 1
23276	KLHL18	kelch like family member 18
23287	AGTPBP1	ATP/GTP binding protein 1
2329	FMO4	flavin containing monooxygenase 4
23304	UBR2	ubiquitin protein ligase E3 component n-recognin 2
23307	FKBP15	FK506 binding protein 15
23310	NCAPD3	non-SMC condensin II complex subunit D3
23312	DMXL2	Dmx like 2
23313	KIAA0930	KIAA0930
23315	SLC9A8	solute carrier family 9 member A8
23317	DNAJC13	DnaJ heat shock protein family (Hsp40) member C13
23327	NEDD4L	neural precursor cell expressed, developmentally down-regulated 4-like, E3 ubiquitin protein ligase
23333	DPY19L1	dpy-19 like 1 (C. elegans)
23335	WDR7	WD repeat domain 7
23345	SYNE1	spectrin repeat containing, nuclear envelope 1
23352	UBR4	ubiquitin protein ligase E3 component n-recognin 4
23365	ARHGEF12	Rho guanine nucleotide exchange factor 12
23385	NCSTN	nicastrin
23390	ZDHHC17	zinc finger DHHC-type containing 17
23397	NCAPH	non-SMC condensin I complex subunit H
23401	FRAT2	frequently rearranged in advanced T-cell lymphomas 2
23406	COTL1	coactosin-like F-actin binding protein 1
23417	MLYCD	malonyl-CoA decarboxylase
23424	TDRD7	tudor domain containing 7
23436	CELA3B	chymotrypsin like elastase family member 3B
23456	ABCB10	ATP binding cassette subfamily B member 10
23461	ABCA5	ATP binding cassette subfamily A member 5
23463	ICMT	isoprenylcysteine carboxyl methyltransferase
23464	GCAT	glycine C-acetyltransferase
23474	ETHE1	ethylmalonic encephalopathy 1
23478	SEC11A	SEC11 homolog A, signal peptidase complex subunit
23484	LEPROTL1	leptin receptor overlapping transcript-like 1
23492	CBX7	chromobox 7
2350	FOLR2	folate receptor 2 (fetal)
23506	GLTSCR1L	GLTSCR1 like
2352	FOLR3	folate receptor 3 (gamma)
23527	ACAP2	ArfGAP with coiled-coil, ankyrin repeat and PH domains 2
2353	FOS	FBJ murine osteosarcoma viral oncogene homolog
23531	MMD	monocyte to macrophage differentiation-associated
23533	PIK3R5	phosphoinositide-3-kinase regulatory subunit 5
23548	TTC33	tetratricopeptide repeat domain 33
23552	CDK20	cyclin-dependent kinase 20
23556	PIGN	phosphatidylinositol glycan anchor biosynthesis class N
23557	SNAPIN	SNAP associated protein
23558	WBP2	WW domain binding protein 2
23569	PADI4	peptidyl arginine deiminase, type IV
2357	FPR1	formyl peptide receptor 1
23576	DDAH1	dimethylarginine dimethylaminohydrolase 1
2358	FPR2	formyl peptide receptor 2
23580	CDC42EP4	CDC42 effector protein 4
23582	CCNDBP1	cyclin D-type binding-protein 1
23583	SMUG1	single-strand-selective monofunctional uracil-DNA glycosylase 1
23593	HEBP2	heme binding protein 2
23594	ORC6	origin recognition complex subunit 6
23601	CLEC5A	C-type lectin domain family 5 member A
23603	CORO1C	coronin 1C
23604	DAPK2	death-associated protein kinase 2
23608	MKRN1	makorin ring finger protein 1
23616	SH3BP1	SH3-domain binding protein 1
23623	RUSC1	RUN and SH3 domain containing 1
23625	FAM89B	family with sequence similarity 89 member B
23630	KCNE5	potassium voltage-gated channel subfamily E regulatory subunit 5
23639	LRRC6	leucine rich repeat containing 6
23643	LY96	lymphocyte antigen 96
23646	PLD3	phospholipase D family member 3
23648	SSBP3	single stranded DNA binding protein 3
23677	SH3BP4	SH3-domain binding protein 4
23710	GABARAPL1	GABA(A) receptor-associated protein like 1
23753	SDF2L1	stromal cell derived factor 2 like 1
23762	OSBP2	oxysterol binding protein 2
23765	IL17RA	interleukin 17 receptor A
23770	FKBP8	FK506 binding protein 8
23788	MTCH2	mitochondrial carrier 2
239	ALOX12	arachidonate 12-lipoxygenase
2395	FXN	frataxin
240	ALOX5	arachidonate 5-lipoxygenase
241	ALOX5AP	arachidonate 5-lipoxygenase activating protein
24137	KIF4A	kinesin family member 4A
24142	NAT6	N-acetyltransferase 6
246	ALOX15	arachidonate 15-lipoxygenase
246777	SPESP1	sperm equatorial segment protein 1
249	ALPL	alkaline phosphatase, liver/bone/kidney
2495	FTH1	ferritin, heavy polypeptide 1
2517	FUCA1	fucosidase, alpha-L- 1, tissue
2519	FUCA2	fucosidase, alpha-L- 2, plasma
2523	FUT1	fucosyltransferase 1 (H blood group)
2526	FUT4	fucosyltransferase 4
253018	HCG27	HLA complex group 27 (non-protein coding)
2532	ACKR1	atypical chemokine receptor 1 (Duffy blood group)
2533	FYB	FYN binding protein
2534	FYN	FYN proto-oncogene, Src family tyrosine kinase
253461	ZBTB38	zinc finger and BTB domain containing 38
253558	LCLAT1	lysocardiolipin acyltransferase 1
253827	MSRB3	methionine sulfoxide reductase B3
2539	G6PD	glucose-6-phosphate dehydrogenase
254102	EHBP1L1	EH domain binding protein 1 like 1
2542	SLC37A4	solute carrier family 37 member 4
2548	GAA	glucosidase, alpha; acid
2550	GABBR1	gamma-aminobutyric acid type B receptor subunit 1
255031	LINC00957	long intergenic non-protein coding RNA 957
255231	MCOLN2	mucolipin 2
255394	TCP11L2	t-complex 11, testis-specific-like 2
255488	RNF144B	ring finger protein 144B
256236	NAPSB	napsin B aspartic peptidase, pseudogene
256302	NATD1	N-acetyltransferase domain containing 1
256380	SCML4	sex comb on midleg-like 4 (Drosophila)
256933	NPB	neuropeptide B
257019	FRMD3	FERM domain containing 3
2571	GAD1	glutamate decarboxylase 1
257101	ZNF683	zinc finger protein 683
257106	ARHGAP30	Rho GTPase activating protein 30
257169	C9orf43	chromosome 9 open reading frame 43
25776	CBY1	chibby homolog 1 (Drosophila)
25778	DSTYK	dual serine/threonine and tyrosine protein kinase
25793	FBXO7	F-box protein 7
25797	QPCT	glutaminyl-peptide cyclotransferase
25798	BRI3	brain protein I3
25801	GCA	grancalcin
258010	SVIP	small VCP/p97-interacting protein
2581	GALC	galactosylceramidase
25813	SAMM50	SAMM50 sorting and assembly machinery component
25816	TNFAIP8	TNF alpha induced protein 8
25819	NOCT	nocturnin
25824	PRDX5	peroxiredoxin 5
25825	BACE2	beta-site APP-cleaving enzyme 2
25829	TMEM184B	transmembrane protein 184B
25840	METTL7A	methyltransferase like 7A
25842	ASF1A	anti-silencing function 1A histone chaperone
25852	ARMC8	armadillo repeat containing 8
25853	DCAF12	DDB1 and CUL4 associated factor 12
25864	ABHD14A	abhydrolase domain containing 14A
25874	MPC2	mitochondrial pyruvate carrier 2
2588	GALNS	galactosamine (N-acetyl)-6-sulfatase
25886	POC1A	POC1 centriolar protein A
25893	TRIM58	tripartite motif containing 58
25898	RCHY1	ring finger and CHY zinc finger domain containing 1
259	AMBP	alpha-1-microglobulin/bikunin precursor
25907	TMEM158	transmembrane protein 158 (gene/pseudogene)
2591	GALNT3	polypeptide N-acetylgalactosaminyltransferase 3
25911	DPCD	deleted in primary ciliary dyskinesia homolog (mouse)
259197	NCR3	natural cytotoxicity triggering receptor 3
259266	ASPM	abnormal spindle microtubule assembly
25927	CNRIP1	cannabinoid receptor interacting protein 1
25934	NIPSNAP3A	nipsnap homolog 3A (C. elegans)
25938	HEATR5A	HEAT repeat containing 5A
25939	SAMHD1	SAM domain and HD domain 1
25959	KANK2	KN motif and ankyrin repeat domains 2
25960	ADGRA2	adhesion G protein-coupled receptor A2
25972	UNC50	unc-50 homolog (C. elegans)
25978	CHMP2B	charged multivesicular body protein 2B
25979	DHRS7B	dehydrogenase/reductase (SDR family) member 7B
25984	KRT23	keratin 23
25994	HIGD1A	HIG1 hypoxia inducible domain family member 1A
25996	REXO2	RNA exonuclease 2
26018	LRIG1	leucine-rich repeats and immunoglobulin-like domains 1
26020	LRP10	LDL receptor related protein 10
26030	PLEKHG3	pleckstrin homology and RhoGEF domain containing G3
26034	IPCEF1	interaction protein for cytohesin exchange factors 1
26071	FAM127B	family with sequence similarity 127 member B
26092	TOR1AIP1	torsin 1A interacting protein 1
26115	TANC2	tetratricopeptide repeat, ankyrin repeat and coiled-coil containing 2
26118	WSB1	WD repeat and SOCS box containing 1
26119	LDLRAP1	low density lipoprotein receptor adaptor protein 1
26127	FGFR1OP2	FGFR1 oncogene partner 2
26130	GAPVD1	GTPase activating protein and VPS9 domains 1
26136	TES	testin LIM domain protein
2618	GART	phosphoribosylglycinamide formyltransferase, phosphoribosylglycinamide synthetase, phosphoribosylaminoimidazole synthetase
26191	PTPN22	protein tyrosine phosphatase, non-receptor type 22
2623	GATA1	GATA binding protein 1
26231	LRRC29	leucine rich repeat containing 29
26234	FBXL5	F-box and leucine-rich repeat protein 5
2624	GATA2	GATA binding protein 2
26240	FAM50B	family with sequence similarity 50 member B
26253	CLEC4E	C-type lectin domain family 4 member E
26255	PTTG3P	pituitary tumor-transforming 3, pseudogene
26262	TSPAN17	tetraspanin 17
26263	FBXO22	F-box protein 22
26268	FBXO9	F-box protein 9
26270	FBXO6	F-box protein 6
26271	FBXO5	F-box protein 5
26301	GBGT1	globoside alpha-1,3-N-acetylgalactosaminyltransferase 1
2632	GBE1	glucan (1,4-alpha-), branching enzyme 1
26355	FAM162A	family with sequence similarity 162 member A
2639	GCDH	glutaryl-CoA dehydrogenase
2643	GCH1	GTP cyclohydrolase 1
26469	PTPN18	protein tyrosine phosphatase, non-receptor type 18
2647	BLOC1S1	biogenesis of lysosomal organelles complex 1 subunit 1
26499	PLEK2	pleckstrin 2
2650	GCNT1	glucosaminyl (N-acetyl) transferase 1, core 2
26502	NARF	nuclear prelamin A recognition factor
26503	SLC17A5	solute carrier family 17 member 5
26509	MYOF	myoferlin
2651	GCNT2	glucosaminyl (N-acetyl) transferase 2, I-branching enzyme (I blood group)
26511	CHIC2	cysteine rich hydrophobic domain 2
26521	TIMM8B	translocase of inner mitochondrial membrane 8 homolog B (yeast)
26539	OR10H1	olfactory receptor family 10 subfamily H member 1
26577	PCOLCE2	procollagen C-endopeptidase enhancer 2
26578	OSTF1	osteoclast stimulating factor 1
26579	MYEOV	myeloma overexpressed
26586	CKAP2	cytoskeleton associated protein 2
26608	TBL2	transducin (beta)-like 2
266747	RGL4	ral guanine nucleotide dissociation stimulator-like 4
2672	GFI1	growth factor independent 1 transcription repressor
2681	GGTA1P	glycoprotein, alpha-galactosyltransferase 1 pseudogene
26873	OPLAH	5-oxoprolinase (ATP-hydrolysing)
26996	GPR160	G protein-coupled receptor 160
27010	TPK1	thiamin pyrophosphokinase 1
27018	BEX3	brain expressed X-linked 3
27020	NPTN	neuroplastin
27030	MLH3	mutL homolog 3
27034	ACAD8	acyl-CoA dehydrogenase family member 8
27036	SIGLEC7	sialic acid binding Ig like lectin 7
27040	LAT	linker for activation of T-cells
27067	STAU2	staufen double-stranded RNA binding protein 2
27068	PPA2	pyrophosphatase (inorganic) 2
27071	DAPP1	dual adaptor of phosphotyrosine and 3-phosphoinositides
27076	LYPD3	LY6/PLAUR domain containing 3
27077	B9D1	B9 protein domain 1
27089	UQCRQ	ubiquinol-cytochrome c reductase complex III subunit VII
27090	ST6GALNAC4	ST6 (alpha-N-acetyl-neuraminyl-2,3-beta-galactosyl-1,3)-N-acetylgalactosaminide alpha-2,6-sialyltransferase 4
271	AMPD2	adenosine monophosphate deaminase 2
27102	EIF2AK1	eukaryotic translation initiation factor 2 alpha kinase 1
27141	CIDEB	cell death-inducing DFFA-like effector b
2717	GLA	galactosidase alpha
272	AMPD3	adenosine monophosphate deaminase 3
2720	GLB1	galactosidase beta 1
27235	COQ2	coenzyme Q2 4-hydroxybenzoate polyprenyltransferase
27236	ARFIP1	ADP ribosylation factor interacting protein 1
27243	CHMP2A	charged multivesicular body protein 2A
27250	PDCD4	programmed cell death 4 (neoplastic transformation inhibitor)
27284	SULT1B1	sulfotransferase family 1B member 1
27287	VENTX	VENT homeobox
2729	GCLC	glutamate-cysteine ligase catalytic subunit
2730	GCLM	glutamate-cysteine ligase modifier subunit
27301	APEX2	apurinic/apyrimidinic endodeoxyribonuclease 2
27334	P2RY10	purinergic receptor P2Y10
27342	RABGEF1	RAB guanine nucleotide exchange factor (GEF) 1
27348	TOR1B	torsin family 1 member B
27351	DESI1	desumoylating isopeptidase 1
27430	MAT2B	methionine adenosyltransferase 2B
27433	TOR2A	torsin family 2 member A
27436	EML4	echinoderm microtubule associated protein like 4
2745	GLRX	glutaredoxin
275	AMT	aminomethyltransferase
2752	GLUL	glutamate-ammonia ligase
2760	GM2A	GM2 ganglioside activator
2765	GML	glycosylphosphatidylinositol anchored molecule like
2766	GMPR	guanosine monophosphate reductase
2771	GNAI2	G protein subunit alpha i2
2773	GNAI3	G protein subunit alpha i3
2781	GNAZ	G protein subunit alpha z
2783	GNB2	G protein subunit beta 2
2787	GNG5	G protein subunit gamma 5
2791	GNG11	G protein subunit gamma 11
2799	GNS	glucosamine (N-acetyl)-6-sulfatase
2811	GP1BA	glycoprotein Ib platelet alpha subunit
2820	GPD2	glycerol-3-phosphate dehydrogenase 2
2821	GPI	glucose-6-phosphate isomerase
28232	SLCO3A1	solute carrier organic anion transporter family member 3A1
282809	POC1B	POC1 centriolar protein B
282974	STK32C	serine/threonine kinase 32C
282991	BLOC1S2	biogenesis of lysosomal organelles complex 1 subunit 2
2831	NPBWR1	neuropeptides B/W receptor 1
283130	SLC25A45	solute carrier family 25 member 45
283149	BCL9L	B-cell CLL/lymphoma 9-like
283219	KCTD21	potassium channel tetramerization domain containing 21
283229	CRACR2B	calcium release activated channel regulator 2B
283234	CCDC88B	coiled-coil domain containing 88B
2833	CXCR3	chemokine (C-X-C motif) receptor 3
283349	RASSF3	Ras association domain family member 3
283377	SPRYD4	SPRY domain containing 4
283635	FAM177A1	family with sequence similarity 177 member A1
283663	LINC00926	long intergenic non-protein coding RNA 926
283687	ST20-AS1	ST20 antisense RNA 1
283870	BRICD5	BRICHOS domain containing 5
283876	LINC00921	long intergenic non-protein coding RNA 921
283897	C16orf54	chromosome 16 open reading frame 54
284018	C17orf58	chromosome 17 open reading frame 58
284029	LINC00324	long intergenic non-protein coding RNA 324
284129	SLC26A11	solute carrier family 26 member 11
284367	SIGLEC17P	sialic acid binding Ig like lectin 17, pseudogene
284415	VSTM1	V-set and transmembrane domain containing 1
28442	IGHV3-23	immunoglobulin heavy variable 3-23
28451	IGHV3-9	immunoglobulin heavy variable 3-9
28461	IGHV1-69	immunoglobulin heavy variable 1-69
284611	FAM102B	family with sequence similarity 102 member B
28465	IGHV1-46	immunoglobulin heavy variable 1-46
28474	IGHV1-2	immunoglobulin heavy variable 1-2
284759	SIRPB2	signal regulatory protein beta 2
284837	AATBC	apoptosis associated transcript in bladder cancer
284904	SEC14L4	SEC14 like lipid binding 4
284996	RNF149	ring finger protein 149
2850	GPR27	G protein-coupled receptor 27
285148	IAH1	isoamyl acetate-hydrolyzing esterase 1 homolog
285172	FAM126B	family with sequence similarity 126 member B
28526	TRDC	T cell receptor delta constant
285352	KIF9-AS1	KIF9 antisense RNA 1
285362	SUMF1	sulfatase modifying factor 1
285367	RPUSD3	RNA pseudouridylate synthase domain containing 3
285512	FAM13A-AS1	FAM13A antisense RNA 1
285550	FAM200B	family with sequence similarity 200 member B
285605	DTWD2	DTW domain containing 2
285758	LINC01268	long intergenic non-protein coding RNA 1268
28590	TRBV7-8	T cell receptor beta variable 7-8
286	ANK1	ankyrin 1
286053	NSMCE2	NSE2/MMS21 homolog, SMC5-SMC6 complex SUMO ligase
286144	TRIQK	triple QxxK/R motif containing
286319	TUSC1	tumor suppressor candidate 1
286336	FAM78A	family with sequence similarity 78 member A
28638	TRBC2	T cell receptor beta constant 2
286451	YIPF6	Yip1 domain family member 6
2867	FFAR2	free fatty acid receptor 2
286827	TRIM59	tripartite motif containing 59
2870	GRK6	G protein-coupled receptor kinase 6
2875	GPT	glutamic-pyruvate transaminase (alanine aminotransferase)
28755	TRAC	T-cell receptor alpha constant
28778	IGLV6-57	immunoglobulin lambda variable 6-57
2878	GPX3	glutathione peroxidase 3
28781	IGLV5-45	immunoglobulin lambda variable 5-45
28785	IGLV4-60	immunoglobulin lambda variable 4-60
28793	IGLV3-25	immunoglobulin lambda variable 3-25
28797	IGLV3-19	immunoglobulin lambda variable 3-19
28803	IGLV3-10	immunoglobulin lambda variable 3-10
28809	IGLV3-1	immunoglobulin lambda variable 3-1
28815	IGLV2-14	immunoglobulin lambda variable 2-14
28825	IGLV1-40	immunoglobulin lambda variable 1-40
2885	GRB2	growth factor receptor bound protein 2
28904	IGKV1D-8	immunoglobulin kappa variable 1D-8
28908	IGKV4-1	immunoglobulin kappa variable 4-1
28952	CCDC22	coiled-coil domain containing 22
28955	DEXI	Dexi homolog (mouse)
28956	LAMTOR2	late endosomal/lysosomal adaptor, MAPK and MTOR activator 2
28957	MRPS28	mitochondrial ribosomal protein S28
28959	TMEM176B	transmembrane protein 176B
2896	GRN	granulin
28960	DCPS	decapping enzyme, scavenger
28962	OSTM1	osteopetrosis associated transmembrane protein 1
28976	ACAD9	acyl-CoA dehydrogenase family member 9
28982	FLVCR1	feline leukemia virus subgroup C cellular receptor 1
28984	RGCC	regulator of cell cycle
28996	HIPK2	homeodomain interacting protein kinase 2
28998	MRPL13	mitochondrial ribosomal protein L13
290	ANPEP	alanyl aminopeptidase, membrane
29015	SLC43A3	solute carrier family 43 member 3
29058	TMEM230	transmembrane protein 230
29065	ASAP1-IT1	ASAP1 intronic transcript 1
29071	C1GALT1C1	C1GALT1 specific chaperone 1
29087	THYN1	thymocyte nuclear protein 1
29089	UBE2T	ubiquitin conjugating enzyme E2T
29090	TIMM21	translocase of inner mitochondrial membrane 21
29094	LGALSL	lectin, galactoside-binding-like
29095	ORMDL2	ORMDL sphingolipid biosynthesis regulator 2
29097	CNIH4	cornichon family AMPA receptor auxiliary protein 4
29099	COMMD9	COMM domain containing 9
29100	TMEM208	transmembrane protein 208
29108	PYCARD	PYD and CARD domain containing
29110	TBK1	TANK-binding kinase 1
29125	C11orf21	chromosome 11 open reading frame 21
29127	RACGAP1	Rac GTPase activating protein 1
2919	CXCL1	C-X-C motif chemokine ligand 1
2920	CXCL2	C-X-C motif chemokine ligand 2
2921	CXCL3	C-X-C motif chemokine ligand 3
2934	GSN	gelsolin
2936	GSR	glutathione reductase
2954	GSTZ1	glutathione S-transferase zeta 1
2960	GTF2E1	general transcription factor IIE subunit 1
29765	TMOD4	tropomodulin 4
29780	PARVB	parvin beta
29851	ICOS	inducible T-cell co-stimulator
29887	SNX10	sorting nexin 10
29899	GPSM2	G-protein signaling modulator 2
2990	GUSB	glucuronidase, beta
29901	SAC3D1	SAC3 domain containing 1
29909	GPR171	G protein-coupled receptor 171
29916	SNX11	sorting nexin 11
2992	GYG1	glycogenin 1
29920	PYCR2	pyrroline-5-carboxylate reductase family member 2
29925	GMPPB	GDP-mannose pyrophosphorylase B
29929	ALG6	ALG6, alpha-1,3-glucosyltransferase
2993	GYPA	glycophorin A (MNS blood group)
29935	RPA4	replication protein A4
2994	GYPB	glycophorin B (MNS blood group)
29940	DSE	dermatan sulfate epimerase
29946	SERTAD3	SERTA domain containing 3
2995	GYPC	glycophorin C (Gerbich blood group)
29957	SLC25A24	solute carrier family 25 member 24
2996	GYPE	glycophorin E (MNS blood group)
29966	STRN3	striatin 3
29968	PSAT1	phosphoserine aminotransferase 1
2997	GYS1	glycogen synthase 1
29982	NRBF2	nuclear receptor binding factor 2
2999	GZMH	granzyme H
29992	PILRA	paired immunoglobin-like type 2 receptor alpha
29993	PACSIN1	protein kinase C and casein kinase substrate in neurons 1
30001	ERO1A	endoplasmic reticulum oxidoreductase alpha
3001	GZMA	granzyme A
3002	GZMB	granzyme B
3003	GZMK	granzyme K
3004	GZMM	granzyme M
3005	H1F0	H1 histone family member 0
30061	SLC40A1	solute carrier family 40 member 1
301	ANXA1	annexin A1
302	ANXA2	annexin A2
3029	HAGH	hydroxyacylglutathione hydrolase
3034	HAL	histidine ammonia-lyase
304	ANXA2P2	annexin A2 pseudogene 2
3042	HBM	hemoglobin subunit mu
3043	HBB	hemoglobin subunit beta
3044	HBBP1	hemoglobin subunit beta pseudogene 1
3045	HBD	hemoglobin subunit delta
3049	HBQ1	hemoglobin subunit theta 1
3052	HCCS	holocytochrome c synthase
3055	HCK	HCK proto-oncogene, Src family tyrosine kinase
3059	HCLS1	hematopoietic cell-specific Lyn substrate 1
306	ANXA3	annexin A3
3067	HDC	histidine decarboxylase
3068	HDGF	hepatoma-derived growth factor
307	ANXA4	annexin A4
3071	NCKAP1L	NCK associated protein 1 like
3073	HEXA	hexosaminidase subunit alpha
3074	HEXB	hexosaminidase subunit beta
308	ANXA5	annexin A5
3082	HGF	hepatocyte growth factor
30844	EHD4	EH domain containing 4
309	ANXA6	annexin A6
3098	HK1	hexokinase 1
3099	HK2	hexokinase 2
310	ANXA7	annexin A7
3101	HK3	hexokinase 3
311	ANXA11	annexin A11
3110	MNX1	motor neuron and pancreas homeobox 1
313	AOAH	acyloxyacyl hydrolase
3134	HLA-F	major histocompatibility complex, class I, F
3137	HLA-J	major histocompatibility complex, class I, J (pseudogene)
3142	HLX	H2.0-like homeobox
3145	HMBS	hydroxymethylbilane synthase
3148	HMGB2	high mobility group box 2
3149	HMGB3	high mobility group box 3
3155	HMGCL	3-hydroxymethyl-3-methylglutaryl-CoA lyase
3161	HMMR	hyaluronan mediated motility receptor
3162	HMOX1	heme oxygenase 1
3163	HMOX2	heme oxygenase 2
317	APAF1	apoptotic peptidase activating factor 1
317649	EIF4E3	eukaryotic translation initiation factor 4E family member 3
317671	RFESD	Rieske Fe-S domain containing
3182	HNRNPAB	heterogeneous nuclear ribonucleoprotein A/B
321	APBA2	amyloid beta precursor protein binding family A member 2
3212	HOXB2	homeobox B2
322	APBB1	amyloid beta precursor protein binding family B member 1
3240	HP	haptoglobin
3250	HPR	haptoglobin-related protein
3267	AGFG1	ArfGAP with FG repeats 1
327	APEH	acylaminoacyl-peptide hydrolase
3295	HSD17B4	hydroxysteroid (17-beta) dehydrogenase 4
330	BIRC3	baculoviral IAP repeat containing 3
3303	HSPA1A	heat shock protein family A (Hsp70) member 1A
3305	HSPA1L	heat shock protein family A (Hsp70) member 1 like
3310	HSPA6	heat shock protein family A (Hsp70) member 6
332	BIRC5	baculoviral IAP repeat containing 5
334	APLP2	amyloid beta precursor like protein 2
3344	FOXN2	forkhead box N2
3371	TNC	tenascin C
3382	ICA1	islet cell autoantigen 1
3383	ICAM1	intercellular adhesion molecule 1
338339	CLEC4D	C-type lectin domain family 4 member D
3385	ICAM3	intercellular adhesion molecule 3
338588	LINC00705	long intergenic non-protein coding RNA 705
3386	ICAM4	intercellular adhesion molecule 4 (Landsteiner-Wiener blood group)
338758	LINC00936	long intergenic non-protein coding RNA 936
338811	FAM19A2	family with sequence similarity 19 (chemokine (C-C motif)-like), member A2
339287	MSL1	male-specific lethal 1 homolog (Drosophila)
339487	ZBTB8OS	zinc finger and BTB domain containing 8 opposite strand
339745	SPOPL	speckle type BTB/POZ protein like
3398	ID2	inhibitor of DNA binding 2, HLH protein
340069	FAM170A	family with sequence similarity 170 member A
340205	TREML1	triggering receptor expressed on myeloid cells like 1
340542	BEX5	brain expressed X-linked 5
340591	CA5BP1	carbonic anhydrase VB pseudogene 1
341	APOC1	apolipoprotein C-I
3416	IDE	insulin degrading enzyme
3417	IDH1	isocitrate dehydrogenase 1 (NADP+)
342035	GLDN	gliomedin
342892	ZNF850	zinc finger protein 850
343990	KIAA1211L	KIAA1211-like
344405	PRORSD1P	prolyl-tRNA synthetase associated domain containing 1, pseudogene
344838	PAQR9	progestin and adipoQ receptor family member IX
3454	IFNAR1	interferon alpha and beta receptor subunit 1
345757	FAM174A	family with sequence similarity 174 member A
345778	MTX3	metaxin 3
3458	IFNG	interferon, gamma
3459	IFNGR1	interferon gamma receptor 1
3460	IFNGR2	interferon gamma receptor 2 (interferon gamma transducer 1)
348	APOE	apolipoprotein E
3480	IGF1R	insulin like growth factor 1 receptor
348093	RBPMS2	RNA binding protein with multiple splicing 2
3482	IGF2R	insulin like growth factor 2 receptor
348235	SKA2	spindle and kinetochore associated complex subunit 2
348378	FAM159A	family with sequence similarity 159 member A
348751	FTCDNL1	formiminotransferase cyclodeaminase N-terminal like
3490	IGFBP7	insulin like growth factor binding protein 7
3495	IGHD	immunoglobulin heavy constant delta
349565	NMNAT3	nicotinamide nucleotide adenylyltransferase 3
35	ACADS	acyl-CoA dehydrogenase, C-2 to C-3 short chain
351	APP	amyloid beta precursor protein
3512	JCHAIN	joining chain of multimeric IgA and IgM
3514	IGKC	immunoglobulin kappa constant
3516	RBPJ	recombination signal binding protein for immunoglobulin kappa J region
353116	RILPL1	Rab interacting lysosomal protein-like 1
353514	LILRA5	leukocyte immunoglobulin like receptor A5
355	FAS	Fas cell surface death receptor
3554	IL1R1	interleukin 1 receptor type 1
3557	IL1RN	interleukin 1 receptor antagonist
3560	IL2RB	interleukin 2 receptor subunit beta
3566	IL4R	interleukin 4 receptor
3570	IL6R	interleukin 6 receptor
3575	IL7R	interleukin 7 receptor
3576	CXCL8	C-X-C motif chemokine ligand 8
3577	CXCR1	chemokine (C-X-C motif) receptor 1
3579	CXCR2	chemokine (C-X-C motif) receptor 2
358	AQP1	aquaporin 1 (Colton blood group)
3587	IL10RA	interleukin 10 receptor subunit alpha
3588	IL10RB	interleukin 10 receptor subunit beta
3597	IL13RA1	interleukin 13 receptor subunit alpha 1
359845	FAM101B	family with sequence similarity 101 member B
360	AQP3	aquaporin 3 (Gill blood group)
3603	IL16	interleukin 16
3606	IL18	interleukin 18
3611	ILK	integrin linked kinase
3613	IMPA2	inositol(myo)-1(or 4)-monophosphatase 2
3614	IMPDH1	IMP (inosine 5'-monophosphate) dehydrogenase 1
3624	INHBA	inhibin beta A
3627	CXCL10	C-X-C motif chemokine ligand 10
3628	INPP1	inositol polyphosphate-1-phosphatase
3631	INPP4A	inositol polyphosphate-4-phosphatase type I A
3656	IRAK2	interleukin 1 receptor associated kinase 2
366	AQP9	aquaporin 9
3660	IRF2	interferon regulatory factor 2
3663	IRF5	interferon regulatory factor 5
3674	ITGA2B	integrin subunit alpha 2b
3681	ITGAD	integrin subunit alpha D
3683	ITGAL	integrin subunit alpha L
3684	ITGAM	integrin subunit alpha M
3685	ITGAV	integrin subunit alpha V
3687	ITGAX	integrin subunit alpha X
3689	ITGB2	integrin subunit beta 2
3693	ITGB5	integrin subunit beta 5
3702	ITK	IL2 inducible T-cell kinase
3703	STT3A	STT3A, catalytic subunit of the oligosaccharyltransferase complex
3717	JAK2	Janus kinase 2
372	ARCN1	archain 1
3726	JUNB	jun B proto-oncogene
3732	CD82	CD82 molecule
374403	TBC1D10C	TBC1 domain family member 10C
374882	TMEM205	transmembrane protein 205
374907	B3GNT8	UDP-GlcNAc:betaGal beta-1,3-N-acetylglucosaminyltransferase 8
375035	SFT2D2	SFT2 domain containing 2
375061	FAM89A	family with sequence similarity 89 member A
375686	SPATC1	spermatogenesis and centriole associated 1
3757	KCNH2	potassium voltage-gated channel subfamily H member 2
3759	KCNJ2	potassium voltage-gated channel subfamily J member 2
3772	KCNJ15	potassium voltage-gated channel subfamily J member 15
378	ARF4	ADP ribosylation factor 4
3783	KCNN4	potassium calcium-activated channel subfamily N member 4
3784	KCNQ1	potassium voltage-gated channel subfamily Q member 1
3792	KEL	Kell blood group, metallo-endopeptidase
3800	KIF5C	kinesin family member 5C
3812	KIR3DL2	killer cell immunoglobulin like receptor, three Ig domains and long cytoplasmic tail 2
3815	KIT	KIT proto-oncogene receptor tyrosine kinase
3820	KLRB1	killer cell lectin like receptor B1
3823	KLRC3	killer cell lectin like receptor C3
3824	KLRD1	killer cell lectin like receptor D1
383	ARG1	arginase 1
3832	KIF11	kinesin family member 11
3833	KIFC1	kinesin family member C1
3835	KIF22	kinesin family member 22
3836	KPNA1	karyopherin subunit alpha 1
3848	KRT1	keratin 1
3860	KRT13	keratin 13
387103	CENPW	centromere protein W
387921	NHLRC3	NHL repeat containing 3
388507	ZNF788	zinc finger family member 788
388552	BLOC1S3	biogenesis of lysosomal organelles complex 1 subunit 3
388585	HES5	hes family bHLH transcription factor 5
388588	SMIM1	small integral membrane protein 1 (Vel blood group)
388692	LOC388692	uncharacterized LOC388692
388962	BOLA3	bolA family member 3
389058	SP5	Sp5 transcription factor
389763	SPATA31D1	SPATA31 subfamily D, member 1
3903	LAIR1	leukocyte associated immunoglobulin like receptor 1
3904	LAIR2	leukocyte associated immunoglobulin like receptor 2
390916	NUDT19	nudix hydrolase 19
391	RHOG	ras homolog family member G
3920	LAMP2	lysosomal associated membrane protein 2
3927	LASP1	LIM and SH3 protein 1
3930	LBR	lamin B receptor
3931	LCAT	lecithin-cholesterol acyltransferase
3932	LCK	LCK proto-oncogene, Src family tyrosine kinase
3934	LCN2	lipocalin 2
3936	LCP1	lymphocyte cytosolic protein 1 (L-plastin)
3937	LCP2	lymphocyte cytosolic protein 2
3953	LEPR	leptin receptor
3955	LFNG	LFNG O-fucosylpeptide 3-beta-N-acetylglucosaminyltransferase
3956	LGALS1	lectin, galactoside-binding, soluble, 1
3957	LGALS2	lectin, galactoside-binding, soluble, 2
3958	LGALS3	lectin, galactoside-binding, soluble, 3
397	ARHGDIB	Rho GDP dissociation inhibitor (GDI) beta
3985	LIMK2	LIM domain kinase 2
3987	LIMS1	LIM zinc finger domain containing 1
3988	LIPA	lipase A, lysosomal acid type
399665	FAM102A	family with sequence similarity 102 member A
4001	LMNB1	lamin B1
4005	LMO2	LIM domain only 2
400569	MED11	mediator complex subunit 11
401152	C4orf3	chromosome 4 open reading frame 3
4013	VWA5A	von Willebrand factor A domain containing 5A
401320	LOC401320	uncharacterized LOC401320
401494	HACD4	3-hydroxyacyl-CoA dehydratase 4
402	ARL2	ADP ribosylation factor like GTPase 2
4023	LPL	lipoprotein lipase
403341	ZBTB34	zinc finger and BTB domain containing 34
4035	LRP1	LDL receptor related protein 1
4037	LRP3	LDL receptor related protein 3
4046	LSP1	lymphocyte-specific protein 1
4048	LTA4H	leukotriene A4 hydrolase
4050	LTB	lymphotoxin beta
4052	LTBP1	latent transforming growth factor beta binding protein 1
4055	LTBR	lymphotoxin beta receptor
4056	LTC4S	leukotriene C4 synthase
4057	LTF	lactotransferrin
406	ARNTL	aryl hydrocarbon receptor nuclear translocator like
4065	LY75	lymphocyte antigen 75
4067	LYN	LYN proto-oncogene, Src family tyrosine kinase
4069	LYZ	lysozyme
406988	MIR205	microRNA 205
4070	TACSTD2	tumor-associated calcium signal transducer 2
4074	M6PR	mannose-6-phosphate receptor, cation dependent
4077	NBR1	neighbor of BRCA1 gene 1
4082	MARCKS	myristoylated alanine rich protein kinase C substrate
4084	MXD1	MAX dimerization protein 1
4085	MAD2L1	MAD2 mitotic arrest deficient-like 1 (yeast)
409	ARRB2	arrestin, beta 2
4094	MAF	v-maf avian musculoaponeurotic fibrosarcoma oncogene homolog
4097	MAFG	v-maf avian musculoaponeurotic fibrosarcoma oncogene homolog G
4118	MAL	mal T-cell differentiation protein
4125	MAN2B1	mannosidase alpha class 2B member 1
4126	MANBA	mannosidase beta
4147	MATN2	matrilin 2
4170	MCL1	myeloid cell leukemia 1
4171	MCM2	minichromosome maintenance complex component 2
4173	MCM4	minichromosome maintenance complex component 4
4175	MCM6	minichromosome maintenance complex component 6
4179	CD46	CD46 molecule
4184	SMCP	sperm mitochondria associated cysteine rich protein
4189	DNAJB9	DnaJ heat shock protein family (Hsp40) member B9
420	ART4	ADP-ribosyltransferase 4 (Dombrock blood group)
4200	ME2	malic enzyme 2, NAD(+)-dependent, mitochondrial
4214	MAP3K1	mitogen-activated protein kinase kinase kinase 1, E3 ubiquitin protein ligase
4217	MAP3K5	mitogen-activated protein kinase kinase kinase 5
4236	MFAP1	microfibrillar associated protein 1
4257	MGST1	microsomal glutathione S-transferase 1
4258	MGST2	microsomal glutathione S-transferase 2
4259	MGST3	microsomal glutathione S-transferase 3
427	ASAH1	N-acylsphingosine amidohydrolase (acid ceramidase) 1
4277	MICB	MHC class I polypeptide-related sequence B
4288	MKI67	marker of proliferation Ki-67
43	ACHE	acetylcholinesterase (Yt blood group)
4300	MLLT3	myeloid/lymphoid or mixed-lineage leukemia; translocated to, 3
4317	MMP8	matrix metallopeptidase 8
4318	MMP9	matrix metallopeptidase 9
432	ASGR1	asialoglycoprotein receptor 1
433	ASGR2	asialoglycoprotein receptor 2
4332	MNDA	myeloid cell nuclear differentiation antigen
435	ASL	argininosuccinate lyase
4352	MPL	MPL proto-oncogene, thrombopoietin receptor
4353	MPO	myeloperoxidase
4354	MPP1	membrane protein, palmitoylated 1
440288	UBL7-AS1	UBL7 antisense RNA 1 (head to head)
440465	BAIAP2-AS1	BAIAP2 antisense RNA 1 (head to head)
440603	BCL2L15	BCL2 like 15
440823	MIAT	myocardial infarction associated transcript (non-protein coding)
4482	MSRA	methionine sulfoxide reductase A
4520	MTF1	metal-regulatory transcription factor 1
4542	MYO1F	myosin IF
4594	MUT	methylmalonyl-CoA mutase
4601	MXI1	MAX interactor 1, dimerization protein
4603	MYBL1	MYB proto-oncogene like 1
4605	MYBL2	MYB proto-oncogene like 2
4615	MYD88	myeloid differentiation primary response 88
4627	MYH9	myosin, heavy chain 9, non-muscle
4628	MYH10	myosin, heavy chain 10, non-muscle
4635	MYL4	myosin light chain 4
4644	MYO5A	myosin VA
466	ATF1	activating transcription factor 1
4668	NAGA	N-acetylgalactosaminidase, alpha-
4680	CEACAM6	carcinoembryonic antigen related cell adhesion molecule 6
4683	NBN	nibrin
4688	NCF2	neutrophil cytosolic factor 2
4689	NCF4	neutrophil cytosolic factor 4
4692	NDN	necdin, MAGE family member
4708	NDUFB2	NADH:ubiquinone oxidoreductase subunit B2
4709	NDUFB3	NADH:ubiquinone oxidoreductase subunit B3
4715	NDUFB9	NADH:ubiquinone oxidoreductase subunit B9
4731	NDUFV3	NADH:ubiquinone oxidoreductase subunit V3
4744	NEFH	neurofilament, heavy polypeptide
475	ATOX1	antioxidant 1 copper chaperone
4751	NEK2	NIMA related kinase 2
4753	NELL2	neural EGFL like 2
4756	NEO1	neogenin 1
476	ATP1A1	ATPase Na+/K+ transporting subunit alpha 1
4774	NFIA	nuclear factor I/A
4778	NFE2	nuclear factor, erythroid 2
4783	NFIL3	nuclear factor, interleukin 3 regulated
4784	NFIX	nuclear factor I/X (CCAAT-binding transcription factor)
4802	NFYC	nuclear transcription factor Y subunit gamma
4814	NINJ1	ninjurin 1
4815	NINJ2	ninjurin 2
4818	NKG7	natural killer cell granule protein 7
482	ATP1B2	ATPase Na+/K+ transporting subunit beta 2
4833	NME4	NME/NM23 nucleoside diphosphate kinase 4
4835	NQO2	NAD(P)H dehydrogenase, quinone 2
4837	NNMT	nicotinamide N-methyltransferase
4853	NOTCH2	notch 2
4855	NOTCH4	notch 4
4860	PNP	purine nucleoside phosphorylase
4883	NPR3	natriuretic peptide receptor 3
4891	SLC11A2	solute carrier family 11 member 2
4900	NRGN	neurogranin
4905	NSF	N-ethylmaleimide sensitive factor
4924	NUCB1	nucleobindin 1
4925	NUCB2	nucleobindin 2
494143	CHAC2	ChaC, cation transport regulator homolog 2 (E. coli)
4942	OAT	ornithine aminotransferase
4952	OCRL	oculocerebrorenal syndrome of Lowe
4968	OGG1	8-oxoguanine DNA glycosylase
4973	OLR1	oxidized low density lipoprotein receptor 1
49856	WRAP73	WD repeat containing, antisense to TP73
4998	ORC1	origin recognition complex subunit 1
4999	ORC2	origin recognition complex subunit 2
5004	ORM1	orosomucoid 1
5005	ORM2	orosomucoid 2
5008	OSM	oncostatin M
5029	P2RY2	purinergic receptor P2Y2
5034	P4HB	prolyl 4-hydroxylase subunit beta
50486	G0S2	G0/G1 switch 2
5055	SERPINB2	serpin peptidase inhibitor, clade B (ovalbumin), member 2
5058	PAK1	p21 protein (Cdc42/Rac)-activated kinase 1
50615	IL21R	interleukin 21 receptor
50636	ANO7	anoctamin 7
5066	PAM	peptidylglycine alpha-amidating monooxygenase
50807	ASAP1	ArfGAP with SH3 domain, ankyrin repeat and PH domain 1
50813	COPS7A	COP9 signalosome subunit 7A
50852	TRAT1	T cell receptor associated transmembrane adaptor 1
50856	CLEC4A	C-type lectin domain family 4 member A
50862	RNF141	ring finger protein 141
50865	HEBP1	heme binding protein 1
5087	PBX1	pre-B-cell leukemia homeobox 1
5091	PC	pyruvate carboxylase
5092	PCBD1	pterin-4 alpha-carbinolamine dehydratase 1
5093	PCBP1	poly(rC) binding protein 1
5096	PCCB	propionyl-CoA carboxylase beta subunit
51	ACOX1	acyl-CoA oxidase 1, palmitoyl
51003	MED31	mediator complex subunit 31
51010	EXOSC3	exosome component 3
51015	ISOC1	isochorismatase domain containing 1
51016	EMC9	ER membrane protein complex subunit 9
51022	GLRX2	glutaredoxin 2
51024	FIS1	fission, mitochondrial 1
51060	TXNDC12	thioredoxin domain containing 12 (endoplasmic reticulum)
51066	SSUH2	ssu-2 homolog (C. elegans)
51076	CUTC	cutC copper transporter
51084	CRYL1	crystallin lambda 1
51087	YBX2	Y-box binding protein 2
51094	ADIPOR1	adiponectin receptor 1
51098	IFT52	intraflagellar transport 52
51099	ABHD5	abhydrolase domain containing 5
5110	PCMT1	protein-L-isoaspartate (D-aspartate) O-methyltransferase
51101	ZC2HC1A	zinc finger C2HC-type containing 1A
51103	NDUFAF1	NADH:ubiquinone oxidoreductase complex assembly factor 1
51108	METTL9	methyltransferase like 9
5111	PCNA	proliferating cell nuclear antigen
51110	LACTB2	lactamase beta 2
51135	IRAK4	interleukin 1 receptor associated kinase 4
51136	RNFT1	ring finger protein, transmembrane 1
51144	HSD17B12	hydroxysteroid (17-beta) dehydrogenase 12
51150	SDF4	stromal cell derived factor 4
51167	CYB5R4	cytochrome b5 reductase 4
51170	HSD17B11	hydroxysteroid (17-beta) dehydrogenase 11
51172	NAGPA	N-acetylglucosamine-1-phosphodiester alpha-N-acetylglucosaminidase
51181	DCXR	dicarbonyl/L-xylulose reductase
51184	GPN3	GPN-loop GTPase 3
51186	TCEAL9	transcription elongation factor A like 9
51201	ZDHHC2	zinc finger DHHC-type containing 2
51203	NUSAP1	nucleolar and spindle associated protein 1
51205	ACP6	acid phosphatase 6, lysophosphatidic
51206	GP6	glycoprotein VI platelet
51207	DUSP13	dual specificity phosphatase 13
51218	GLRX5	glutaredoxin 5
5125	PCSK5	proprotein convertase subtilisin/kexin type 5
51251	NT5C3A	5'-nucleotidase, cytosolic IIIA
51252	FAM178B	family with sequence similarity 178 member B
51256	TBC1D7	TBC1 domain family member 7
51257	MARCH2	membrane associated ring-CH-type finger 2
51258	MRPL51	mitochondrial ribosomal protein L51
51259	TMEM216	transmembrane protein 216
51264	MRPL27	mitochondrial ribosomal protein L27
51266	CLEC1B	C-type lectin domain family 1 member B
51271	UBAP1	ubiquitin associated protein 1
51274	KLF3	Kruppel-like factor 3 (basic)
51279	C1RL	complement C1r subcomponent like
51280	GOLM1	golgi membrane protein 1
51290	ERGIC2	ERGIC and golgi 2
51291	GMIP	GEM interacting protein
51296	SLC15A3	solute carrier family 15 member 3
51300	TIMMDC1	translocase of inner mitochondrial membrane domain containing 1
51303	FKBP11	FK506 binding protein 11
51311	TLR8	toll like receptor 8
51312	SLC25A37	solute carrier family 25 member 37
51314	NME8	NME/NM23 family member 8
51315	KRCC1	lysine-rich coiled-coil 1
51316	PLAC8	placenta specific 8
51324	SPG21	spastic paraplegia 21 (autosomal recessive, Mast syndrome)
51327	AHSP	alpha hemoglobin stabilizing protein
51338	MS4A4A	membrane spanning 4-domains A4A
51348	KLRF1	killer cell lectin like receptor F1
51373	MRPS17	mitochondrial ribosomal protein S17
51377	UCHL5	ubiquitin C-terminal hydrolase L5
51379	CRLF3	cytokine receptor-like factor 3
51380	CSAD	cysteine sulfinic acid decarboxylase
51382	ATP6V1D	ATPase H+ transporting V1 subunit D
51390	AIG1	androgen-induced 1
51393	TRPV2	transient receptor potential cation channel subfamily V member 2
51397	COMMD10	COMM domain containing 10
51399	TRAPPC4	trafficking protein particle complex 4
5140	PDE3B	phosphodiesterase 3B
51400	PPME1	protein phosphatase methylesterase 1
51411	BIN2	bridging integrator 2
51430	SUCO	SUN domain containing ossification factor
51439	FAM8A1	family with sequence similarity 8 member A1
5144	PDE4D	phosphodiesterase 4D
51474	LIMA1	LIM domain and actin binding 1
51479	ANKFY1	ankyrin repeat and FYVE domain containing 1
51501	C11orf73	chromosome 11 open reading frame 73
51504	TRMT112	tRNA methyltransferase 11-2 homolog (S. cerevisiae)
51510	CHMP5	charged multivesicular body protein 5
51512	GTSE1	G2 and S-phase expressed 1
51514	DTL	denticleless E3 ubiquitin protein ligase homolog
51522	TMEM14C	transmembrane protein 14C
51524	TMEM138	transmembrane protein 138
51527	GSKIP	GSK3B interacting protein
51528	JKAMP	JNK1/MAPK8-associated membrane protein
51542	VPS54	VPS54, GARP complex subunit
51550	CINP	cyclin-dependent kinase 2 interacting protein
51559	NT5DC3	5'-nucleotidase domain containing 3
51560	RAB6B	RAB6B, member RAS oncogene family
51571	FAM49B	family with sequence similarity 49 member B
51573	GDE1	glycerophosphodiester phosphodiesterase 1
51582	AZIN1	antizyme inhibitor 1
5160	PDHA1	pyruvate dehydrogenase (lipoamide) alpha 1
51601	LIPT1	lipoyltransferase 1
51603	METTL13	methyltransferase like 13
51604	PIGT	phosphatidylinositol glycan anchor biosynthesis class T
51605	TRMT6	tRNA methyltransferase 6
5162	PDHB	pyruvate dehydrogenase (lipoamide) beta
51621	KLF13	Kruppel-like factor 13
51629	SLC25A39	solute carrier family 25 member 39
51635	DHRS7	dehydrogenase/reductase (SDR family) member 7
51643	TMBIM4	transmembrane BAX inhibitor motif containing 4
51645	PPIL1	peptidylprolyl isomerase like 1
51650	MRPS33	mitochondrial ribosomal protein S33
51657	STYXL1	serine/threonine/tyrosine interacting-like 1
51659	GINS2	GINS complex subunit 2 (Psf2 homolog)
5166	PDK4	pyruvate dehydrogenase kinase 4
51660	MPC1	mitochondrial pyruvate carrier 1
51693	TRAPPC2L	trafficking protein particle complex 2-like
51703	ACSL5	acyl-CoA synthetase long-chain family member 5
51706	CYB5R1	cytochrome b5 reductase 1
51714	SELT	selenoprotein T
51719	CAB39	calcium binding protein 39
51734	MSRB1	methionine sulfoxide reductase B1
51735	RAPGEF6	Rap guanine nucleotide exchange factor 6
51738	GHRL	ghrelin/obestatin prepropeptide
51744	CD244	CD244 molecule
5175	PECAM1	platelet/endothelial cell adhesion molecule 1
51759	C9orf78	chromosome 9 open reading frame 78
51762	RAB8B	RAB8B, member RAS oncogene family
51805	COQ3	coenzyme Q3 methyltransferase
51816	CECR1	cat eye syndrome chromosome region, candidate 1
5191	PEX7	peroxisomal biogenesis factor 7
5196	PF4	platelet factor 4
5197	PF4V1	platelet factor 4 variant 1
5199	CFP	complement factor properdin
5208	PFKFB2	6-phosphofructo-2-kinase/fructose-2,6-biphosphatase 2
5209	PFKFB3	6-phosphofructo-2-kinase/fructose-2,6-biphosphatase 3
5210	PFKFB4	6-phosphofructo-2-kinase/fructose-2,6-biphosphatase 4
5216	PFN1	profilin 1
5226	PGD	phosphogluconate dehydrogenase
523	ATP6V1A	ATPase H+ transporting V1 subunit A
5230	PGK1	phosphoglycerate kinase 1
5236	PGM1	phosphoglucomutase 1
526	ATP6V1B2	ATPase H+ transporting V1 subunit B2
5265	SERPINA1	serpin peptidase inhibitor, clade A (alpha-1 antiproteinase, antitrypsin), member 1
5266	PI3	peptidase inhibitor 3
5269	SERPINB6	serpin peptidase inhibitor, clade B (ovalbumin), member 6
527	ATP6V0C	ATPase H+ transporting V0 subunit c
5270	SERPINE2	serpin peptidase inhibitor, clade E (nexin, plasminogen activator inhibitor type 1), member 2
5271	SERPINB8	serpin peptidase inhibitor, clade B (ovalbumin), member 8
5273	SERPINB10	serpin peptidase inhibitor, clade B (ovalbumin), member 10
5274	SERPINI1	serpin peptidase inhibitor, clade I (neuroserpin), member 1
5279	PIGC	phosphatidylinositol glycan anchor biosynthesis class C
528	ATP6V1C1	ATPase H+ transporting V1 subunit C1
5281	PIGF	phosphatidylinositol glycan anchor biosynthesis class F
5291	PIK3CB	phosphatidylinositol-4,5-bisphosphate 3-kinase catalytic subunit beta
5294	PIK3CG	phosphatidylinositol-4,5-bisphosphate 3-kinase catalytic subunit gamma
53	ACP2	acid phosphatase 2, lysosomal
5305	PIP4K2A	phosphatidylinositol-5-phosphate 4-kinase, type II, alpha
5313	PKLR	pyruvate kinase, liver and RBC
5315	PKM	pyruvate kinase, muscle
5318	PKP2	plakophilin 2
5325	PLAGL1	PLAG1 like zinc finger 1
5326	PLAGL2	PLAG1 like zinc finger 2
5328	PLAU	plasminogen activator, urokinase
5329	PLAUR	plasminogen activator, urokinase receptor
5330	PLCB2	phospholipase C beta 2
53340	SPA17	sperm autoantigenic protein 17
53346	TM6SF1	transmembrane 6 superfamily member 1
53347	UBASH3A	ubiquitin associated and SH3 domain containing A
5337	PLD1	phospholipase D1
53373	TPCN1	two pore segment channel 1
5339	PLEC	plectin
5341	PLEK	pleckstrin
5347	PLK1	polo like kinase 1
535	ATP6V0A1	ATPase H+ transporting V0 subunit a1
5351	PLOD1	procollagen-lysine, 2-oxoglutarate 5-dioxygenase 1
5355	PLP2	proteolipid protein 2 (colonic epithelium-enriched)
5357	PLS1	plastin 1
5359	PLSCR1	phospholipid scramblase 1
5360	PLTP	phospholipid transfer protein
53637	S1PR5	sphingosine-1-phosphate receptor 5
5368	PNOC	prepronociceptin
537	ATP6AP1	ATPase H+ transporting accessory protein 1
5372	PMM1	phosphomannomutase 1
5376	PMP22	peripheral myelin protein 22
538	ATP7A	ATPase copper transporting alpha
53826	FXYD6	FXYD domain containing ion transport regulator 6
53829	P2RY13	purinergic receptor P2Y13
53831	GPR84	G protein-coupled receptor 84
53917	RAB24	RAB24, member RAS oncogene family
53918	PELO	pelota homolog (Drosophila)
53981	CPSF2	cleavage and polyadenylation specific factor 2
54	ACP5	acid phosphatase 5, tartrate resistant
540	ATP7B	ATPase copper transporting beta
54069	MIS18A	MIS18 kinetochore protein A
54097	FAM3B	family with sequence similarity 3 member B
54187	NANS	N-acetylneuraminate synthase
54206	ERRFI1	ERBB receptor feedback inhibitor 1
54210	TREM1	triggering receptor expressed on myeloid cells 1
5427	POLE2	polymerase (DNA) epsilon 2, accessory subunit
54331	GNG2	G protein subunit gamma 2
5440	POLR2K	polymerase (RNA) II subunit K
5441	POLR2L	polymerase (RNA) II subunit L
54414	SIAE	sialic acid acetylesterase
54443	ANLN	anillin actin binding protein
54453	RIN2	Ras and Rab interactor 2
5447	POR	P450 (cytochrome) oxidoreductase
54491	FAM105A	family with sequence similarity 105 member A
54499	TMCO1	transmembrane and coiled-coil domains 1
54502	RBM47	RNA binding motif protein 47
54503	ZDHHC13	zinc finger DHHC-type containing 13
54504	CPVL	carboxypeptidase, vitellogenic like
54509	RHOF	ras homolog family member F (in filopodia)
54517	PUS7	pseudouridylate synthase 7 (putative)
54534	MRPL50	mitochondrial ribosomal protein L50
54629	FAM63B	family with sequence similarity 63 member B
54674	LRRN3	leucine rich repeat neuronal 3
54675	CRLS1	cardiolipin synthase 1
54676	GTPBP2	GTP binding protein 2
54682	MANSC1	MANSC domain containing 1
5473	PPBP	pro-platelet basic protein
54741	LEPROT	leptin receptor overlapping transcript
54749	EPDR1	ependymin related 1
5476	CTSA	cathepsin A
54790	TET2	tet methylcytosine dioxygenase 2
54809	SAMD9	sterile alpha motif domain containing 9
54812	AFTPH	aftiphilin
54823	SWT1	SWT1, RNA endoribonuclease homolog
54841	BIVM	basic, immunoglobulin-like variable motif containing
54849	DEF8	differentially expressed in FDCP 8 homolog (mouse)
54855	FAM46C	family with sequence similarity 46 member C
54858	PGPEP1	pyroglutamyl-peptidase I
54861	SNRK	SNF related kinase
54863	TOR4A	torsin family 4 member A
54867	TMEM214	transmembrane protein 214
54868	TMEM104	transmembrane protein 104
54892	NCAPG2	non-SMC condensin II complex subunit G2
54896	PQLC2	PQ loop repeat containing 2
54910	SEMA4C	semaphorin 4C
54918	CMTM6	CKLF like MARVEL transmembrane domain containing 6
54920	DUS2	dihydrouridine synthase 2
54930	HAUS4	HAUS augmin like complex subunit 4
54935	DUSP23	dual specificity phosphatase 23
54947	LPCAT2	lysophosphatidylcholine acyltransferase 2
5495	PPM1B	protein phosphatase, Mg2+/Mn2+ dependent 1B
54955	C1orf109	chromosome 1 open reading frame 109
54961	SSH3	slingshot protein phosphatase 3
54970	TTC12	tetratricopeptide repeat domain 12
54974	THG1L	tRNA-histidine guanylyltransferase 1 like
54976	C20orf27	chromosome 20 open reading frame 27
54979	HRASLS2	HRAS like suppressor 2
5498	PPOX	protoporphyrinogen oxidase
54981	NMRK1	nicotinamide riboside kinase 1
5499	PPP1CA	protein phosphatase 1 catalytic subunit alpha
54997	TESC	tescalcin
55	ACPP	acid phosphatase, prostate
55002	TMCO3	transmembrane and coiled-coil domains 3
55004	LAMTOR1	late endosomal/lysosomal adaptor, MAPK and MTOR activator 1
55007	FAM118A	family with sequence similarity 118 member A
55016	MARCH1	membrane associated ring-CH-type finger 1
55017	C14orf119	chromosome 14 open reading frame 119
55020	TTC38	tetratricopeptide repeat domain 38
55030	FBXO34	F-box protein 34
55032	SLC35A5	solute carrier family 35 member A5
55033	FKBP14	FK506 binding protein 14
55038	CDCA4	cell division cycle associated 4
55041	PLEKHB2	pleckstrin homology domain containing B2
55048	VPS37C	VPS37C, ESCRT-I subunit
55052	MRPL20	mitochondrial ribosomal protein L20
55062	WIPI1	WD repeat domain, phosphoinositide interacting 1
55069	TMEM248	transmembrane protein 248
55070	DET1	de-etiolated homolog 1 (Arabidopsis)
55071	C9orf40	chromosome 9 open reading frame 40
5509	PPP1R3D	protein phosphatase 1 regulatory subunit 3D
5510	PPP1R7	protein phosphatase 1 regulatory subunit 7
55108	BSDC1	BSD domain containing 1
55122	AKIRIN2	akirin 2
55129	ANO10	anoctamin 10
55143	CDCA8	cell division cycle associated 8
55146	ZDHHC4	zinc finger DHHC-type containing 4
55147	RBM23	RNA binding motif protein 23
55157	DARS2	aspartyl-tRNA synthetase 2, mitochondrial
55160	ARHGEF10L	Rho guanine nucleotide exchange factor 10 like
55163	PNPO	pyridoxamine 5'-phosphate oxidase
55171	TBCCD1	TBCC domain containing 1
55180	LINS1	lines homolog 1
55196	KIAA1551	KIAA1551
55198	APPL2	adaptor protein, phosphotyrosine interaction, PH domain and leucine zipper containing 2
55204	GOLPH3L	golgi phosphoprotein 3 like
55207	ARL8B	ADP ribosylation factor like GTPase 8B
55211	DPPA4	developmental pluripotency associated 4
55215	FANCI	Fanconi anemia complementation group I
55220	KLHDC8A	kelch domain containing 8A
55233	MOB1A	MOB kinase activator 1A
55240	STEAP3	STEAP3 metalloreductase
55244	SLC47A1	solute carrier family 47 member 1
55247	NEIL3	nei like DNA glycosylase 3
5525	PPP2R5A	protein phosphatase 2 regulatory subunit B', alpha
55254	TMEM39A	transmembrane protein 39A
5526	PPP2R5B	protein phosphatase 2 regulatory subunit B', beta
55268	ECHDC2	enoyl-CoA hydratase domain containing 2
55276	PGM2	phosphoglucomutase 2
55281	TMEM140	transmembrane protein 140
55284	UBE2W	ubiquitin conjugating enzyme E2W (putative)
55288	RHOT1	ras homolog family member T1
55303	GIMAP4	GTPase, IMAP family member 4
553115	PEF1	penta-EF-hand domain containing 1
55312	RFK	riboflavin kinase
55313	CPPED1	calcineurin-like phosphoesterase domain containing 1
5532	PPP3CB	protein phosphatase 3 catalytic subunit beta
55322	C5orf22	chromosome 5 open reading frame 22
55331	ACER3	alkaline ceramidase 3
5534	PPP3R1	protein phosphatase 3 regulatory subunit B, alpha
55350	VNN3	vanin 3
55353	LAPTM4B	lysosomal protein transmembrane 4 beta
55355	HJURP	Holliday junction recognition protein
55356	SLC22A15	solute carrier family 22 member 15
55357	TBC1D2	TBC1 domain family member 2
55361	PI4K2A	phosphatidylinositol 4-kinase type 2 alpha
55363	HEMGN	hemogen
55364	IMPACT	impact RWD domain protein
55365	TMEM176A	transmembrane protein 176A
55374	TMCO6	transmembrane and coiled-coil domains 6
5538	PPT1	palmitoyl-protein thioesterase 1
55388	MCM10	minichromosome maintenance 10 replication initiation factor
55410	NA	NA
55423	SIRPG	signal regulatory protein gamma
55432	YOD1	YOD1 deubiquitinase
55454	CSGALNACT2	chondroitin sulfate N-acetylgalactosaminyltransferase 2
55466	DNAJA4	DnaJ heat shock protein family (Hsp40) member A4
5547	PRCP	prolylcarboxypeptidase
55505	NOP10	NOP10 ribonucleoprotein
55509	BATF3	basic leucine zipper ATF-like transcription factor 3
5551	PRF1	perforin 1
5552	SRGN	serglycin
55529	TMEM55A	transmembrane protein 55A
5553	PRG2	proteoglycan 2, bone marrow (natural killer cell activator, eosinophil granule major basic protein)
55553	SOX6	SRY-box 6
55556	ENOSF1	enolase superfamily member 1
55568	GALNT10	polypeptide N-acetylgalactosaminyltransferase 10
5557	PRIM1	primase (DNA) subunit 1
55577	NAGK	N-acetylglucosamine kinase
55589	BMP2K	BMP2 inducible kinase
55600	ITLN1	intelectin 1
55603	FAM46A	family with sequence similarity 46 member A
55615	PRR5	proline rich 5
55625	ZDHHC7	zinc finger DHHC-type containing 7
55635	DEPDC1	DEP domain containing 1
5564	PRKAB1	protein kinase AMP-activated non-catalytic subunit beta 1
55640	FLVCR2	feline leukemia virus subgroup C cellular receptor family member 2
55647	RAB20	RAB20, member RAS oncogene family
55650	PIGV	phosphatidylinositol glycan anchor biosynthesis class V
55652	SLC48A1	solute carrier family 48 member 1
55676	SLC30A6	solute carrier family 30 member 6
55691	FRMD4A	FERM domain containing 4A
55695	NSUN5	NOP2/Sun RNA methyltransferase family member 5
55701	ARHGEF40	Rho guanine nucleotide exchange factor 40
55711	FAR2	fatty acyl-CoA reductase 2
55723	ASF1B	anti-silencing function 1B histone chaperone
5573	PRKAR1A	protein kinase cAMP-dependent type I regulatory subunit alpha
55737	VPS35	VPS35, retromer complex component
55741	EDEM2	ER degradation enhancer, mannosidase alpha-like 2
55754	TMEM30A	transmembrane protein 30A
55756	INTS9	integrator complex subunit 9
55760	DHX32	DEAH-box helicase 32 (putative)
55764	IFT122	intraflagellar transport 122
5577	PRKAR2B	protein kinase cAMP-dependent type II regulatory subunit beta
55771	PRR11	proline rich 11
55773	TBC1D23	TBC1 domain family member 23
55789	DEPDC1B	DEP domain containing 1B
55790	CSGALNACT1	chondroitin sulfate N-acetylgalactosaminyltransferase 1
55793	FAM63A	family with sequence similarity 63 member A
55799	CACNA2D3	calcium voltage-gated channel auxiliary subunit alpha2delta 3
558	AXL	AXL receptor tyrosine kinase
5580	PRKCD	protein kinase C delta
55803	ADAP2	ArfGAP with dual PH domains 2
55808	ST6GALNAC1	ST6 (alpha-N-acetyl-neuraminyl-2,3-beta-galactosyl-1,3)-N-acetylgalactosaminide alpha-2,6-sialyltransferase 1
55809	TRERF1	transcriptional regulating factor 1
55819	RNF130	ring finger protein 130
55825	PECR	peroxisomal trans-2-enoyl-CoA reductase
55827	DCAF6	DDB1 and CUL4 associated factor 6
55829	VIMP	VCP interacting membrane selenoprotein
55831	EMC3	ER membrane protein complex subunit 3
55840	EAF2	ELL associated factor 2
55848	PLGRKT	plasminogen receptor, C-terminal lysine transmembrane protein
55852	TEX2	testis expressed 2
55856	ACOT13	acyl-CoA thioesterase 13
55859	BEX1	brain expressed X-linked 1
55863	TMEM126B	transmembrane protein 126B
55872	PBK	PDZ binding kinase
55884	WSB2	WD repeat and SOCS box containing 2
55907	CMAS	cytidine monophosphate N-acetylneuraminic acid synthetase
55909	BIN3	bridging integrator 3
55911	APOBR	apolipoprotein B receptor
55916	NXT2	nuclear transport factor 2-like export factor 2
5594	MAPK1	mitogen-activated protein kinase 1
55959	SULF2	sulfatase 2
55972	SLC25A40	solute carrier family 25 member 40
55973	BCAP29	B-cell receptor-associated protein 29
55975	KLHL7	kelch like family member 7
56000	NXF3	nuclear RNA export factor 3
56005	MYDGF	myeloid-derived growth factor
5603	MAPK13	mitogen-activated protein kinase 13
56034	PDGFC	platelet derived growth factor C
5604	MAP2K1	mitogen-activated protein kinase kinase 1
5605	MAP2K2	mitogen-activated protein kinase kinase 2
5606	MAP2K3	mitogen-activated protein kinase kinase 3
56063	TMEM234	transmembrane protein 234
5608	MAP2K6	mitogen-activated protein kinase kinase 6
5611	DNAJC3	DnaJ heat shock protein family (Hsp40) member C3
56172	ANKH	ANKH inorganic pyrophosphate transport regulator
56180	MOSPD1	motile sperm domain containing 1
56181	MTFR1L	mitochondrial fission regulator 1 like
56255	TMX4	thioredoxin related transmembrane protein 4
56261	GPCPD1	glycerophosphocholine phosphodiesterase 1
5627	PROS1	protein S (alpha)
5631	PRPS1	phosphoribosyl pyrophosphate synthetase 1
5634	PRPS2	phosphoribosyl pyrophosphate synthetase 2
56344	CABP5	calcium binding protein 5
5635	PRPSAP1	phosphoribosyl pyrophosphate synthetase-associated protein 1
5641	LGMN	legumain
5654	HTRA1	HtrA serine peptidase 1
5657	PRTN3	proteinase 3
566	AZU1	azurocidin 1
5660	PSAP	prosaposin
56606	SLC2A9	solute carrier family 2 member 9
5663	PSEN1	presenilin 1
56655	POLE4	polymerase (DNA) epsilon 4, accessory subunit
56656	OR2S2	olfactory receptor family 2 subfamily S member 2 (gene/pseudogene)
56658	TRIM39	tripartite motif containing 39
56670	SUCNR1	succinate receptor 1
56674	TMEM9B	TMEM9 domain family member B
56729	RETN	resistin
5688	PSMA7	proteasome subunit alpha 7
56882	CDC42SE1	CDC42 small effector 1
56890	MDM1	Mdm1 nuclear protein
5691	PSMB3	proteasome subunit beta 3
56911	MAP3K7CL	MAP3K7 C-terminal like
56913	C1GALT1	core 1 synthase, glycoprotein-N-acetylgalactosamine 3-beta-galactosyltransferase 1
56925	LXN	latexin
56935	SMCO4	single-pass membrane protein with coiled-coil domains 4
56944	OLFML3	olfactomedin like 3
5695	PSMB7	proteasome subunit beta 7
56954	NIT2	nitrilase family member 2
56975	FAM20C	family with sequence similarity 20 member C
56990	CDC42SE2	CDC42 small effector 2
56992	KIF15	kinesin family member 15
56994	CHPT1	choline phosphotransferase 1
57001	SDHAF3	succinate dehydrogenase complex assembly factor 3
57003	CCDC47	coiled-coil domain containing 47
57017	COQ9	coenzyme Q9
5702	PSMC3	proteasome 26S subunit, ATPase 3
57020	C16orf62	chromosome 16 open reading frame 62
57038	RARS2	arginyl-tRNA synthetase 2, mitochondrial
57061	HYMAI	hydatidiform mole associated and imprinted (non-protein coding)
5707	PSMD1	proteasome 26S subunit, non-ATPase 1
57085	AGTRAP	angiotensin II receptor associated protein
57089	ENTPD7	ectonucleoside triphosphate diphosphohydrolase 7
57102	C12orf4	chromosome 12 open reading frame 4
57104	PNPLA2	patatin like phospholipase domain containing 2
5711	PSMD5	proteasome 26S subunit, non-ATPase 5
57126	CD177	CD177 molecule
5713	PSMD7	proteasome 26S subunit, non-ATPase 7
57134	MAN1C1	mannosidase alpha class 1C member 1
57136	APMAP	adipocyte plasma membrane associated protein
57150	SMIM8	small integral membrane protein 8
57153	SLC44A2	solute carrier family 44 member 2
5718	PSMD12	proteasome 26S subunit, non-ATPase 12
57192	MCOLN1	mucolipin 1
57210	SLC45A4	solute carrier family 45 member 4
57231	SNX14	sorting nexin 14
5724	PTAFR	platelet activating factor receptor
5730	PTGDS	prostaglandin D2 synthase
5732	PTGER2	prostaglandin E receptor 2
57404	CYP20A1	cytochrome P450 family 20 subfamily A member 1
57405	SPC25	SPC25, NDC80 kinetochore complex component
57409	MIF4GD	MIF4G domain containing
57419	SLC24A3	solute carrier family 24 member 3
[truncated: 1,077 more rows]

## Sheet: AMLup
ENTREZID	SYMBOL	GENENAME
1	A1BG	alpha-1-B glycoprotein
100	ADA	adenosine deaminase
1000	CDH2	cadherin 2
10009	ZBTB33	zinc finger and BTB domain containing 33
100093630	SNHG8	small nucleolar RNA host gene 8
100101938	ANKRD26P3	ankyrin repeat domain 26 pseudogene 3
100128124	HGC6.3	uncharacterized LOC100128124
100128191	TMPO-AS1	TMPO antisense RNA 1
100128653	LOC100128653	uncharacterized LOC100128653
100128751	LOC100128751	INM04
100128788	SRRM2-AS1	SRRM2 antisense RNA 1
100128822	LINC01003	long intergenic non-protein coding RNA 1003
100129104	LOC100129104	uncharacterized LOC100129104
100129195	ZSCAN16-AS1	ZSCAN16 antisense RNA 1
100129271	C1orf68	chromosome 1 open reading frame 68
100129387	GABPB1-AS1	GABPB1 antisense RNA 1
100129482	ZNF37BP	zinc finger protein 37B, pseudogene
100129726	LINC01126	long intergenic non-protein coding RNA 1126
100130458	LOC100130458	uncharacterized LOC100130458
100130733	LRRC70	leucine rich repeat containing 70
100130958	SYCE1L	synaptonemal complex central element protein 1-like
100131211	NEMP2	nuclear envelope integral membrane protein 2
100131316	NA	NA
100131354	NA	NA
100131434	LINC00893	long intergenic non-protein coding RNA 893
100131564	CCDC18-AS1	CCDC18 antisense RNA 1
100131801	PET100	PET100 homolog
100131998	RRN3P3	RRN3 homolog, RNA polymerase I transcription factor pseudogene 3
100132341	CLUHP3	clustered mitochondria (cluA/CLU1) homolog pseudogene 3
100132356	LOC100132356	uncharacterized LOC100132356
100132815	IPO5P1	importin 5 pseudogene 1
100132911	DPH3P1	diphthamide biosynthesis 3 pseudogene 1
100133311	HOXA-AS3	HOXA cluster antisense RNA 3
100144602	EPHA5-AS1	EPHA5 antisense RNA 1
100170229	SRRM5	serine/arginine repetitive matrix 5
100170841	C17orf96	chromosome 17 open reading frame 96
100190939	TPT1-AS1	TPT1 antisense RNA 1
1002	CDH4	cadherin 4
10020	GNE	glucosamine (UDP-N-acetyl)-2-epimerase/N-acetylmannosamine kinase
100287569	LINC00173	long intergenic non-protein coding RNA 173
100287628	NA	NA
100288152	LOC100288152	uncharacterized LOC100288152
100288730	PAN3-AS1	PAN3 antisense RNA 1
100288911	LOC100288911	uncharacterized LOC100288911
100289019	SLC25A25-AS1	SLC25A25 antisense RNA 1
100289341	MAN1B1-AS1	MAN1B1 antisense RNA 1 (head to head)
100289635	ZNF605	zinc finger protein 605
100289678	ZNF783	zinc finger family member 783
10038	PARP2	poly(ADP-ribose) polymerase 2
100381270	ZBED6	zinc finger BED-type containing 6
10039	PARP3	poly(ADP-ribose) polymerase family member 3
10044	SH2D3C	SH2 domain containing 3C
100499177	THAP9-AS1	THAP9 antisense RNA 1
100505481	NA	NA
100505487	NA	NA
100505500	NA	NA
100505501	LOC100505501	uncharacterized LOC100505501
100505519	NA	NA
100505555	LOC100505555	uncharacterized LOC100505555
100505564	LOC100505564	uncharacterized LOC100505564
100505565	NA	NA
100505573	INAFM2	InaF motif containing 2
100505616	SNHG21	small nucleolar RNA host gene 21
100505650	LOC100505650	uncharacterized LOC100505650
100505657	NA	NA
100505687	LINC00888	long intergenic non-protein coding RNA 888
100505710	NA	NA
100505715	LOC100505715	uncharacterized LOC100505715
100505727	LOC100505727	uncharacterized LOC100505727
100505738	MIR4458HG	MIR4458 host gene
100505761	RPARP-AS1	RPARP antisense RNA 1
100505763	NA	NA
100505792	NA	NA
100505875	LINC01088	long intergenic non-protein coding RNA 1088
100505975	ENO1-AS1	ENO1 antisense RNA 1
100505976	NA	NA
100506012	PPP5D1	PPP5 tetratricopeptide repeat domain containing 1
100506029	NA	NA
100506054	RNASEH1-AS1	RNASEH1 antisense RNA 1
100506108	SIX3-AS1	SIX3 antisense RNA 1
100506168	NA	NA
100506302	LOC100506302	uncharacterized LOC100506302
100506325	SP2-AS1	SP2 antisense RNA 1
100506342	NA	NA
100506374	LOC100506374	uncharacterized LOC100506374
100506405	LOC100506405	uncharacterized LOC100506405
100506459	LOC100506459	uncharacterized LOC100506459
100506469	TMEM147-AS1	TMEM147 antisense RNA 1
100506473	LOC100506473	uncharacterized LOC100506473
100506476	LOC100506476	uncharacterized LOC100506476
100506548	LOC100506548	uncharacterized LOC100506548
100506597	NA	NA
100506649	PXN-AS1	PXN antisense RNA 1
100506676	NA	NA
100506681	JARID2-AS1	JARID2 antisense RNA 1
100506686	IQCH-AS1	IQCH antisense RNA 1
100506691	LOC100506691	uncharacterized LOC100506691
100506694	NA	NA
100506696	PCAT6	prostate cancer associated transcript 6 (non-protein coding)
100506710	EBLN3	endogenous Bornavirus-like nucleoprotein 3
100506730	LOC100506730	uncharacterized LOC100506730
100506748	NA	NA
100506776	TRG-AS1	T cell receptor gamma locus antisense RNA 1
100506779	BZRAP1-AS1	BZRAP1 antisense RNA 1
100506815	FOXP1-IT1	FOXP1 intronic transcript 1
100506826	MYLK-AS1	MYLK antisense RNA 1
100506831	NA	NA
100506863	NA	NA
100506897	DAPK1-IT1	DAPK1 intronic transcript 1
100506935	NA	NA
100506948	NA	NA
100506965	PWAR6	Prader Willi/Angelman region RNA 6
100507025	NA	NA
100507057	MFI2-AS1	MFI2 antisense RNA 1
100507094	NA	NA
100507110	NA	NA
100507111	NA	NA
100507212	NA	NA
100507213	NA	NA
100507217	LINC01578	long intergenic non-protein coding RNA 1578
100507228	NA	NA
100507246	SNHG16	small nucleolar RNA host gene 16
100507250	LOC100507250	uncharacterized LOC100507250
100507254	LINC01013	long intergenic non-protein coding RNA 1013
100507303	SNHG19	small nucleolar RNA host gene 19
100507314	NA	NA
100507360	NA	NA
100507372	NA	NA
100507398	INTS6-AS1	INTS6 antisense RNA 1
100507424	LOC100507424	uncharacterized LOC100507424
100507429	NA	NA
100507440	NA	NA
100507475	IDH1-AS1	IDH1 antisense RNA 1
100507487	LOC100507487	uncharacterized LOC100507487
100507501	LINC01569	long intergenic non-protein coding RNA 1569
100507520	NA	NA
100507562	LOC100507562	uncharacterized LOC100507562
100507580	NA	NA
100507599	LOC100507599	uncharacterized LOC100507599
100507602	TRIM52-AS1	TRIM52 antisense RNA 1 (head to head)
100526820	CAHM	colon adenocarcinoma hypermethylated (non-protein coding)
100527964	LHX4-AS1	LHX4 antisense RNA 1
100528062	ARMCX5-GPRASP2	ARMCX5-GPRASP2 readthrough
100533106	ZHX1-C8orf76	ZHX1-C8orf76 readthrough
100533182	SEC24B-AS1	SEC24B antisense RNA 1
10062	NR1H3	nuclear receptor subfamily 1 group H member 3
100652740	PYCARD-AS1	PYCARD antisense RNA 1
100652853	LINC01023	long intergenic non-protein coding RNA 1023
100652874	NA	NA
100652950	NA	NA
100652951	NA	NA
100653004	NA	NA
100653021	NA	NA
100653022	PP12719	uncharacterized LOC100653022
10073	SNUPN	snurportin 1
10078	TSSC4	tumor suppressing subtransferable candidate 4
10081	PDCD7	programmed cell death 7
10084	PQBP1	polyglutamine binding protein 1
10099	TSPAN3	tetraspanin 3
10116	FEM1B	fem-1 homolog b (C. elegans)
10127	ZNF263	zinc finger protein 263
10136	CELA3A	chymotrypsin like elastase family member 3A
10138	YAF2	YY1 associated factor 2
10142	AKAP9	A-kinase anchoring protein 9
10150	MBNL2	muscleblind like splicing regulator 2
10152	ABI2	abl-interactor 2
10155	TRIM28	tripartite motif containing 28
10160	FARP1	FERM, ARH/RhoGEF and pleckstrin domain protein 1
10161	LPAR6	lysophosphatidic acid receptor 6
10163	WASF2	WAS protein family member 2
10172	ZNF256	zinc finger protein 256
10174	SORBS3	sorbin and SH3 domain containing 3
10175	CNIH1	cornichon family AMPA receptor auxiliary protein 1
10181	RBM5	RNA binding motif protein 5
10189	ALYREF	Aly/REF export factor
10194	TSHZ1	teashirt zinc finger homeobox 1
10196	PRMT3	protein arginine methyltransferase 3
10199	MPHOSPH10	M-phase phosphoprotein 10
102	ADAM10	ADAM metallopeptidase domain 10
10208	USPL1	ubiquitin specific peptidase like 1
10209	EIF1	eukaryotic translation initiation factor 1
1021	CDK6	cyclin-dependent kinase 6
10210	TOPORS	topoisomerase I binding, arginine/serine-rich, E3 ubiquitin protein ligase
10212	DDX39A	DEAD-box helicase 39A
10220	GDF11	growth differentiation factor 11
10232	MSLN	mesothelin
10235	RASGRP2	RAS guanyl releasing protein 2
1025	CDK9	cyclin-dependent kinase 9
10252	SPRY1	sprouty RTK signaling antagonist 1
10253	SPRY2	sprouty RTK signaling antagonist 2
10256	CNKSR1	connector enhancer of kinase suppressor of Ras 1
1026	CDKN1A	cyclin-dependent kinase inhibitor 1A
10265	IRX5	iroquois homeobox 5
10267	RAMP1	receptor (G protein-coupled) activity modifying protein 1
10274	STAG1	stromal antigen 1
10284	SAP18	Sin3A associated protein 18kDa
10285	SMNDC1	survival motor neuron domain containing 1
10286	BCAS2	breast carcinoma amplified sequence 2
1029	CDKN2A	cyclin-dependent kinase inhibitor 2A
10300	KATNB1	katanin p80 (WD repeat containing) subunit B 1
10322	SMYD5	SMYD family member 5
10325	RRAGB	Ras related GTP binding B
10327	AKR1A1	aldo-keto reductase family 1, member A1 (aldehyde reductase)
10329	TMEM5	transmembrane protein 5
10346	TRIM22	tripartite motif containing 22
10350	ABCA9	ATP binding cassette subfamily A member 9
10360	NPM3	nucleophosmin/nucleoplasmin 3
10362	HMG20B	high mobility group 20B
10363	HMG20A	high mobility group 20A
10365	KLF2	Kruppel-like factor 2
10385	BTN2A2	butyrophilin subfamily 2 member A2
10389	SCML2	sex comb on midleg-like 2 (Drosophila)
1039	CDR2	cerebellar degeneration related protein 2
10400	PEMT	phosphatidylethanolamine N-methyltransferase
10411	RAPGEF3	Rap guanine nucleotide exchange factor 3
10419	PRMT5	protein arginine methyltransferase 5
10427	SEC24B	SEC24 homolog B, COPII coat complex component
10428	CFDP1	craniofacial development protein 1
10432	RBM14	RNA binding motif protein 14
10451	VAV3	vav guanine nucleotide exchange factor 3
10459	MAD2L2	MAD2 mitotic arrest deficient-like 2 (yeast)
10464	PIBF1	progesterone immunomodulatory binding factor 1
10472	ZBTB18	zinc finger and BTB domain containing 18
10473	HMGN4	high mobility group nucleosomal binding domain 4
10480	EIF3M	eukaryotic translation initiation factor 3 subunit M
10486	CAP2	CAP, adenylate cyclase-associated protein, 2 (yeast)
10492	SYNCRIP	synaptotagmin binding, cytoplasmic RNA interacting protein
10494	STK25	serine/threonine kinase 25
10497	UNC13B	unc-13 homolog B (C. elegans)
10513	APPBP2	amyloid beta precursor protein binding protein 2
10518	CIB2	calcium and integrin binding family member 2
10520	ZNF211	zinc finger protein 211
10522	DEAF1	DEAF1, transcription factor
10527	IPO7	importin 7
10528	NOP56	NOP56 ribonucleoprotein
1054	CEBPG	CCAAT/enhancer binding protein gamma
1056	CEL	carboxyl ester lipase
10561	IFI44	interferon induced protein 44
10564	ARFGEF2	ADP ribosylation factor guanine nucleotide exchange factor 2
10574	CCT7	chaperonin containing TCP1 subunit 7
10575	CCT4	chaperonin containing TCP1 subunit 4
10576	CCT2	chaperonin containing TCP1 subunit 2
10585	POMT1	protein O-mannosyltransferase 1
10594	PRPF8	pre-mRNA processing factor 8
10595	ERN2	endoplasmic reticulum to nucleus signaling 2
10600	USP16	ubiquitin specific peptidase 16
10603	SH2B2	SH2B adaptor protein 2
10609	P3H4	prolyl 3-hydroxylase family member 4 (non-enzymatic)
10622	POLR3G	polymerase (RNA) III subunit G
10633	RASL10A	RAS like family 10 member A
10638	SPHAR	S-phase response (cyclin related)
10642	IGF2BP1	insulin like growth factor 2 mRNA binding protein 1
10643	IGF2BP3	insulin like growth factor 2 mRNA binding protein 3
10650	PRELID3A	PRELI domain containing 3A
10656	KHDRBS3	KH domain containing, RNA binding, signal transduction associated 3
10659	CELF2	CUGBP, Elav-like family member 2
10668	CGRRF1	cell growth regulator with ring finger domain 1
10672	GNA13	G protein subunit alpha 13
10678	B3GNT2	UDP-GlcNAc:betaGal beta-1,3-N-acetylglucosaminyltransferase 2
10681	GNB5	G protein subunit beta 5
10725	NFAT5	nuclear factor of activated T-cells 5, tonicity-responsive
1073	CFL2	cofilin 2
10732	TCFL5	transcription factor-like 5 (basic helix-loop-helix)
10734	STAG3	stromal antigen 3
10737	RFPL3S	RFPL3 antisense
10745	PHTF1	putative homeodomain transcription factor 1
10750	GRAP	GRB2-related adaptor protein
10758	TRAF3IP2	TRAF3 interacting protein 2
10765	KDM5B	lysine demethylase 5B
10767	HBS1L	HBS1 like translational GTPase
10769	PLK2	polo like kinase 2
10772	SRSF10	serine/arginine-rich splicing factor 10
10777	ARPP21	cAMP regulated phosphoprotein 21kDa
10778	ZNF271P	zinc finger protein 271, pseudogene
10781	ZNF266	zinc finger protein 266
10791	VAMP5	vesicle associated membrane protein 5
10799	RPP40	ribonuclease P/MRP 40kDa subunit
10801	SEPT9	septin 9
10806	SDCCAG8	serologically defined colon cancer antigen 8
10807	SDCCAG3	serologically defined colon cancer antigen 3
10813	UTP14A	UTP14A small subunit processome component
10818	FRS2	fibroblast growth factor receptor substrate 2
10838	ZNF275	zinc finger protein 275
10840	ALDH1L1	aldehyde dehydrogenase 1 family member L1
10858	CYP46A1	cytochrome P450 family 46 subfamily A member 1
10865	ARID5A	AT-rich interaction domain 5A
10867	TSPAN9	tetraspanin 9
10873	ME3	malic enzyme 3, NADP(+)-dependent, mitochondrial
10881	ACTL7A	actin like 7A
10884	MRPS30	mitochondrial ribosomal protein S30
10892	MALT1	MALT1 paracaspase
109	ADCY3	adenylate cyclase 3
10914	PAPOLA	poly(A) polymerase alpha
10915	TCERG1	transcription elongation regulator 1
10927	SPIN1	spindlin 1
10929	SRSF8	serine/arginine-rich splicing factor 8
10944	C11orf58	chromosome 11 open reading frame 58
10949	HNRNPA0	heterogeneous nuclear ribonucleoprotein A0
10962	MLLT11	myeloid/lymphoid or mixed-lineage leukemia; translocated to, 11
10966	RAB40B	RAB40B, member RAS oncogene family
10969	EBNA1BP2	EBNA1 binding protein 2
10973	ASCC3	activating signal cointegrator 1 complex subunit 3
10979	FERMT2	fermitin family member 2
11011	TLK2	tousled like kinase 2
1102	RCBTB2	RCC1 and BTB domain containing protein 2
11030	RBPMS	RNA binding protein with multiple splicing
1104	RCC1	regulator of chromosome condensation 1
11041	B4GAT1	beta-1,4-glucuronyltransferase 1
11044	PAPD7	PAP associated domain containing 7
1105	CHD1	chromodomain helicase DNA binding protein 1
11052	CPSF6	cleavage and polyadenylation specific factor 6
1106	CHD2	chromodomain helicase DNA binding protein 2
11061	LECT1	leukocyte cell derived chemotaxin 1
11067	C10orf10	chromosome 10 open reading frame 10
11072	DUSP14	dual specificity phosphatase 14
11092	C9orf9	chromosome 9 open reading frame 9
11100	HNRNPUL1	heterogeneous nuclear ribonucleoprotein U-like 1
11103	KRR1	KRR1, small subunit (SSU) processome component, homolog (yeast)
11120	BTN2A1	butyrophilin subfamily 2 member A1
11127	KIF3A	kinesin family member 3A
11129	CLASRP	CLK4-associating serine/arginine rich protein
11131	CAPN11	calpain 11
11133	KPTN	kaptin (actin binding protein)
11137	PWP1	PWP1 homolog, endonuclein
11147	HHLA3	HERV-H LTR-associating 3
11155	LDB3	LIM domain binding 3
11156	PTP4A3	protein tyrosine phosphatase type IVA, member 3
11164	NUDT5	nudix hydrolase 5
11171	STRAP	serine/threonine kinase receptor associated protein
11174	ADAMTS6	ADAM metallopeptidase with thrombospondin type 1 motif 6
11183	MAP4K5	mitogen-activated protein kinase kinase kinase kinase 5
11184	MAP4K1	mitogen-activated protein kinase kinase kinase kinase 1
11188	NISCH	nischarin
112	ADCY6	adenylate cyclase 6
11214	AKAP13	A-kinase anchoring protein 13
11215	AKAP11	A-kinase anchoring protein 11
11218	DDX20	DEAD-box helicase 20
1122	CHML	choroideremia-like (Rab escort protein 2)
11221	DUSP10	dual specificity phosphatase 10
11232	POLG2	polymerase (DNA) gamma 2, accessory subunit
11236	RNF139	ring finger protein 139
11244	ZHX1	zinc fingers and homeoboxes 1
11245	GPR176	G protein-coupled receptor 176
11247	NXPH4	neurexophilin 4
112476	PRRT2	proline rich transmembrane protein 2
11259	FILIP1L	filamin A interacting protein 1-like
11270	NRM	nurim (nuclear envelope membrane protein)
11278	KLF12	Kruppel-like factor 12
11279	KLF8	Kruppel-like factor 8
112849	L3HYPDH	L-3-hydroxyproline dehydratase (trans-)
112942	CFAP36	cilia and flagella associated protein 36
112970	KTI12	KTI12 chromatin associated homolog
113026	PLCD3	phospholipase C delta 3
113177	IZUMO4	IZUMO family member 4
113189	CHST14	carbohydrate sulfotransferase 14
11319	ECD	ecdysoneless cell cycle regulator
113246	C12orf57	chromosome 12 open reading frame 57
113277	TMEM106A	transmembrane protein 106A
11346	SYNPO	synaptopodin
1136	CHRNA3	cholinergic receptor nicotinic alpha 3 subunit
113612	CYP2U1	cytochrome P450 family 2 subfamily U member 1
114034	TOE1	target of EGR1, member 1 (nuclear)
114044	MCM3AP-AS1	MCM3AP antisense RNA 1
114049	WBSCR22	Williams Beuren syndrome chromosome region 22
114112	TXNRD3	thioredoxin reductase 3
1143	CHRNB4	cholinergic receptor nicotinic beta 4 subunit
114327	EFHC1	EF-hand domain (C-terminal) containing 1
114614	MIR155HG	MIR155 host gene
114659	LRRC37B	leucine rich repeat containing 37B
114757	CYGB	cytoglobin
114783	LMTK3	lemur tyrosine kinase 3
114789	SLC25A25	solute carrier family 25 member 25
114791	TUBGCP5	tubulin gamma complex associated protein 5
114793	FMNL2	formin like 2
114794	ELFN2	extracellular leucine-rich repeat and fibronectin type III domain containing 2
114796	PSMG3-AS1	PSMG3 antisense RNA 1 (head to head)
114799	ESCO1	establishment of sister chromatid cohesion N-acetyltransferase 1
114803	MYSM1	Myb like, SWIRM and MPN domains 1
114818	KLHL29	kelch like family member 29
114822	RHPN1	rhophilin, Rho GTPase binding protein 1
114823	LENG8	leukocyte receptor cluster (LRC) member 8
114826	SMYD4	SET and MYND domain containing 4
114884	OSBPL10	oxysterol binding protein like 10
114900	C1QTNF4	C1q and tumor necrosis factor related protein 4
114907	FBXO32	F-box protein 32
114908	TMEM123	transmembrane protein 123
114915	EPB41L4A-AS1	EPB41L4A antisense RNA 1
114971	PTPMT1	protein tyrosine phosphatase, mitochondrial 1
114991	ZNF618	zinc finger protein 618
115	ADCY9	adenylate cyclase 9
115024	NT5C3B	5'-nucleotidase, cytosolic IIIB
115196	ZNF554	zinc finger protein 554
115265	DDIT4L	DNA damage inducible transcript 4 like
115286	SLC25A26	solute carrier family 25 member 26
115361	GBP4	guanylate binding protein 4
115399	LRRC56	leucine rich repeat containing 56
115426	UHRF2	ubiquitin like with PHD and ring finger domains 2
115509	ZNF689	zinc finger protein 689
115572	FAM46B	family with sequence similarity 46 member B
115752	DIS3L	DIS3 like exosome 3'-5' exoribonuclease
115908	CTHRC1	collagen triple helix repeat containing 1
116039	OSR2	odd-skipped related transciption factor 2
116064	LRRC58	leucine rich repeat containing 58
1161	ERCC8	excision repair cross-complementation group 8
116113	FOXP4	forkhead box P4
116225	ZMYND19	zinc finger MYND-type containing 19
116228	COX20	COX20 cytochrome c oxidase assembly factor
116236	ABHD15	abhydrolase domain containing 15
116442	RAB39B	RAB39B, member RAS oncogene family
116447	TOP1MT	topoisomerase (DNA) I, mitochondrial
116449	CLNK	cytokine dependent hematopoietic cell linker
116983	ACAP3	ArfGAP with coiled-coil, ankyrin repeat and PH domains 3
116984	ARAP2	ArfGAP with RhoGAP domain, ankyrin repeat and PH domain 2
117159	DCD	dermcidin
1179	CLCA1	chloride channel accessory 1
118460	EXOSC6	exosome component 6
118491	CFAP70	cilia and flagella associated protein 70
1185	CLCN6	chloride voltage-gated channel 6
118672	PSTK	phosphoseryl-tRNA kinase
118924	FRA10AC1	fragile site, folic acid type, rare, fra(10)(q23.3) or fra(10)(q24.2) candidate 1
119032	BORCS7	BLOC-1 related complex subunit 7
1195	CLK1	CDC like kinase 1
119504	ANAPC16	anaphase promoting complex subunit 16
119559	SFXN4	sideroflexin 4
1196	CLK2	CDC like kinase 2
120071	GYLTL1B	glycosyltransferase-like 1B
120227	CYP2R1	cytochrome P450 family 2 subfamily R member 1
120376	COLCA2	colorectal cancer associated 2
121053	C12orf45	chromosome 12 open reading frame 45
121268	RHEBL1	Ras homolog enriched in brain like 1
121536	AEBP2	AE binding protein 2
121793	TEX29	testis expressed 29
122525	C14orf28	chromosome 14 open reading frame 28
122809	SOCS4	suppressor of cytokine signaling 4
122830	NAA30	N(alpha)-acetyltransferase 30, NatC catalytic subunit
123	PLIN2	perilipin 2
123096	SLC25A29	solute carrier family 25 member 29
123283	TARSL2	threonyl-tRNA synthetase-like 2
123606	NIPA1	non imprinted in Prader-Willi/Angelman syndrome 1
123720	WHAMM	WAS protein homolog associated with actin, golgi membranes and microtubules
123920	CMTM3	CKLF like MARVEL transmembrane domain containing 3
124093	CCDC78	coiled-coil domain containing 78
124152	IQCK	IQ motif containing K
124540	MSI2	musashi RNA binding protein 2
124739	USP43	ubiquitin specific peptidase 43
124808	CCDC43	coiled-coil domain containing 43
124923	SGK494	uncharacterized serine/threonine-protein kinase SgK494
125228	FAM210A	family with sequence similarity 210 member A
125704	FAM69C	family with sequence similarity 69 member C
125950	RAVER1	ribonucleoprotein, PTB-binding 1
126129	CPT1C	carnitine palmitoyltransferase 1C
126133	ALDH16A1	aldehyde dehydrogenase 16 family member A1
126231	ZNF573	zinc finger protein 573
126272	EID2B	EP300 interacting inhibitor of differentiation 2B
126282	TNFAIP8L1	TNF alpha induced protein 8 like 1
126295	ZNF57	zinc finger protein 57
126298	IRGQ	immunity-related GTPase family, Q
126299	ZNF428	zinc finger protein 428
126375	ZNF792	zinc finger protein 792
1266	CNN3	calponin 3
1269	CNR2	cannabinoid receptor 2
126917	IFFO2	intermediate filament family orphan 2
127002	ATXN7L2	ataxin 7 like 2
127253	TYW3	tRNA-yW synthesizing protein 3 homolog
128338	DRAM2	DNA damage regulated autophagy modulator 2
128414	NKAIN4	Na+/K+ transporting ATPase interacting 4
128872	HMGB3P1	high mobility group box 3 pseudogene 1
1289	COL5A1	collagen type V alpha 1
129138	ANKRD54	ankyrin repeat domain 54
129401	NUP35	nucleoporin 35kDa
129807	NEU4	neuraminidase 4 (sialidase)
130535	KCTD18	potassium channel tetramerization domain containing 18
130872	AHSA2	AHA1, activator of heat shock 90kDa protein ATPase homolog 2 (yeast)
131583	FAM43A	family with sequence similarity 43 member A
1316	KLF6	Kruppel-like factor 6
131669	UROC1	urocanate hydratase 1
132241	RPL32P3	ribosomal protein L32 pseudogene 3
132789	GNPDA2	glucosamine-6-phosphate deaminase 2
132946	ARL9	ADP ribosylation factor like GTPase 9
133619	PRRC1	proline rich coiled-coil 1
133923	ZNF474	zinc finger protein 474
134430	WDR36	WD repeat domain 36
134553	C5orf24	chromosome 5 open reading frame 24
135228	CD109	CD109 molecule
135293	PM20D2	peptidase M20 domain containing 2
136895	C7orf31	chromosome 7 open reading frame 31
1369	CPN1	carboxypeptidase N subunit 1
1374	CPT1A	carnitine palmitoyltransferase 1A
137964	GPAT4	glycerol-3-phosphate acyltransferase 4
1380	CR2	complement component 3d receptor 2
1382	CRABP2	cellular retinoic acid binding protein 2
138241	C9orf85	chromosome 9 open reading frame 85
138307	LCN8	lipocalin 8
138311	FAM69B	family with sequence similarity 69 member B
1386	ATF2	activating transcription factor 2
138639	PTPDC1	protein tyrosine phosphatase domain containing 1
139231	FAM199X	family with sequence similarity 199, X-linked
139322	APOOL	apolipoprotein O like
139341	FUNDC1	FUN14 domain containing 1
1400	CRMP1	collapsin response mediator protein 1
140465	MYL6B	myosin light chain 6B
140576	S100A16	S100 calcium binding protein A16
140685	ZBTB46	zinc finger and BTB domain containing 46
1407	CRY1	cryptochrome circadian clock 1
140733	MACROD2	MACRO domain containing 2
1408	CRY2	cryptochrome circadian clock 2
140825	NEURL2	neuralized E3 ubiquitin protein ligase 2
140883	ZNF280B	zinc finger protein 280B
140890	SREK1	splicing regulatory glutamic acid/lysine-rich protein 1
142	PARP1	poly(ADP-ribose) polymerase 1
142678	MIB2	mindbomb E3 ubiquitin protein ligase 2
142891	SAMD8	sterile alpha motif domain containing 8
142940	TRUB1	TruB pseudouridine (psi) synthase family member 1
143279	HECTD2	HECT domain E3 ubiquitin protein ligase 2
143282	FGFBP3	fibroblast growth factor binding protein 3
143630	UBQLNL	ubiquilin-like
143684	FAM76B	family with sequence similarity 76 member B
144245	ALG10B	ALG10B, alpha-1,2-glucosyltransferase
1443	CSH2	chorionic somatomammotropin hormone 2
144348	ZNF664	zinc finger protein 664
144406	WDR66	WD repeat domain 66
144438	NA	NA
1453	CSNK1D	casein kinase 1 delta
1454	CSNK1E	casein kinase 1 epsilon
145407	C14orf37	chromosome 14 open reading frame 37
1459	CSNK2A2	casein kinase 2 alpha 2
146050	ZSCAN29	zinc finger and SCAN domain containing 29
146206	RLTPR	RGD motif, leucine rich repeats, tropomodulin domain and proline-rich containing
146456	TMED6	transmembrane p24 trafficking protein 6
146512	FLJ30679	uncharacterized protein FLJ30679
1466	CSRP2	cysteine and glycine rich protein 2
146849	CCDC42	coiled-coil domain containing 42
146853	C17orf50	chromosome 17 open reading frame 50
147184	TMEM99	transmembrane protein 99
147495	APCDD1	adenomatosis polyposis coli down-regulated 1
147694	ZNF548	zinc finger protein 548
147727	ILF3-AS1	ILF3 antisense RNA 1 (head to head)
147923	ZNF420	zinc finger protein 420
147929	ZNF565	zinc finger protein 565
147947	ZNF542P	zinc finger protein 542, pseudogene
148156	ZNF558	zinc finger protein 558
148203	ZNF738	zinc finger protein 738
148213	ZNF681	zinc finger protein 681
148268	ZNF570	zinc finger protein 570
148327	CREB3L4	cAMP responsive element binding protein 3-like 4
148345	C1orf127	chromosome 1 open reading frame 127
148423	C1orf52	chromosome 1 open reading frame 52
148789	B3GALNT2	beta-1,3-N-acetylgalactosaminyltransferase 2
148898	ZNF436-AS1	ZNF436 antisense RNA 1
1490	CTGF	connective tissue growth factor
149041	RC3H1	ring finger and CCCH-type domains 1
149076	ZNF362	zinc finger protein 362
149175	MANEAL	mannosidase endo-alpha like
149465	CFAP57	cilia and flagella associated protein 57
149473	CCDC24	coiled-coil domain containing 24
149699	GTSF1L	gametocyte specific factor 1-like
150051	LOC150051	uncharacterized LOC150051
150094	SIK1	salt inducible kinase 1
150142	ZNF295-AS1	ZNF295 antisense RNA 1
150274	HSCB	HscB mitochondrial iron-sulfur cluster co-chaperone
1503	CTPS1	CTP synthase 1
1506	CTRL	chymotrypsin-like
150726	FBXO41	F-box protein 41
150759	LINC00342	long intergenic non-protein coding RNA 342
150771	ITPRIPL1	inositol 1,4,5-trisphosphate receptor interacting protein-like 1
150864	FAM117B	family with sequence similarity 117 member B
151050	KANSL1L	KAT8 regulatory NSL complex subunit 1 like
151242	PPP1R1C	protein phosphatase 1 regulatory inhibitor subunit 1C
151525	WDSUB1	WD repeat, sterile alpha motif and U-box domain containing 1
152189	CMTM8	CKLF like MARVEL transmembrane domain containing 8
152217	NCBP2-AS2	NCBP2 antisense RNA 2 (head to head)
152273	FGD5	FYVE, RhoGEF and PH domain containing 5
1523	CUX1	cut like homeobox 1
152485	ZNF827	zinc finger protein 827
152559	PAQR3	progestin and adipoQ receptor family member III
152926	PPM1K	protein phosphatase, Mg2+/Mn2+ dependent 1K
153090	DAB2IP	DAB2 interacting protein
153129	SLC38A9	solute carrier family 38 member 9
153222	CREBRF	CREB3 regulatory factor
153241	CEP120	centrosomal protein 120kDa
153443	SRFBP1	serum response factor binding protein 1
153478	PLEKHG4B	pleckstrin homology and RhoGEF domain containing G4B
153572	IRX2	iroquois homeobox 2
153579	BTNL9	butyrophilin like 9
153642	ARSK	arylsulfatase family member K
154754	PRSS3P2	protease, serine 3 pseudogene 2
154796	AMOT	angiomotin
155061	ZNF746	zinc finger protein 746
155435	RBM33	RNA binding motif protein 33
1558	CYP2C8	cytochrome P450 family 2 subfamily C member 8
157	ADRBK2	adrenergic, beta, receptor kinase 2
157285	SGK223	homolog of rat pragma of Rnd2
157556	BAALC-AS2	BAALC antisense RNA 2
157567	ANKRD46	ankyrin repeat domain 46
1576	CYP3A4	cytochrome P450 family 3 subfamily A member 4
157657	C8orf37	chromosome 8 open reading frame 37
157769	FAM91A1	family with sequence similarity 91 member A1
158056	MAMDC4	MAM domain containing 4
158158	RASEF	RAS and EF-hand domain containing
158427	TSTD2	thiosulfate sulfurtransferase (rhodanese)-like domain containing 2
158586	ZXDB	zinc finger, X-linked, duplicated B
158880	USP51	ubiquitin specific peptidase 51
1589	CYP21A2	cytochrome P450 family 21 subfamily A member 2
1594	CYP27B1	cytochrome P450 family 27 subfamily B member 1
1600	DAB1	Dab, reelin signal transducer, homolog 1 (Drosophila)
160365	CLECL1	C-type lectin like 1
160518	DENND5B	DENN domain containing 5B
160622	GRASP	GRP1 (general receptor for phosphoinositides 1)-associated scaffold protein
160760	PPTC7	PTC7 protein phosphatase homolog
161176	SYNE3	spectrin repeat containing, nuclear envelope family member 3
161198	CLEC14A	C-type lectin domain family 14 member A
1615	DARS	aspartyl-tRNA synthetase
162	AP1B1	adaptor related protein complex 1 beta 1 subunit
162073	ITPRIPL2	inositol 1,4,5-trisphosphate receptor interacting protein-like 2
1622	DBI	diazepam binding inhibitor (GABA receptor modulator, acyl-CoA binding protein)
162239	ZFP1	ZFP1 zinc finger protein
1627	DBN1	drebrin 1
162963	ZNF610	zinc finger protein 610
162967	ZNF320	zinc finger protein 320
163051	ZNF709	zinc finger protein 709
163081	ZNF567	zinc finger protein 567
163087	ZNF383	zinc finger protein 383
163126	EID2	EP300 interacting inhibitor of differentiation 2
163227	ZNF100	zinc finger protein 100
1635	DCTD	dCMP deaminase
163702	IFNLR1	interferon, lambda receptor 1
163859	SDE2	SDE2 telomere maintenance homolog (S. pombe)
163882	CNST	consortin, connexin sorting protein
1643	DDB2	damage specific DNA binding protein 2
1649	DDIT3	DNA damage inducible transcript 3
165	AEBP1	AE binding protein 1
165055	CCDC138	coiled-coil domain containing 138
165324	UBXN2A	UBX domain protein 2A
1654	DDX3X	DEAD-box helicase 3, X-linked
1655	DDX5	DEAD-box helicase 5
1656	DDX6	DEAD-box helicase 6
165631	PARP15	poly(ADP-ribose) polymerase family member 15
165904	XIRP1	xin actin binding repeat containing 1
166	AES	amino-terminal enhancer of split
1660	DHX9	DEAH-box helicase 9
1662	DDX10	DEAD-box helicase 10
166647	ADGRA3	adhesion G protein-coupled receptor A3
166968	MIER3	MIER family member 3
168374	ZNF92	zinc finger protein 92
1687	DFNA5	deafness, autosomal dominant 5
168850	ZNF800	zinc finger protein 800
169270	ZNF596	zinc finger protein 596
169611	OLFML2A	olfactomedin like 2A
170261	ZCCHC12	zinc finger CCHC-type containing 12
170506	DHX36	DEAH-box helicase 36
170685	NUDT10	nudix hydrolase 10
170692	ADAMTS18	ADAM metallopeptidase with thrombospondin type 1 motif 18
171023	ASXL1	additional sex combs like 1, transcriptional regulator
171586	ABHD3	abhydrolase domain containing 3
172	AFG3L1P	AFG3 like matrix AAA peptidase subunit 1, pseudogene
1736	DKC1	dyskerin pseudouridine synthase 1
1739	DLG1	discs large homolog 1, scribble cell polarity complex component
1741	DLG3	discs large homolog 3
1756	DMD	dystrophin
1759	DNM1	dynamin 1
1788	DNMT3A	DNA (cytosine-5-)-methyltransferase 3 alpha
1789	DNMT3B	DNA (cytosine-5-)-methyltransferase 3 beta
1791	DNTT	DNA nucleotidylexotransferase
1800	DPEP1	dipeptidase 1 (renal)
1809	DPYSL3	dihydropyrimidinase like 3
1825	DSC3	desmocollin 3
1827	RCAN1	regulator of calcineurin 1
1829	DSG2	desmoglein 2
1831	TSC22D3	TSC22 domain family member 3
1842	ECM2	extracellular matrix protein 2, female organ and adipocyte specific
1855	DVL1	dishevelled segment polarity protein 1
1856	DVL2	dishevelled segment polarity protein 2
1875	E2F5	E2F transcription factor 5
1879	EBF1	early B-cell factor 1
1892	ECHS1	enoyl-CoA hydratase, short chain, 1, mitochondrial
1893	ECM1	extracellular matrix protein 1
19	ABCA1	ATP binding cassette subfamily A member 1
1915	EEF1A1	eukaryotic translation elongation factor 1 alpha 1
192286	HIGD2A	HIG1 hypoxia inducible domain family member 2A
1936	EEF1D	eukaryotic translation elongation factor 1 delta
1939	EIF2D	eukaryotic translation initiation factor 2D
1942	EFNA1	ephrin-A1
1945	EFNA4	ephrin-A4
1947	EFNB1	ephrin-B1
1948	EFNB2	ephrin-B2
1952	CELSR2	cadherin EGF LAG seven-pass G-type receptor 2
1953	MEGF6	multiple EGF like domains 6
196394	AMN1	antagonist of mitotic exit network 1 homolog
1964	EIF1AX	eukaryotic translation initiation factor 1A, X-linked
196528	ARID2	AT-rich interaction domain 2
196743	PAOX	polyamine oxidase (exo-N4-amino)
196792	FAM24B	family with sequence similarity 24 member B
1968	EIF2S3	eukaryotic translation initiation factor 2 subunit gamma
197370	NSMCE1	NSE1 homolog, SMC5-SMC6 complex component
1977	EIF4E	eukaryotic translation initiation factor 4E
199223	TTC21A	tetratricopeptide repeat domain 21A
1997	ELF1	E74 like ETS transcription factor 1
199704	ZNF585A	zinc finger protein 585A
199786	FAM129C	family with sequence similarity 129 member C
1998	ELF2	E74 like ETS transcription factor 2
199800	ADM5	adrenomedullin 5 (putative)
199953	TMEM201	transmembrane protein 201
20	ABCA2	ATP binding cassette subfamily A member 2
200014	CC2D1B	coiled-coil and C2 domain containing 1B
200172	SLFNL1	schlafen like 1
2004	ELK3	ELK3, ETS transcription factor
200576	PIKFYVE	phosphoinositide kinase, FYVE-type zinc finger containing
200765	TIGD1	tigger transposable element derived 1
200845	KCTD6	potassium channel tetramerization domain containing 6
200958	MUC20	mucin 20, cell surface associated
201134	CEP112	centrosomal protein 112kDa
2012	EMP1	epithelial membrane protein 1
2013	EMP2	epithelial membrane protein 2
201456	FBXO15	F-box protein 15
201475	RAB12	RAB12, member RAS oncogene family
201627	DENND6A	DENN domain containing 6A
202018	TAPT1	transmembrane anterior posterior transformation 1
202051	SPATA24	spermatogenesis associated 24
202500	TCTE1	t-complex-associated-testis-expressed 1
2027	ENO3	enolase 3 (beta, muscle)
202781	PAXIP1-AS1	PAXIP1 antisense RNA 1 (head to head)
203197	C9orf91	chromosome 9 open reading frame 91
203260	CCDC107	coiled-coil domain containing 107
203547	VMA21	VMA21 vacuolar H+-ATPase homolog (S. cerevisiae)
2037	EPB41L2	erythrocyte membrane protein band 4.1-like 2
2051	EPHB6	EPH receptor B6
2055	CLN8	ceroid-lipofuscinosis, neuronal 8
205717	USF3	upstream transcription factor family member 3
2064	ERBB2	erb-b2 receptor tyrosine kinase 2
2067	ERCC1	excision repair cross-complementation group 1
2077	ERF	ETS2 repressor factor
2078	ERG	v-ets avian erythroblastosis virus E26 oncogene homolog
2091	FBL	fibrillarin
2098	ESD	esterase D
2114	ETS2	ETS proto-oncogene 2, transcription factor
2117	ETV3	ETS variant 3
2119	ETV5	ETS variant 5
2120	ETV6	ETS variant 6
2125	EVPL	envoplakin
2130	EWSR1	EWS RNA binding protein 1
2132	EXT2	exostosin glycosyltransferase 2
2152	F3	coagulation factor III, tissue factor
2186	BPTF	bromodomain PHD finger transcription factor
219333	USP12	ubiquitin specific peptidase 12
2195	FAT1	FAT atypical cadherin 1
219541	MED19	mediator complex subunit 19
219699	UNC5B	unc-5 netrin receptor B
219743	TYSND1	trypsin domain containing 1
219902	TMEM136	transmembrane protein 136
219927	MRPL21	mitochondrial ribosomal protein L21
220001	VWCE	von Willebrand factor C and EGF domains
220359	TIGD3	tigger transposable element derived 3
220979	C10orf25	chromosome 10 open reading frame 25
220988	HNRNPA3	heterogeneous nuclear ribonucleoprotein A3
221037	JMJD1C	jumonji domain containing 1C
221061	FAM171A1	family with sequence similarity 171 member A1
221092	HNRNPUL2	heterogeneous nuclear ribonucleoprotein U-like 2
221188	ADGRG5	adhesion G protein-coupled receptor G5
221442	ADCY10P1	adenylate cyclase 10 (soluble) pseudogene 1
221468	TMEM217	transmembrane protein 217
221481	ARMC12	armadillo repeat containing 12
221662	RBM24	RNA binding motif protein 24
221710	SMIM13	small integral membrane protein 13
221830	TWISTNB	TWIST neighbor
221914	GPC2	glypican 2
221955	DAGLB	diacylglycerol lipase beta
222161	DKFZP586I1420	uncharacterized protein DKFZp586I1420
222223	KIAA1324L	KIAA1324-like
222643	UNC5CL	unc-5 family C-terminal like
222962	SLC29A4	solute carrier family 29 member 4
2230	FDX1	ferredoxin 1
2232	FDXR	ferredoxin reductase
2245	FGD1	FYVE, RhoGEF and PH domain containing 1
2272	FHIT	fragile histidine triad
2273	FHL1	four and a half LIM domains 1
22800	RRAS2	related RAS viral (r-ras) oncogene homolog 2
22803	XRN2	5'-3' exoribonuclease 2
22809	ATF5	activating transcription factor 5
22823	MTF2	metal response element binding transcription factor 2
22828	SCAF8	SR-related CTD-associated factor 8
22835	ZFP30	ZFP30 zinc finger protein
22839	DLGAP4	discs large homolog associated protein 4
22850	ADNP2	ADNP homeobox 2
22852	ANKRD26	ankyrin repeat domain 26
22858	ICK	intestinal cell (MAK-like) kinase
22859	ADGRL1	adhesion G protein-coupled receptor L1
22863	ATG14	autophagy related 14
22869	ZNF510	zinc finger protein 510
2287	FKBP3	FK506 binding protein 3
22876	INPP5F	inositol polyphosphate-5-phosphatase F
22877	MLXIP	MLX interacting protein
22878	TRAPPC8	trafficking protein particle complex 8
22880	MORC2	MORC family CW-type zinc finger 2
22882	ZHX2	zinc fingers and homeoboxes 2
22883	CLSTN1	calsyntenin 1
22889	KIAA0907	KIAA0907
22890	ZBTB1	zinc finger and BTB domain containing 1
22894	DIS3	DIS3 homolog, exosome endoribonuclease and 3'-5' exoribonuclease
22902	RUFY3	RUN and FYVE domain containing 3
22903	BTBD3	BTB domain containing 3
22906	TRAK1	trafficking protein, kinesin binding 1
22909	FAN1	FANCD2/FANCI-associated nuclease 1
22916	NCBP2	nuclear cap binding protein subunit 2
22929	SEPHS1	selenophosphate synthetase 1
22943	DKK1	dickkopf WNT signaling pathway inhibitor 1
22944	KIN	Kin17 DNA and RNA binding protein
22948	CCT5	chaperonin containing TCP1 subunit 5
22955	SCMH1	sex comb on midleg homolog 1 (Drosophila)
22981	NINL	ninein like
22982	DIP2C	disco interacting protein 2 homolog C
22994	CEP131	centrosomal protein 131kDa
23005	MAPKBP1	mitogen-activated protein kinase binding protein 1
23011	RAB21	RAB21, member RAS oncogene family
23013	SPEN	spen family transcriptional repressor
23014	FBXO21	F-box protein 21
23028	KDM1A	lysine demethylase 1A
23029	RBM34	RNA binding motif protein 34
23033	DOPEY1	dopey family member 1
23036	ZNF292	zinc finger protein 292
23040	MYT1L	myelin transcription factor 1 like
23047	PDS5B	PDS5 cohesin associated factor B
23049	SMG1	SMG1 phosphatidylinositol 3-kinase-related kinase
23064	SETX	senataxin
23075	SWAP70	SWAP switching B-cell complex 70kDa subunit
23076	RRP1B	ribosomal RNA processing 1B
23077	MYCBP2	MYC binding protein 2, E3 ubiquitin protein ligase
2308	FOXO1	forkhead box O1
23082	PPRC1	peroxisome proliferator-activated receptor gamma, coactivator-related 1
23089	PEG10	paternally expressed 10
23090	ZNF423	zinc finger protein 423
23093	TTLL5	tubulin tyrosine ligase like 5
231	AKR1B1	aldo-keto reductase family 1, member B1 (aldose reductase)
23116	FAM179B	family with sequence similarity 179 member B
23129	PLXND1	plexin D1
23131	GPATCH8	G-patch domain containing 8
23137	SMC5	structural maintenance of chromosomes 5
23138	N4BP3	NEDD4 binding protein 3
23141	ANKLE2	ankyrin repeat and LEM domain containing 2
23143	LRCH1	leucine-rich repeats and calponin homology (CH) domain containing 1
23151	GRAMD4	GRAM domain containing 4
23152	CIC	capicua transcriptional repressor
23157	SEPT6	septin 6
23160	WDR43	WD repeat domain 43
23167	EFR3A	EFR3 homolog A
23169	SLC35D1	solute carrier family 35 member D1
2317	FLNB	filamin B
23174	ZCCHC14	zinc finger CCHC-type containing 14
23175	LPIN1	lipin 1
23177	CEP68	centrosomal protein 68kDa
23179	RGL1	ral guanine nucleotide dissociation stimulator-like 1
23180	RFTN1	raftlin, lipid raft linker 1
23191	CYFIP1	cytoplasmic FMR1 interacting protein 1
23194	FBXL7	F-box and leucine-rich repeat protein 7
23198	PSME4	proteasome activator subunit 4
23207	PLEKHM2	pleckstrin homology and RUN domain containing M2
23208	SYT11	synaptotagmin 11
2321	FLT1	fms related tyrosine kinase 1
23215	PRRC2C	proline rich coiled-coil 2C
23216	TBC1D1	TBC1 domain family member 1
2322	FLT3	fms related tyrosine kinase 3
23221	RHOBTB2	Rho related BTB domain containing 2
23229	ARHGEF9	Cdc42 guanine nucleotide exchange factor 9
23236	PLCB1	phospholipase C beta 1
23239	PHLPP1	PH domain and leucine rich repeat protein phosphatase 1
2324	FLT4	fms related tyrosine kinase 4
23240	KIAA0922	KIAA0922
23242	COBL	cordon-bleu WH2 repeat protein
23243	ANKRD28	ankyrin repeat domain 28
23244	PDS5A	PDS5 cohesin associated factor A
23247	KIAA0556	KIAA0556
23248	RPRD2	regulation of nuclear pre-mRNA domain containing 2
23269	MGA	MGA, MAX dimerization protein
23270	TSPYL4	TSPY-like 4
23281	MTUS2	microtubule associated tumor suppressor candidate 2
23301	EHBP1	EH domain binding protein 1
23308	ICOSLG	inducible T-cell co-stimulator ligand
23309	SIN3B	SIN3 transcription regulator family member B
2331	FMOD	fibromodulin
23318	ZCCHC11	zinc finger CCHC-type containing 11
2332	FMR1	fragile X mental retardation 1
23325	KIAA1033	KIAA1033
23326	USP22	ubiquitin specific peptidase 22
23331	TTC28	tetratricopeptide repeat domain 28
23338	JADE2	jade family PHD finger 2
23344	ESYT1	extended synaptotagmin protein 1
23353	SUN1	Sad1 and UNC84 domain containing 1
23360	FNBP4	formin binding protein 4
23362	PSD3	pleckstrin and Sec7 domain containing 3
23363	OBSL1	obscurin-like 1
23370	ARHGEF18	Rho/Rac guanine nucleotide exchange factor 18
23379	ICE1	interactor of little elongation complex ELL subunit 1
23389	MED13L	mediator complex subunit 13 like
23394	ADNP	activity-dependent neuroprotector homeobox
23398	PPWD1	peptidylprolyl isomerase domain and WD repeat containing 1
23400	ATP13A2	ATPase 13A2
23435	TARDBP	TAR DNA binding protein
23438	HARS2	histidyl-tRNA synthetase 2
23468	CBX5	chromobox 5
23469	PHF3	PHD finger protein 3
23471	TRAM1	translocation associated membrane protein 1
23473	CAPN7	calpain 7
23493	HEY2	hes related family bHLH transcription factor with YRPW motif 2
23498	HAAO	3-hydroxyanthranilate 3,4-dioxygenase
23499	MACF1	microtubule-actin crosslinking factor 1
23507	LRRC8B	leucine-rich repeat containing 8 family member B
23513	SCRIB	scribbled planar cell polarity protein
23514	SPIDR	scaffolding protein involved in DNA repair
23518	R3HDM1	R3H domain containing 1
23522	KAT6B	lysine acetyltransferase 6B
23524	SRRM2	serine/arginine repetitive matrix 2
23532	PRAME	preferentially expressed antigen in melanoma
23543	RBFOX2	RNA binding protein, fox-1 homolog (C. elegans) 2
23545	ATP6V0A2	ATPase H+ transporting V0 subunit a2
23555	TSPAN15	tetraspanin 15
2356	FPGS	folylpolyglutamate synthase
23560	GTPBP4	GTP binding protein 4
23564	DDAH2	dimethylarginine dimethylaminohydrolase 2
23586	DDX58	DEXD/H-box helicase 58
23587	ELP5	elongator acetyltransferase complex subunit 5
23588	KLHDC2	kelch domain containing 2
23589	CARHSP1	calcium regulated heat stable protein 1
23635	SSBP2	single-stranded DNA binding protein 2
23637	RABGAP1	RAB GTPase activating protein 1
23640	HSPBP1	HSPA (heat shock 70kDa) binding protein, cytoplasmic cochaperone 1
23642	SNHG1	small nucleolar RNA host gene 1
23644	EDC4	enhancer of mRNA decapping 4
23645	PPP1R15A	protein phosphatase 1 regulatory subunit 15A
23654	PLXNB2	plexin B2
23659	PLA2G15	phospholipase A2 group XV
23660	ZKSCAN5	zinc finger with KRAB and SCAN domains 5
23683	PRKD3	protein kinase D3
23708	GSPT2	G1 to S phase transition 2
23764	MAFF	v-maf avian musculoaponeurotic fibrosarcoma oncogene homolog F
23774	BRD1	bromodomain containing 1
23787	MTCH1	mitochondrial carrier 1
24138	IFIT5	interferon induced protein with tetratricopeptide repeats 5
24145	PANX1	pannexin 1
245	ALOX12P2	arachidonate 12-lipoxygenase pseudogene 2
246175	CNOT6L	CCR4-NOT transcription complex subunit 6 like
246243	RNASEH1	ribonuclease H1
246330	PELI3	pellino E3 ubiquitin protein ligase family member 3
246778	IL27	interleukin 27
25	ABL1	ABL proto-oncogene 1, non-receptor tyrosine kinase
252969	NEIL2	nei like DNA glycosylase 2
2530	FUT8	fucosyltransferase 8 (alpha (1,6) fucosyltransferase)
253190	SERHL2	serine hydrolase-like 2
253260	RICTOR	RPTOR independent companion of MTOR, complex 2
253959	RALGAPA1	Ral GTPase activating protein catalytic alpha subunit 1
253980	KCTD13	potassium channel tetramerization domain containing 13
254048	UBN2	ubinuclein 2
254251	LCORL	ligand dependent nuclear receptor corepressor like
254394	MCM9	minichromosome maintenance 9 homologous recombination repair factor
254428	SLC41A1	solute carrier family 41 member 1
254863	TMEM256	transmembrane protein 256
254887	ZDHHC23	zinc finger DHHC-type containing 23
2549	GAB1	GRB2 associated binding protein 1
2551	GABPA	GA binding protein transcription factor alpha subunit
2553	GABPB1	GA binding protein transcription factor beta subunit 1
255403	ZNF718	zinc finger protein 718
255758	TCTEX1D2	Tctex1 domain containing 2
255783	INAFM1	InaF motif containing 1
255877	BCL6B	B-cell CLL/lymphoma 6, member B
255967	PAN3	PAN3 poly(A) specific ribonuclease subunit
256126	SYCE2	synaptonemal complex central element protein 2
256586	LYSMD2	LysM domain containing 2
256643	CXorf23	chromosome X open reading frame 23
256949	KANK3	KN motif and ankyrin repeat domains 3
256987	SERINC5	serine incorporator 5
2570	GABRR2	gamma-aminobutyric acid type A receptor rho2 subunit
257194	NEGR1	neuronal growth regulator 1
257218	SHPRH	SNF2 histone linker PHD RING helicase
257629	ANKS4B	ankyrin repeat and sterile alpha motif domain containing 4B
25800	SLC39A6	solute carrier family 39 member 6
25809	TTLL1	tubulin tyrosine ligase like 1
25817	FAM19A5	family with sequence similarity 19 (chemokine (C-C motif)-like), member A5
25820	ARIH1	ariadne RBR E3 ubiquitin protein ligase 1
25858	TEX40	testis expressed 40
25865	PRKD2	protein kinase D2
25871	C3orf17	chromosome 3 open reading frame 17
25875	LETMD1	LETM1 domain containing 1
25879	DCAF13	DDB1 and CUL4 associated factor 13
2589	GALNT1	polypeptide N-acetylgalactosaminyltransferase 1
25897	RNF19A	ring finger protein 19A, RBR E3 ubiquitin protein ligase
2590	GALNT2	polypeptide N-acetylgalactosaminyltransferase 2
25902	MTHFD1L	methylenetetrahydrofolate dehydrogenase (NADP+ dependent) 1-like
25909	AHCTF1	AT-hook containing transcription factor 1
25914	RTTN	rotatin
25917	THUMPD3	THUMP domain containing 3
25924	MYRIP	myosin VIIA and Rab interacting protein
25926	NOL11	nucleolar protein 11
259293	TAS2R30	taste 2 receptor member 30
25942	SIN3A	SIN3 transcription regulator family member A
25943	C20orf194	chromosome 20 open reading frame 194
25949	SYF2	SYF2 pre-mRNA splicing factor
25950	RWDD3	RWD domain containing 3
25956	SEC31B	SEC31 homolog B, COPII coat complex component
25957	PNISR	PNN-interacting serine/arginine-rich protein
25966	C2CD2	C2 calcium-dependent domain containing 2
25983	NGDN	neuroguidin
25998	IBTK	inhibitor of Bruton tyrosine kinase
25999	CLIP3	CAP-Gly domain containing linker protein 3
26005	C2CD3	C2 calcium-dependent domain containing 3
26009	ZZZ3	zinc finger ZZ-type containing 3
26010	SPATS2L	spermatogenesis associated serine rich 2 like
26011	TENM4	teneurin transmembrane protein 4
26012	NSMF	NMDA receptor synaptonuclear signaling and neuronal migration factor
26015	RPAP1	RNA polymerase II associated protein 1
26019	UPF2	UPF2 regulator of nonsense transcripts homolog (yeast)
26031	OSBPL3	oxysterol binding protein like 3
26043	UBXN7	UBX domain protein 7
26050	SLITRK5	SLIT and NTRK like family member 5
26051	PPP1R16B	protein phosphatase 1 regulatory subunit 16B
26053	AUTS2	autism susceptibility candidate 2
26056	RAB11FIP5	RAB11 family interacting protein 5 (class I)
26061	HACL1	2-hydroxyacyl-CoA lyase 1
26064	RAI14	retinoic acid induced 14
26083	TBC1D29	TBC1 domain family member 29
26086	GPSM1	G-protein signaling modulator 1
26094	DCAF4	DDB1 and CUL4 associated factor 4
26098	EDRF1	erythroid differentiation regulatory factor 1
26135	SERBP1	SERPINE1 mRNA binding protein 1
26137	ZBTB20	zinc finger and BTB domain containing 20
26156	RSL1D1	ribosomal L1 domain containing 1
2617	GARS	glycyl-tRNA synthetase
261734	NPHP4	nephronophthisis 4
262	AMD1	adenosylmethionine decarboxylase 1
26205	GMEB2	glucocorticoid modulatory element binding protein 2
26212	OR2B6	olfactory receptor family 2 subfamily B member 6
26225	ARL5A	ADP ribosylation factor like GTPase 5A
26226	FBXW4P1	F-box and WD repeat domain containing 4 pseudogene 1
26227	PHGDH	phosphoglycerate dehydrogenase
26228	STAP1	signal transducing adaptor family member 1
26230	TIAM2	T-cell lymphoma invasion and metastasis 2
26249	KLHL3	kelch like family member 3
26278	SACS	sacsin molecular chaperone
26280	IL1RAPL2	interleukin 1 receptor accessory protein like 2
26291	FGF21	fibroblast growth factor 21
26354	GNL3	G protein nucleolar 3
2648	KAT2A	lysine acetyltransferase 2A
26517	TIMM13	translocase of inner mitochondrial membrane 13
26520	TIMM9	translocase of inner mitochondrial membrane 9
2665	GDI2	GDP dissociation inhibitor 2
26659	OR7A5	olfactory receptor family 7 subfamily A member 5
266655	LINC00094	long intergenic non-protein coding RNA 94
266812	NAP1L5	nucleosome assembly protein 1 like 5
266977	ADGRF1	adhesion G protein-coupled receptor F1
267	AMFR	autocrine motility factor receptor, E3 ubiquitin protein ligase
2673	GFPT1	glutamine--fructose-6-phosphate transaminase 1
26775	SNORA72	small nucleolar RNA, H/ACA box 72
26784	SNORA64	small nucleolar RNA, H/ACA box 64
268	AMH	anti-Mullerian hormone
2683	B4GALT1	UDP-Gal:betaGlcNAc beta 1,4- galactosyltransferase, polypeptide 1
2687	GGT5	gamma-glutamyltransferase 5
2688	GH1	growth hormone 1
26953	RANBP6	RAN binding protein 6
26960	NBEA	neurobeachin
26973	CHORDC1	cysteine and histidine rich domain containing 1
27000	DNAJC2	DnaJ heat shock protein family (Hsp40) member C2
27086	FOXP1	forkhead box P1
27097	TAF5L	TATA-box binding protein associated factor 5 like
27106	ARRDC2	arrestin domain containing 2
27125	AFF4	AF4/FMR2 family member 4
27130	INVS	inversin
27131	SNX5	sorting nexin 5
27132	CPNE7	copine 7
27143	PALD1	phosphatase domain containing, paladin 1
27148	STK36	serine/threonine kinase 36
27231	NMRK2	nicotinamide riboside kinase 2
27232	GNMT	glycine N-methyltransferase
27237	ARHGEF16	Rho guanine nucleotide exchange factor 16
27242	TNFRSF21	tumor necrosis factor receptor superfamily member 21
27245	AHDC1	AT-hook DNA binding motif containing 1
27290	SPINK4	serine peptidase inhibitor, Kazal type 4
27292	DIMT1	DIM1 dimethyladenosine transferase 1 homolog
27309	ZNF330	zinc finger protein 330
2731	GLDC	glycine dehydrogenase (decarboxylating)
27316	RBMX	RNA binding motif protein, X-linked
27333	GOLIM4	golgi integral membrane protein 4
27339	PRPF19	pre-mRNA processing factor 19
27345	KCNMB4	potassium calcium-activated channel subfamily M regulatory beta subunit 4
27347	STK39	serine/threonine kinase 39
2737	GLI3	GLI family zinc finger 3
2739	GLO1	glyoxalase I
274	BIN1	bridging integrator 1
27434	POLM	polymerase (DNA) mu
2746	GLUD1	glutamate dehydrogenase 1
2762	GMDS	GDP-mannose 4,6-dehydratase
2767	GNA11	G protein subunit alpha 11
2768	GNA12	G protein subunit alpha 12
2769	GNA15	G protein subunit alpha 15
2770	GNAI1	G protein subunit alpha i1
280	AMY2B	amylase, alpha 2B (pancreatic)
2802	GOLGA3	golgin A3
2806	GOT2	glutamic-oxaloacetic transaminase 2
280636	C11orf31	chromosome 11 open reading frame 31
28227	PPP2R3B	protein phosphatase 2 regulatory subunit B'', beta
28231	SLCO4A1	solute carrier organic anion transporter family member 4A1
2824	GPM6B	glycoprotein M6B
282997	PDCD4-AS1	PDCD4 antisense RNA 1
283070	NA	NA
283120	H19	H19, imprinted maternally expressed transcript (non-protein coding)
283131	NEAT1	nuclear paraspeckle assembly transcript 1 (non-protein coding)
283455	KSR2	kinase suppressor of ras 2
283518	KCNRG	potassium channel regulator
283899	INO80E	INO80 complex subunit E
283951	C16orf91	chromosome 16 open reading frame 91
283981	LINC00685	long intergenic non-protein coding RNA 685
283991	UBALD2	UBA like domain containing 2
2840	GPR17	G protein-coupled receptor 17
284004	HEXDC	hexosaminidase (glycosyl hydrolase family 20, catalytic domain) containing
284021	MILR1	mast cell immunoglobulin-like receptor 1
284058	KANSL1	KAT8 regulatory NSL complex subunit 1
284086	NEK8	NIMA related kinase 8
284100	YWHAEP7	tyrosine 3-monooxygenase/tryptophan 5-monooxygenase activation protein epsilon pseudogene 7
284252	KCTD1	potassium channel tetramerization domain containing 1
284273	ZADH2	zinc binding alcohol dehydrogenase domain containing 2
284307	ZIK1	zinc finger protein interacting with K protein 1
284309	ZNF776	zinc finger protein 776
284346	ZNF575	zinc finger protein 575
284348	LYPD5	LY6/PLAUR domain containing 5
284370	ZNF615	zinc finger protein 615
284385	ZNF561-AS1	ZNF561 antisense RNA 1 (head to head)
284406	ZFP82	ZFP82 zinc finger protein
284408	ZNF790-AS1	ZNF790 antisense RNA 1
284459	HKR1	HKR1, GLI-Kruppel zinc finger family member
284551	LINC01226	long intergenic non-protein coding RNA 1226
284600	LOC284600	uncharacterized LOC284600
284695	ZNF326	zinc finger protein 326
284702	NA	NA
284723	SLC25A34	solute carrier family 25 member 34
284749	LINC00494	long intergenic non-protein coding RNA 494
284865	LOC284865	uncharacterized LOC284865
284889	MIF-AS1	MIF antisense RNA 1
285016	FAM150B	family with sequence similarity 150 member B
285025	CCDC141	coiled-coil domain containing 141
285093	RTP5	receptor (chemosensory) transporter protein 5 (putative)
285097	LOC285097	uncharacterized FLJ38379
28514	DLL1	delta-like 1 (Drosophila)
285203	EOGT	EGF domain-specific O-linked N-acetylglucosamine (GlcNAc) transferase
285313	IGSF10	immunoglobulin superfamily member 10
285349	ZNF660	zinc finger protein 660
285464	CRIPAK	cysteine rich PAK1 inhibitor
285590	SH3PXD2B	SH3 and PX domains 2B
285958	SNHG15	small nucleolar RNA host gene 15
285989	ZNF789	zinc finger protein 789
286148	DPY19L4	dpy-19 like 4 (C. elegans)
286205	SCAI	suppressor of cancer cell invasion
286367	NA	NA
2864	FFAR1	free fatty acid receptor 1
286410	ATP11C	ATPase phospholipid transporting 11C
286437	LOC286437	uncharacterized LOC286437
286467	FIRRE	firre intergenic repeating RNA element
286527	TMSB15B	thymosin beta 15B
2886	GRB7	growth factor receptor bound protein 7
2889	RAPGEF1	Rap guanine nucleotide exchange factor 1
28969	BZW2	basic leucine zipper and W2 domains 2
28970	C11orf54	chromosome 11 open reading frame 54
28981	IFT81	intraflagellar transport 81
28987	NOB1	NIN1/RPN12 binding protein 1 homolog
28992	MACROD1	MACRO domain containing 1
29044	NA	NA
29062	WDR91	WD repeat domain 91
29068	ZBTB44	zinc finger and BTB domain containing 44
29072	SETD2	SET domain containing 2
29078	NDUFAF4	NADH:ubiquinone oxidoreductase complex assembly factor 4
2908	NR3C1	nuclear receptor subfamily 3 group C member 1
29080	CCDC59	coiled-coil domain containing 59
29102	DROSHA	drosha ribonuclease III
29105	CFAP20	cilia and flagella associated protein 20
29107	NXT1	nuclear transport factor 2-like export factor 1
29116	MYLIP	myosin regulatory light chain interacting protein
29123	ANKRD11	ankyrin repeat domain 11
292	SLC25A5	solute carrier family 25 member 5
2926	GRSF1	G-rich RNA sequence binding factor 1
293	SLC25A6	solute carrier family 25 member 6
2950	GSTP1	glutathione S-transferase pi 1
2956	MSH6	mutS homolog 6
2958	GTF2A2	general transcription factor IIA 2
2968	GTF2H4	general transcription factor IIH subunit 4
2971	GTF3A	general transcription factor IIIA
29760	BLNK	B-cell linker
29789	OLA1	Obg-like ATPase 1
29799	YPEL1	yippee like 1
29801	ZDHHC8	zinc finger DHHC-type containing 8
2982	GUCY1A3	guanylate cyclase 1, soluble, alpha 3
29883	CNOT7	CCR4-NOT transcription complex subunit 7
29888	STRN4	striatin 4
29889	GNL2	G protein nucleolar 2
29896	TRA2A	transformer 2 alpha homolog (Drosophila)
29902	FAM216A	family with sequence similarity 216 member A
29903	CCDC106	coiled-coil domain containing 106
29906	ST8SIA5	ST8 alpha-N-acetylneuraminate alpha-2,8-sialyltransferase 5
29911	HOOK2	hook microtubule-tethering protein 2
29915	HCFC2	host cell factor C2
29941	PKN3	protein kinase N3
29965	CDIP1	cell death-inducing p53 target 1
29967	LRP12	LDL receptor related protein 12
29978	UBQLN2	ubiquilin 2
29997	GLTSCR2	glioma tumor suppressor candidate region gene 2
3006	HIST1H1C	histone cluster 1, H1c
3007	HIST1H1D	histone cluster 1, H1d
3008	HIST1H1E	histone cluster 1, H1e
3009	HIST1H1B	histone cluster 1, H1b
3012	HIST1H2AE	histone cluster 1, H2ae
3017	HIST1H2BD	histone cluster 1, H2bd
3018	HIST1H2BB	histone cluster 1, H2bb
3021	H3F3B	H3 histone, family 3B (H3.3B)
3065	HDAC1	histone deacetylase 1
3070	HELLS	helicase, lymphoid-specific
30817	ADGRE2	adhesion G protein-coupled receptor E2
30833	NT5C	5', 3'-nucleotidase, cytosolic
30836	DNTTIP2	deoxynucleotidyltransferase, terminal, interacting protein 2
30837	SOCS7	suppressor of cytokine signaling 7
30846	EHD2	EH domain containing 2
30849	PIK3R4	phosphoinositide-3-kinase regulatory subunit 4
3087	HHEX	hematopoietically expressed homeobox
3094	HINT1	histidine triad nucleotide binding protein 1
3096	HIVEP1	human immunodeficiency virus type I enhancer binding protein 1
3097	HIVEP2	human immunodeficiency virus type I enhancer binding protein 2
31	ACACA	acetyl-CoA carboxylase alpha
3111	HLA-DOA	major histocompatibility complex, class II, DO alpha
3115	HLA-DPB1	major histocompatibility complex, class II, DP beta 1
3120	HLA-DQB2	major histocompatibility complex, class II, DQ beta 2
3146	HMGB1	high mobility group box 1
3157	HMGCS1	3-hydroxy-3-methylglutaryl-CoA synthase 1
3164	NR4A1	nuclear receptor subfamily 4 group A member 1
3187	HNRNPH1	heterogeneous nuclear ribonucleoprotein H1 (H)
3191	HNRNPL	heterogeneous nuclear ribonucleoprotein L
319103	SNORD8	small nucleolar RNA, C/D box 8
3192	HNRNPU	heterogeneous nuclear ribonucleoprotein U (scaffold attachment factor A)
320	APBA1	amyloid beta precursor protein binding family A member 1
3200	HOXA3	homeobox A3
3201	HOXA4	homeobox A4
3203	HOXA6	homeobox A6
3207	HOXA11	homeobox A11
3214	HOXB4	homeobox B4
3215	HOXB5	homeobox B5
3217	HOXB7	homeobox B7
3276	PRMT1	protein arginine methyltransferase 1
3298	HSF2	heat shock transcription factor 2
3301	DNAJA1	DnaJ heat shock protein family (Hsp40) member A1
331	XIAP	X-linked inhibitor of apoptosis
3313	HSPA9	heat shock protein family A (Hsp70) member 9
3321	IGSF3	immunoglobulin superfamily member 3
3326	HSP90AB1	heat shock protein 90kDa alpha family class B member 1
3339	HSPG2	heparan sulfate proteoglycan 2
338004	LINC00226	long intergenic non-protein coding RNA 226
338657	CCDC84	coiled-coil domain containing 84
338799	LINC01089	long intergenic non-protein coding RNA 1089
339105	PRSS53	protease, serine 53
339210	C17orf67	chromosome 17 open reading frame 67
339290	LINC00667	long intergenic non-protein coding RNA 667
339324	ZNF260	zinc finger protein 260
339456	TMEM52	transmembrane protein 52
339483	MTMR9LP	myotubularin related protein 9-like, pseudogene
339488	TFAP2E	transcription factor AP-2 epsilon (activating enhancer binding protein 2 epsilon)
339500	ZNF678	zinc finger protein 678
339541	C1orf228	chromosome 1 open reading frame 228
339803	LOC339803	uncharacterized LOC339803
3399	ID3	inhibitor of DNA binding 3, HLH protein
34	ACADM	acyl-CoA dehydrogenase, C-4 to C-12 straight chain
340024	SLC6A19	solute carrier family 6 member 19
340152	ZC3H12D	zinc finger CCCH-type containing 12D
340252	ZNF680	zinc finger protein 680
340277	FAM221A	family with sequence similarity 221 member A
340348	TSPAN33	tetraspanin 33
340371	NRBP2	nuclear receptor binding protein 2
340481	ZDHHC21	zinc finger DHHC-type containing 21
3422	IDI1	isopentenyl-diphosphate delta isomerase 1
342371	ATXN1L	ataxin 1 like
3425	IDUA	iduronidase, alpha-L-
3428	IFI16	interferon, gamma-inducible protein 16
345462	ZNF879	zinc finger protein 879
347734	SLC35B2	solute carrier family 35 member B2
3487	IGFBP4	insulin like growth factor binding protein 4
348801	LNP1	leukemia NUP98 fusion partner 1
3489	IGFBP6	insulin like growth factor binding protein 6
349136	WDR86	WD repeat domain 86
352954	GATS	GATS, stromal antigen 3 opposite strand
353	APRT	adenine phosphoribosyltransferase
353274	ZNF445	zinc finger protein 445
353299	RGSL1	regulator of G-protein signaling like 1
3559	IL2RA	interleukin 2 receptor subunit alpha
3563	IL3RA	interleukin 3 receptor subunit alpha
3572	IL6ST	interleukin 6 signal transducer
3592	IL12A	interleukin 12A
3596	IL13	interleukin 13
360023	ZBTB41	zinc finger and BTB domain containing 41
360205	PRAC2	prostate cancer susceptibility candidate 2
3608	ILF2	interleukin enhancer binding factor 2
3612	IMPA1	inositol(myo)-1(or 4)-monophosphatase 1
3615	IMPDH2	IMP (inosine 5'-monophosphate) dehydrogenase 2
3638	INSIG1	insulin induced gene 1
3640	INSL3	insulin like 3
3643	INSR	insulin receptor
3646	EIF3E	eukaryotic translation initiation factor 3 subunit E
3653	IPW	imprinted in Prader-Willi syndrome (non-protein coding)
3678	ITGA5	integrin subunit alpha 5
3682	ITGAE	integrin subunit alpha E
3708	ITPR1	inositol 1,4,5-trisphosphate receptor type 1
3709	ITPR2	inositol 1,4,5-trisphosphate receptor type 2
3710	ITPR3	inositol 1,4,5-trisphosphate receptor type 3
3725	JUN	jun proto-oncogene
3727	JUND	jun D proto-oncogene
3728	JUP	junction plakoglobin
3741	KCNA5	potassium voltage-gated channel subfamily A member 5
374393	FAM111B	family with sequence similarity 111 member B
374470	C12orf42	chromosome 12 open reading frame 42
374654	KIF7	kinesin family member 7
374877	C19orf45	chromosome 19 open reading frame 45
374887	YJEFN3	YjeF N-terminal domain containing 3
375190	FAM228B	family with sequence similarity 228 member B
375341	C3orf62	chromosome 3 open reading frame 62
375387	NRROS	negative regulator of reactive oxygen species
375444	C5orf34	chromosome 5 open reading frame 34
375449	MAST4	microtubule associated serine/threonine kinase family member 4
375743	PTAR1	protein prenyltransferase alpha subunit repeat containing 1
375757	SWI5	SWI5 homologous recombination repair protein
376267	RAB15	RAB15, member RAS oncogene family
376497	SLC27A1	solute carrier family 27 member 1
3777	KCNK3	potassium two pore domain channel subfamily K member 3
3780	KCNN1	potassium calcium-activated channel subfamily N member 1
3787	KCNS1	potassium voltage-gated channel modifier subfamily S member 1
378805	LINC-PINT	long intergenic non-protein coding RNA, p53 induced transcript
378938	MALAT1	metastasis associated lung adenocarcinoma transcript 1 (non-protein coding)
379	ARL4D	ADP ribosylation factor like GTPase 4D
3790	KCNS3	potassium voltage-gated channel modifier subfamily S member 3
379025	PSMA3-AS1	PSMA3 antisense RNA 1
3801	KIFC3	kinesin family member C3
3816	KLK1	kallikrein 1
3839	KPNA3	karyopherin subunit alpha 3
3840	KPNA4	karyopherin subunit alpha 4
3841	KPNA5	karyopherin subunit alpha 5
3842	TNPO1	transportin 1
3843	IPO5	importin 5
3845	KRAS	Kirsten rat sarcoma viral oncogene homolog
3858	KRT10	keratin 10
386724	AMIGO3	adhesion molecule with Ig-like domain 3
386758	ZNF582-AS1	ZNF582 antisense RNA 1 (head to head)
387097	NA	NA
387119	CEP85L	centrosomal protein 85kDa-like
387644	LINC00202-1	long intergenic non-protein coding RNA 202-1
387694	SH2D4B	SH2 domain containing 4B
387707	CC2D2B	coiled-coil and C2 domain containing 2B
387914	SHISA2	shisa family member 2
388115	C15orf52	chromosome 15 open reading frame 52
388272	C16orf87	chromosome 16 open reading frame 87
388566	ZNF470	zinc finger protein 470
388581	FAM132A	family with sequence similarity 132 member A
388650	FAM69A	family with sequence similarity 69 member A
388796	SNHG17	small nucleolar RNA host gene 17
389	RHOC	ras homolog family member C
389084	C2orf82	chromosome 2 open reading frame 82
389114	ZNF662	zinc finger protein 662
389119	FAM212A	family with sequence similarity 212 member A
389206	BEND4	BEN domain containing 4
3895	KTN1	kinectin 1
389856	USP27X	ubiquitin specific peptidase 27, X-linked
3899	AFF3	AF4/FMR2 family member 3
389906	LOC389906	zinc finger protein 839 pseudogene
389932	AKR1C6P	aldo-keto reductase family 1, member C6, pseudogene
390064	OR51I2	olfactory receptor family 51 subfamily I member 2
390927	ZNF793	zinc finger protein 793
390980	ZNF805	zinc finger protein 805
3915	LAMC1	laminin subunit gamma 1
3925	STMN1	stathmin 1
392617	ELFN1	extracellular leucine-rich repeat and fibronectin type III domain containing 1
393	ARHGAP4	Rho GTPase activating protein 4
3938	LCT	lactase
394	ARHGAP5	Rho GTPase activating protein 5
3959	LGALS3BP	lectin, galactoside-binding, soluble, 3 binding protein
3960	LGALS4	lectin, galactoside-binding, soluble, 4
3976	LIF	leukemia inhibitory factor
3981	LIG4	ligase IV, DNA, ATP-dependent
399	RHOH	ras homolog family member H
3992	FADS1	fatty acid desaturase 1
3995	FADS3	fatty acid desaturase 3
399726	CASC10	cancer susceptibility candidate 10
399948	COLCA1	colorectal cancer associated 1
400027	LINC00938	long intergenic non-protein coding RNA 938
400073	C12orf76	chromosome 12 open reading frame 76
400099	LOC400099	uncharacterized LOC400099
400238	LINC00642	long intergenic non-protein coding RNA 642
400451	FAM174B	family with sequence similarity 174 member B
400713	ZNF880	zinc finger protein 880
400759	GBP1P1	guanylate binding protein 1 pseudogene 1
400761	FLJ27354	uncharacterized LOC400761
401074	LINC00960	long intergenic non-protein coding RNA 960
401237	CASC15	cancer susceptibility candidate 15 (non-protein coding)
401264	TRAM2-AS1	TRAM2 antisense RNA 1 (head to head)
401577	CD99P1	CD99 molecule pseudogene 1
401588	ZNF674-AS1	ZNF674 antisense RNA 1 (head to head)
401884	MGC57346	ADP-ribosylation factor pseudogene
402160	CFAP99	cilia and flagella associated protein 99
402573	C7orf61	chromosome 7 open reading frame 61
4026	LPP	LIM domain containing preferred translocation partner in lipoma
4033	LRMP	lymphoid restricted membrane protein
4038	LRP4	LDL receptor related protein 4
4040	LRP6	LDL receptor related protein 6
4041	LRP5	LDL receptor related protein 5
404266	HOXB-AS3	HOXB cluster antisense RNA 3
4054	LTBP3	latent transforming growth factor beta binding protein 3
4058	LTK	leukocyte receptor tyrosine kinase
4061	LY6E	lymphocyte antigen 6 complex, locus E
4062	LY6H	lymphocyte antigen 6 complex, locus H
4076	CAPRIN1	cell cycle associated protein 1
407975	MIR17HG	miR-17-92 cluster host gene
4086	SMAD1	SMAD family member 1
4088	SMAD3	SMAD family member 3
4089	SMAD4	SMAD family member 4
4090	SMAD5	SMAD family member 5
4116	MAGOH	mago homolog, exon junction complex core component
412	STS	steroid sulfatase (microsomal), isozyme S
4130	MAP1A	microtubule associated protein 1A
4131	MAP1B	microtubule associated protein 1B
4133	MAP2	microtubule associated protein 2
414328	IDNK	idnK, gluconokinase homolog (E. coli)
414332	LCN10	lipocalin 10
414918	DENND6B	DENN domain containing 6B
4151	MB	myoglobin
415116	PIM3	Pim-3 proto-oncogene, serine/threonine kinase
416	ARSF	arylsulfatase F
4162	MCAM	melanoma cell adhesion molecule
4166	CHST6	carbohydrate (N-acetylglucosamine 6-O) sulfotransferase 6
4192	MDK	midkine (neurite growth-promoting factor 2)
4193	MDM2	MDM2 proto-oncogene, E3 ubiquitin protein ligase
4194	MDM4	MDM4, p53 regulator
4205	MEF2A	myocyte enhancer factor 2A
4208	MEF2C	myocyte enhancer factor 2C
4216	MAP3K4	mitogen-activated protein kinase kinase kinase 4
4221	MEN1	menin 1
4237	MFAP2	microfibrillar associated protein 2
4239	MFAP4	microfibrillar associated protein 4
4240	MFGE8	milk fat globule-EGF factor 8 protein
4255	MGMT	O-6-methylguanine-DNA methyltransferase
4267	CD99	CD99 molecule
4282	MIF	macrophage migration inhibitory factor (glycosylation-inhibiting factor)
4297	KMT2A	lysine methyltransferase 2A
4299	AFF1	AF4/FMR2 family member 1
4316	MMP7	matrix metallopeptidase 7
4330	MN1	meningioma (disrupted in balanced translocation) 1
4343	MOV10	Mov10 RISC complex RNA helicase
4345	CD200	CD200 molecule
4351	MPI	mannose phosphate isomerase
4363	ABCC1	ATP binding cassette subfamily C member 1
439921	MXRA7	matrix-remodelling associated 7
440275	EIF2AK4	eukaryotic translation initiation factor 2 alpha kinase 4
440434	LOC440434	aminopeptidase puromycin sensitive pseudogene
440993	LINC00969	long intergenic non-protein coding RNA 969
441108	C5orf56	chromosome 5 open reading frame 56
441150	C6orf226	chromosome 6 open reading frame 226
441212	RP9P	retinitis pigmentosa 9 pseudogene
441951	ZFAS1	ZNFX1 antisense RNA 1
442075	EMC3-AS1	EMC3 antisense RNA 1
4430	MYO1B	myosin IB
445	ASS1	argininosuccinate synthase 1
4487	MSX1	msh homeobox 1
4495	MT1G	metallothionein 1G
4501	MT1X	metallothionein 1X
4521	NUDT1	nudix hydrolase 1
4528	MTIF2	mitochondrial translational initiation factor 2
4585	MUC4	mucin 4, cell surface associated
4599	MX1	MX dynamin like GTPase 1
4602	MYB	MYB proto-oncogene, transcription factor
4606	MYBPC2	myosin binding protein C, fast type
463	ZFHX3	zinc finger homeobox 3
4636	MYL5	myosin light chain 5
4648	MYO7B	myosin VIIB
4664	NAB1	NGFI-A binding protein 1
467	ATF3	activating transcription factor 3
4673	NAP1L1	nucleosome assembly protein 1 like 1
4678	NASP	nuclear autoantigenic sperm protein
4682	NUBP1	nucleotide binding protein 1
4690	NCK1	NCK adaptor protein 1
4698	NDUFA5	NADH:ubiquinone oxidoreductase subunit A5
4703	NEB	nebulin
4710	NDUFB4	NADH:ubiquinone oxidoreductase subunit B4
4718	NDUFC2	NADH:ubiquinone oxidoreductase subunit C2
4724	NDUFS4	NADH:ubiquinone oxidoreductase subunit S4
4772	NFATC1	nuclear factor of activated T-cells, cytoplasmic, calcineurin-dependent 1
4790	NFKB1	nuclear factor of kappa light polypeptide gene enhancer in B-cells 1
4792	NFKBIA	NFKB inhibitor alpha
4800	NFYA	nuclear transcription factor Y subunit alpha
4820	NKTR	natural killer cell triggering receptor
4836	NMT1	N-myristoyltransferase 1
4839	NOP2	NOP2 nucleolar protein
4848	CNOT2	CCR4-NOT transcription complex subunit 2
4849	CNOT3	CCR4-NOT transcription complex subunit 3
4851	NOTCH1	notch 1
4852	NPY	neuropeptide Y
4856	NOV	nephroblastoma overexpressed
4869	NPM1	nucleophosmin (nucleolar phosphoprotein B23, numatrin)
487	ATP2A1	ATPase sarcoplasmic/endoplasmic reticulum Ca2+ transporting 1
4881	NPR1	natriuretic peptide receptor 1
4884	NPTX1	neuronal pentraxin I
4885	NPTX2	neuronal pentraxin II
4893	NRAS	neuroblastoma RAS viral (v-ras) oncogene homolog
4913	NTHL1	nth-like DNA glycosylase 1
4919	ROR1	receptor tyrosine kinase-like orphan receptor 1
4926	NUMA1	nuclear mitotic apparatus protein 1
4927	NUP88	nucleoporin 88kDa
4931	NVL	nuclear VCP-like
493753	COA5	cytochrome c oxidase assembly factor 5
494115	RBMXL1	RNA binding motif protein, X-linked-like 1
494513	DFNB59	deafness, autosomal recessive 59
4957	ODF2	outer dense fiber of sperm tails 2
498	ATP5A1	ATP synthase, H+ transporting, mitochondrial F1 complex, alpha subunit 1, cardiac muscle
49854	ZBTB21	zinc finger and BTB domain containing 21
49855	SCAPER	S-phase cyclin A-associated protein in the ER
5026	P2RX5	purinergic receptor P2X 5
5033	P4HA1	prolyl 4-hydroxylase subunit alpha 1
5036	PA2G4	proliferation-associated 2G4
5037	PEBP1	phosphatidylethanolamine binding protein 1
50512	PODXL2	podocalyxin like 2
50515	CHST11	carbohydrate (chondroitin 4) sulfotransferase 11
5052	PRDX1	peroxiredoxin 1
5054	SERPINE1	serpin peptidase inhibitor, clade E (nexin, plasminogen activator inhibitor type 1), member 1
5064	PALM	paralemmin
50649	ARHGEF4	Rho guanine nucleotide exchange factor 4
5074	PAWR	pro-apoptotic WT1 regulator
50804	MYEF2	myelin expression factor 2
50808	AK3	adenylate kinase 3
5082	PDCL	phosducin like
50853	VILL	villin-like
50854	C6orf48	chromosome 6 open reading frame 48
50861	STMN3	stathmin 3
5095	PCCA	propionyl-CoA carboxylase alpha subunit
51008	ASCC1	activating signal cointegrator 1 complex subunit 1
5101	PCDH9	protocadherin 9
51011	FAHD2A	fumarylacetoacetate hydrolase domain containing 2A
51012	PRELID3B	PRELI domain containing 3B
51018	RRP15	ribosomal RNA processing 15 homolog
51020	HDDC2	HD domain containing 2
51029	DESI2	desumoylating isopeptidase 2
51042	ZNF593	zinc finger protein 593
51056	LAP3	leucine aminopeptidase 3
51058	ZNF691	zinc finger protein 691
51062	ATL1	atlastin GTPase 1
51067	YARS2	tyrosyl-tRNA synthetase 2
5108	PCM1	pericentriolar material 1
51088	KLHL5	kelch like family member 5
51097	SCCPDH	saccharopine dehydrogenase (putative)
51104	ABHD17B	abhydrolase domain containing 17B
51109	RDH11	retinol dehydrogenase 11 (all-trans/9-cis/11-cis)
51111	KMT5B	lysine methyltransferase 5B
51116	MRPS2	mitochondrial ribosomal protein S2
51118	UTP11	UTP11, small subunit processome component homolog (S. cerevisiae)
51123	ZNF706	zinc finger protein 706
51130	ASB3	ankyrin repeat and SOCS box containing 3
51131	PHF11	PHD finger protein 11
51132	RLIM	ring finger protein, LIM domain interacting
51133	KCTD3	potassium channel tetramerization domain containing 3
51134	CEP83	centrosomal protein 83kDa
51149	C5orf45	chromosome 5 open reading frame 45
51157	ZNF580	zinc finger protein 580
51162	EGFL7	EGF like domain multiple 7
51176	LEF1	lymphoid enhancer binding factor 1
51177	PLEKHO1	pleckstrin homology domain containing O1
51182	HSPA14	heat shock protein family A (Hsp70) member 14
51187	RSL24D1	ribosomal L24 domain containing 1
51191	HERC5	HECT and RLD domain containing E3 ubiquitin protein ligase 5
51193	ZNF639	zinc finger protein 639
51194	IPO11	importin 11
51195	RAPGEFL1	Rap guanine nucleotide exchange factor like 1
51199	NIN	ninein
51202	DDX47	DEAD-box helicase 47
51209	RAB9B	RAB9B, member RAS oncogene family
5121	PCP4	Purkinje cell protein 4
51227	PIGP	phosphatidylinositol glycan anchor biosynthesis class P
51232	CRIM1	cysteine rich transmembrane BMP regulator 1 (chordin-like)
51237	MZB1	marginal zone B and B1 cell specific protein
51247	PAIP2	poly(A) binding protein interacting protein 2
51278	IER5	immediate early response 5
5129	CDK18	cyclin-dependent kinase 18
51293	CD320	CD320 molecule
51294	PCDH12	protocadherin 12
51299	NRN1	neuritin 1
51306	FAM13B	family with sequence similarity 13 member B
51309	ARMCX1	armadillo repeat containing, X-linked 1
51320	MEX3C	mex-3 RNA binding family member C
51321	AMZ2	archaelysin family metallopeptidase 2
51332	SPTBN5	spectrin beta, non-erythrocytic 5
5134	PDCD2	programmed cell death 2
51343	FZR1	fizzy/cell division cycle 20 related 1
51347	TAOK3	TAO kinase 3
51351	ZNF117	zinc finger protein 117
51362	CDC40	cell division cycle 40
51366	UBR5	ubiquitin protein ligase E3 component n-recognin 5
51371	POMP	proteasome maturation protein
51388	NIP7	NIP7, nucleolar pre-rRNA processing protein
51389	RWDD1	RWD domain containing 1
51427	ZNF107	zinc finger protein 107
51441	YTHDF2	YTH N(6)-methyladenosine RNA binding protein 2
51444	RNF138	ring finger protein 138, E3 ubiquitin protein ligase
51447	IP6K2	inositol hexakisphosphate kinase 2
51460	SFMBT1	Scm-like with four mbt domains 1
51466	EVL	Enah/Vasp-like
51477	ISYNA1	inositol-3-phosphate synthase 1
5148	PDE6G	phosphodiesterase 6G
51496	CTDSPL2	CTD small phosphatase like 2
51499	TRIAP1	TP53 regulated inhibitor of apoptosis 1
5151	PDE8A	phosphodiesterase 8A
5152	PDE9A	phosphodiesterase 9A
51523	CXXC5	CXXC finger protein 5
51526	OSER1	oxidative stress responsive serine-rich 1
5154	PDGFA	platelet derived growth factor subunit A
51545	ZNF581	zinc finger protein 581
51552	RAB14	RAB14, member RAS oncogene family
51562	MBIP	MAP3K12 binding inhibitory protein 1
51566	ARMCX3	armadillo repeat containing, X-linked 3
51569	UFM1	ubiquitin-fold modifier 1
51574	LARP7	La ribonucleoprotein domain family member 7
51575	ESF1	ESF1 nucleolar pre-rRNA processing protein homolog
51585	PCF11	PCF11 cleavage and polyadenylation factor subunit
5159	PDGFRB	platelet derived growth factor receptor beta
51596	CUTA	cutA divalent cation tolerance homolog (E. coli)
51602	NOP58	NOP58 ribonucleoprotein
51611	DPH5	diphthamide biosynthesis 5
51616	TAF9B	TATA-box binding protein associated factor 9b
51626	DYNC2LI1	dynein cytoplasmic 2 light intermediate chain 1
51633	OTUD6B	OTU domain containing 6B
51634	RBMX2	RNA binding motif protein, X-linked 2
51655	RASD1	RAS, dexamethasone-induced 1
51663	ZFR	zinc finger RNA binding protein
51678	MPP6	membrane protein, palmitoylated 6
51690	LSM7	LSM7 homolog, U6 small nuclear RNA and mRNA degradation associated
51691	LSM8	LSM8 homolog, U6 small nuclear RNA associated
51700	CYB5R2	cytochrome b5 reductase 2
51726	DNAJB11	DnaJ heat shock protein family (Hsp40) member B11
51727	CMPK1	cytidine/uridine monophosphate kinase 1
51729	WBP11	WW domain binding protein 11
51742	ARID4B	AT-rich interaction domain 4B
51747	LUC7L3	LUC7-like 3 pre-mRNA splicing factor
51761	ATP8A2	ATPase phospholipid transporting 8A2
51773	RSF1	remodeling and spacing factor 1
51809	GALNT7	polypeptide N-acetylgalactosaminyltransferase 7
5189	PEX1	peroxisomal biogenesis factor 1
5190	PEX6	peroxisomal biogenesis factor 6
5214	PFKP	phosphofructokinase, platelet
5218	CDK14	cyclin-dependent kinase 14
5244	ABCB4	ATP binding cassette subfamily B member 4
5245	PHB	prohibitin
5264	PHYH	phytanoyl-CoA 2-hydroxylase
5284	PIGR	polymeric immunoglobulin receptor
5287	PIK3C2B	phosphatidylinositol-4-phosphate 3-kinase catalytic subunit type 2 beta
5290	PIK3CA	phosphatidylinositol-4,5-bisphosphate 3-kinase catalytic subunit alpha
5295	PIK3R1	phosphoinositide-3-kinase regulatory subunit 1
5297	PI4KA	phosphatidylinositol 4-kinase alpha
5311	PKD2	polycystin 2, transient receptor potential cation channel
53335	BCL11A	B-cell CLL/lymphoma 11A
53339	BTBD1	BTB domain containing 1
53342	IL17D	interleukin 17D
53343	NUDT9	nudix hydrolase 9
53344	CHIC1	cysteine rich hydrophobic domain 1
53354	PANK1	pantothenate kinase 1
53371	NUP54	nucleoporin 54kDa
5361	PLXNA1	plexin A1
53615	MBD3	methyl-CpG binding domain protein 3
53635	PTOV1	prostate tumor overexpressed 1
5364	PLXNB1	plexin B1
5366	PMAIP1	phorbol-12-myristate-13-acetate-induced protein 1
5369	PMCHL1	pro-melanin concentrating hormone like 1 (pseudogene)
5379	PMS2P1	PMS1 homolog 2, mismatch repair system component pseudogene 1
5394	EXOSC10	exosome component 10
54014	BRWD1	bromodomain and WD repeat domain containing 1
54020	SLC37A1	solute carrier family 37 member 1
54059	YBEY	ybeY metallopeptidase (putative)
54093	SETD4	SET domain containing 4
54108	CHRAC1	chromatin accessibility complex 1
5411	PNN	pinin, desmosome associated protein
541578	CXorf40B	chromosome X open reading frame 40B
5420	PODXL	podocalyxin like
54205	CYCS	cytochrome c, somatic
5423	POLB	polymerase (DNA) beta
5430	POLR2A	polymerase (RNA) II subunit A
5431	POLR2B	polymerase (RNA) II subunit B
54332	GDAP1	ganglioside induced differentiation associated protein 1
54407	SLC38A2	solute carrier family 38 member 2
54431	DNAJC10	DnaJ heat shock protein family (Hsp40) member C10
54436	SH3TC1	SH3 domain and tetratricopeptide repeats 1
5444	PON1	paraoxonase 1
54462	CCSER2	coiled-coil serine rich protein 2
54463	FAM134B	family with sequence similarity 134 member B
54465	ETAA1	Ewing tumor-associated antigen 1
54467	ANKIB1	ankyrin repeat and IBR domain containing 1
54477	PLEKHA5	pleckstrin homology domain containing A5
54492	NEURL1B	neuralized E3 ubiquitin protein ligase 1B
54496	PRMT7	protein arginine methyltransferase 7
545	ATR	ATR serine/threonine kinase
54520	CCDC93	coiled-coil domain containing 93
54522	ANKRD16	ankyrin repeat domain 16
54531	MIER2	MIER family member 2
54538	ROBO4	roundabout guidance receptor 4
54540	FAM193B	family with sequence similarity 193 member B
54541	DDIT4	DNA damage inducible transcript 4
54542	RC3H2	ring finger and CCCH-type domains 2
54545	MTMR12	myotubularin related protein 12
54549	SDK2	sidekick cell adhesion molecule 2
5457	POU4F1	POU class 4 homeobox 1
54585	LZTFL1	leucine zipper transcription factor like 1
546	ATRX	alpha thalassemia/mental retardation syndrome X-linked
54617	INO80	INO80 complex subunit
54619	CCNJ	cyclin J
54621	VSIG10	V-set and immunoglobulin domain containing 10
54625	PARP14	poly(ADP-ribose) polymerase family member 14
5463	POU6F1	POU class 6 homeobox 1
54680	ZNHIT6	zinc finger HIT-type containing 6
5469	MED1	mediator complex subunit 1
54700	RRN3	RRN3 homolog, RNA polymerase I transcription factor
54708	MARCH5	membrane associated ring-CH-type finger 5
5471	PPAT	phosphoribosyl pyrophosphate amidotransferase
54726	OTUD4	OTU deubiquitinase 4
54733	SLC35F2	solute carrier family 35 member F2
54739	XAF1	XIAP associated factor 1
54753	ZNF853	zinc finger protein 853
54762	GRAMD1C	GRAM domain containing 1C
54765	TRIM44	tripartite motif containing 44
5478	PPIA	peptidylprolyl isomerase A
54780	NSMCE4A	NSE4 homolog A, SMC5-SMC6 complex component
54799	MBTD1	mbt domain containing 1
54800	KLHL24	kelch like family member 24
54801	HAUS6	HAUS augmin like complex subunit 6
54802	TRIT1	tRNA isopentenyltransferase 1
54806	AHI1	Abelson helper integration site 1
54808	DYM	dymeclin
54811	ZNF562	zinc finger protein 562
54813	KLHL28	kelch like family member 28
54827	NXPE4	neurexophilin and PC-esterase domain family member 4
54832	VPS13C	vacuolar protein sorting 13 homolog C (S. cerevisiae)
54842	MFSD6	major facilitator superfamily domain containing 6
54847	SIDT1	SID1 transmembrane family member 1
54850	FBXL12	F-box and leucine-rich repeat protein 12
54851	ANKRD49	ankyrin repeat domain 49
54870	QRICH1	glutamine rich 1
54874	FNBP1L	formin binding protein 1 like
54876	DCAF16	DDB1 and CUL4 associated factor 16
54880	BCOR	BCL6 corepressor
54881	TEX10	testis expressed 10
54884	RETSAT	retinol saturase (all-trans-retinol 13,14-reductase)
54887	UHRF1BP1	UHRF1 binding protein 1
54897	CASZ1	castor zinc finger 1
54900	LAX1	lymphocyte transmembrane adaptor 1
54902	TTC19	tetratricopeptide repeat domain 19
54906	FAM208B	family with sequence similarity 208 member B
54928	IMPAD1	inositol monophosphatase domain containing 1
54934	KANSL2	KAT8 regulatory NSL complex subunit 2
5494	PPM1A	protein phosphatase, Mg2+/Mn2+ dependent 1A
54941	RNF125	ring finger protein 125, E3 ubiquitin protein ligase
54963	UCKL1	uridine-cytidine kinase 1-like 1
54968	TMEM70	transmembrane protein 70
54971	BANP	BTG3 associated nuclear protein
54993	ZSCAN2	zinc finger and SCAN domain containing 2
55000	TUG1	taurine up-regulated 1 (non-protein coding)
55006	TRMT61B	tRNA methyltransferase 61B
5501	PPP1CC	protein phosphatase 1 catalytic subunit gamma
55014	STX17	syntaxin 17
55015	PRPF39	pre-mRNA processing factor 39
55023	PHIP	pleckstrin homology domain interacting protein
55024	BANK1	B-cell scaffold protein with ankyrin repeats 1
55031	USP47	ubiquitin specific peptidase 47
55037	PTCD3	pentatricopeptide repeat domain 3
55056	FLJ10038	uncharacterized protein FLJ10038
550643	LINC01420	long intergenic non-protein coding RNA 1420
55072	RNF31	ring finger protein 31
55081	IFT57	intraflagellar transport 57
55082	ARGLU1	arginine and glutamate rich 1
55084	SOBP	sine oculis binding protein homolog
55090	MED9	mediator complex subunit 9
55093	WDYHV1	WDYHV motif containing 1
55105	GPATCH2	G-patch domain containing 2
55112	WDR60	WD repeat domain 60
55116	TMEM39B	transmembrane protein 39B
55131	RBM28	RNA binding motif protein 28
55132	LARP1B	La ribonucleoprotein domain family member 1B
55145	THAP1	THAP domain containing, apoptosis associated protein 1
55149	MTPAP	mitochondrial poly(A) polymerase
55153	SDAD1	SDA1 domain containing 1
55167	MSL2	male-specific lethal 2 homolog (Drosophila)
55174	INTS10	integrator complex subunit 10
55175	KLHL11	kelch like family member 11
55176	SEC61A2	Sec61 translocon alpha 2 subunit
55178	RNMTL1	RNA methyltransferase like 1
55179	FAIM	Fas apoptotic inhibitory molecule
55184	DZANK1	double zinc ribbon and ankyrin repeat domains 1
55186	SLC25A36	solute carrier family 25 member 36
55187	VPS13D	vacuolar protein sorting 13 homolog D (S. cerevisiae)
55188	RIC8B	RIC8 guanine nucleotide exchange factor B
55206	SBNO1	strawberry notch homolog 1 (Drosophila)
55213	RCBTB1	RCC1 and BTB domain containing protein 1
5522	PPP2R2C	protein phosphatase 2 regulatory subunit B, gamma
55223	TRIM62	tripartite motif containing 62
55226	NAT10	N-acetyltransferase 10
55227	LRRC1	leucine rich repeat containing 1
55230	USP40	ubiquitin specific peptidase 40
55236	UBA6	ubiquitin like modifier activating enzyme 6
55248	TMEM206	transmembrane protein 206
55250	ELP2	elongator acetyltransferase complex subunit 2
55251	PCMTD2	protein-L-isoaspartate (D-aspartate) O-methyltransferase domain containing 2
55253	TYW1	tRNA-yW synthesizing protein 1 homolog
55257	MRGBP	MRG/MORF4L binding protein
55269	PSPC1	paraspeckle component 1
55270	NUDT15	nudix hydrolase 15
55278	QRSL1	glutaminyl-tRNA synthase (glutamine-hydrolyzing)-like 1
55289	ACOXL	acyl-CoA oxidase-like
55294	FBXW7	F-box and WD repeat domain containing 7
55295	KLHL26	kelch like family member 26
55296	TBC1D19	TBC1 domain family member 19
55297	CCDC91	coiled-coil domain containing 91
55299	BRIX1	BRX1, biogenesis of ribosomes
55311	ZNF444	zinc finger protein 444
55320	MIS18BP1	MIS18 binding protein 1
55326	AGPAT5	1-acylglycerol-3-phosphate O-acyltransferase 5
5533	PPP3CC	protein phosphatase 3 catalytic subunit gamma
55333	SYNJ2BP	synaptojanin 2 binding protein
55337	C19orf66	chromosome 19 open reading frame 66
55339	WDR33	WD repeat domain 33
55341	LSG1	large 60S subunit nuclear export GTPase 1
55342	STRBP	spermatid perinuclear RNA binding protein
55351	STK32B	serine/threonine kinase 32B
55352	COPRS	coordinator of PRMT5, differentiation stimulator
554226	ANKRD30BL	ankyrin repeat domain 30B-like
5546	PRCC	papillary renal cell carcinoma (translocation-associated)
55472	RBM12B-AS1	RBM12B antisense RNA 1
55508	SLC35E3	solute carrier family 35 member E3
55526	DHTKD1	dehydrogenase E1 and transketolase domain containing 1
55527	FEM1A	fem-1 homolog a (C. elegans)
55534	MAML3	mastermind like transcriptional coactivator 3
55552	ZNF823	zinc finger protein 823
55565	ZNF821	zinc finger protein 821
55584	CHRNA9	cholinergic receptor nicotinic alpha 9 subunit
55588	MED29	mediator complex subunit 29
55591	VEZT	vezatin, adherens junctions transmembrane protein
55592	GOLGA2P5	golgin A2 pseudogene 5
55599	RNPC3	RNA binding region (RNP1, RRM) containing 3
55608	ANKRD10	ankyrin repeat domain 10
55609	ZNF280C	zinc finger protein 280C
55614	KIF16B	kinesin family member 16B
55616	ASAP3	ArfGAP with SH3 domain, ankyrin repeat and PH domain 3
55617	TASP1	taspase 1
55620	STAP2	signal transducing adaptor family member 2
55621	TRMT1	tRNA methyltransferase 1
55623	THUMPD1	THUMP domain containing 1
55631	LRRC40	leucine rich repeat containing 40
55634	KRBOX4	KRAB box domain containing 4
55638	SYBU	syntabulin
5565	PRKAB2	protein kinase AMP-activated non-catalytic subunit beta 2
55651	NHP2	NHP2 ribonucleoprotein
55653	BCAS4	breast carcinoma amplified sequence 4
55656	INTS8	integrator complex subunit 8
55667	DENND4C	DENN domain containing 4C
55671	PPP4R3A	protein phosphatase 4 regulatory subunit 3A
55679	LIMS2	LIM zinc finger domain containing 2
55689	YEATS2	YEATS domain containing 2
55690	PACS1	phosphofurin acidic cluster sorting protein 1
55692	LUC7L	LUC7-like
55696	RBM22	RNA binding motif protein 22
55698	RADIL	Ras association and DIL domains
55700	MAP7D1	MAP7 domain containing 1
55702	CCDC94	coiled-coil domain containing 94
55704	CCDC88A	coiled-coil domain containing 88A
55709	KBTBD4	kelch repeat and BTB domain containing 4
55715	DOK4	docking protein 4
55716	LMBR1L	limb development membrane protein 1 like
55718	POLR3E	polymerase (RNA) III subunit E
55722	CEP72	centrosomal protein 72kDa
55726	ASUN	asunder, spermatogenesis regulator
55728	N4BP2	NEDD4 binding protein 2
55733	HHAT	hedgehog acyltransferase
55739	NAXD	NAD(P)HX dehydratase
55740	ENAH	enabled homolog (Drosophila)
55748	CNDP2	CNDP dipeptidase 2 (metallopeptidase M20 family)
55749	CCAR1	cell division cycle and apoptosis regulator 1
55752	SEPT11	septin 11
55755	CDK5RAP2	CDK5 regulatory subunit associated protein 2
55763	EXOC1	exocyst complex component 1
55766	H2AFJ	H2A histone family member J
55768	NGLY1	N-glycanase 1
55779	CFAP44	cilia and flagella associated protein 44
55786	ZNF415	zinc finger protein 415
55787	TXLNG	taxilin gamma
5579	PRKCB	protein kinase C beta
55802	DCP1A	decapping mRNA 1A
5581	PRKCE	protein kinase C epsilon
55812	SPATA7	spermatogenesis associated 7
55813	UTP6	UTP6, small subunit processome component
55814	BDP1	B double prime 1, subunit of RNA polymerase III transcription initiation factor IIIB
55832	CAND1	cullin-associated and neddylation-dissociated 1
5584	PRKCI	protein kinase C iota
55857	KIZ	kizuna centrosomal protein
5586	PKN2	protein kinase N2
55867	SLC22A11	solute carrier family 22 member 11
55870	ASH1L	ash1 (absent, small, or homeotic)-like (Drosophila)
55890	GPRC5C	G protein-coupled receptor class C group 5 member C
55892	MYNN	myoneurin
55893	ZNF395	zinc finger protein 395
55900	ZNF302	zinc finger protein 302
55904	KMT2E	lysine methyltransferase 2E
55906	ZC4H2	zinc finger C4H2-type containing
5591	PRKDC	protein kinase, DNA-activated, catalytic polypeptide
55914	ERBIN	erbb2 interacting protein
55920	RCC2	regulator of chromosome condensation 2
55929	DMAP1	DNA methyltransferase 1 associated protein 1
55930	MYO5C	myosin VC
55966	AJAP1	adherens junctions associated protein 1
5597	MAPK6	mitogen-activated protein kinase 6
5600	MAPK11	mitogen-activated protein kinase 11
56061	UBFD1	ubiquitin family domain containing 1
56101	PCDHGB5	protocadherin gamma subfamily B, 5
5613	PRKX	protein kinase, X-linked
5616	PRKY	protein kinase, Y-linked, pseudogene
56204	FAM214A	family with sequence similarity 214 member A
56256	SERTAD4	SERTA domain containing 4
56265	CPXM1	carboxypeptidase X (M14 family), member 1
56270	WDR45B	WD repeat domain 45B
56288	PARD3	par-3 family cell polarity regulator
5644	PRSS1	protease, serine 1
5646	PRSS3	protease, serine 3
56474	CTPS2	CTP synthase 2
56477	CCL28	C-C motif chemokine ligand 28
56605	ERO1B	endoplasmic reticulum oxidoreductase beta
56623	INPP5E	inositol polyphosphate-5-phosphatase E
56654	NPDC1	neural proliferation, differentiation and control, 1
56660	KCNK12	potassium two pore domain channel subfamily K member 12
56829	ZC3HAV1	zinc finger CCCH-type containing, antiviral 1
5685	PSMA4	proteasome subunit alpha 4
5687	PSMA6	proteasome subunit alpha 6
56888	KCMF1	potassium channel modulatory factor 1
56889	TM9SF3	transmembrane 9 superfamily member 3
56898	BDH2	3-hydroxybutyrate dehydrogenase, type 2
56910	STARD7	StAR related lipid transfer domain containing 7
56915	EXOSC5	exosome component 5
56916	SMARCAD1	SWI/SNF-related, matrix-associated actin-dependent regulator of chromatin, subfamily a, containing DEAD/H box 1
56922	MCCC1	methylcrotonoyl-CoA carboxylase 1
56924	PAK6	p21 protein (Cdc42/Rac)-activated kinase 6
56931	DUS3L	dihydrouridine synthase 3 like
56941	HMCES	5-hydroxymethylcytosine (hmC) binding, ES cell-specific
56947	MFF	mitochondrial fission factor
56949	XAB2	XPA binding protein 2
56950	SMYD2	SET and MYND domain containing 2
5696	PSMB8	proteasome subunit beta 8
56963	RGMA	repulsive guidance molecule family member a
56969	RPL23AP32	ribosomal protein L23a pseudogene 32
56985	ADPRM	ADP-ribose/CDP-alcohol diphosphatase, manganese-dependent
56986	DTWD1	DTW domain containing 1
56987	BBX	bobby sox homolog (Drosophila)
56993	TOMM22	translocase of outer mitochondrial membrane 22
56995	TULP4	tubby like protein 4
57018	CCNL1	cyclin L1
57019	CIAPIN1	cytokine induced apoptosis inhibitor 1
57035	RSRP1	arginine/serine-rich protein 1
57045	TWSG1	twisted gastrulation BMP signaling modulator 1
57050	UTP3	UTP3, small subunit processome component homolog (S. cerevisiae)
57060	PCBP4	poly(rC) binding protein 4
57062	DDX24	DEAD-box helicase 24
57097	PARP11	poly(ADP-ribose) polymerase family member 11
57099	AVEN	apoptosis and caspase activation inhibitor
57103	TIGAR	TP53 induced glycolysis regulatory phosphatase
57106	NAT14	N-acetyltransferase 14 (putative)
57109	REXO4	REX4 homolog, 3'-5' exonuclease
57118	CAMK1D	calcium/calmodulin dependent protein kinase ID
57120	GOPC	golgi-associated PDZ and coiled-coil motif containing
57124	CD248	CD248 molecule
57128	LYRM4	LYR motif containing 4
57130	ATP13A1	ATPase 13A1
57148	RALGAPB	Ral GTPase activating protein non-catalytic beta subunit
57154	SMURF1	SMAD specific E3 ubiquitin protein ligase 1
57167	SALL4	spalt-like transcription factor 4
57168	ASPHD2	aspartate beta-hydroxylase domain containing 2
5717	PSMD11	proteasome 26S subunit, non-ATPase 11
57176	VARS2	valyl-tRNA synthetase 2, mitochondrial
57178	ZMIZ1	zinc finger MIZ-type containing 1
57179	KIAA1191	KIAA1191
57181	SLC39A10	solute carrier family 39 member 10
57189	KIAA1147	KIAA1147
57194	ATP10A	ATPase phospholipid transporting 10A (putative)
57198	ATP8B2	ATPase phospholipid transporting 8B2
57217	TTC7A	tetratricopeptide repeat domain 7A
57222	ERGIC1	endoplasmic reticulum-golgi intermediate compartment 1
57228	SMAGP	small cell adhesion glycoprotein
5723	PSPH	phosphoserine phosphatase
57232	ZNF630	zinc finger protein 630
5728	PTEN	phosphatase and tensin homolog
57291	DANCR	differentiation antagonizing non-protein coding RNA
57326	PBXIP1	pre-B-cell leukemia homeobox interacting protein 1
57335	ZNF286A	zinc finger protein 286A
57337	SENP7	SUMO1/sentrin specific peptidase 7
57343	ZNF304	zinc finger protein 304
5738	PTGFRN	prostaglandin F2 receptor inhibitor
57448	BIRC6	baculoviral IAP repeat containing 6
57455	REXO1	REX1, RNA exonuclease 1 homolog
57459	GATAD2B	GATA zinc finger domain containing 2B
57466	SCAF4	SR-related CTD-associated factor 4
57473	ZNF512B	zinc finger protein 512B
57480	PLEKHG1	pleckstrin homology and RhoGEF domain containing G1
57488	ESYT2	extended synaptotagmin protein 2
57491	AHRR	aryl-hydrocarbon receptor repressor
57494	RIMKLB	ribosomal modification protein rimK-like family member B
57502	NLGN4X	neuroligin 4, X-linked
57504	MTA3	metastasis associated 1 family member 3
[truncated: 1,111 more rows]

## Sheet: AMLdown
ENTREZID	SYMBOL	GENENAME
10004	NAALADL1	N-acetylated alpha-linked acidic dipeptidase-like 1
100049716	LOC100049716	uncharacterized LOC100049716
10007	GNPDA1	glucosamine-6-phosphate deaminase 1
10008	KCNE3	potassium voltage-gated channel subfamily E regulatory subunit 3
10010	TANK	TRAF family member associated NFKB activator
100113407	TMEM170B	transmembrane protein 170B
100127983	C8orf88	chromosome 8 open reading frame 88
100128737	NA	NA
100129460	DPY19L1P1	DPY19L1 pseudogene 1
100129550	LOC100129550	uncharacterized LOC100129550
100130100	LOC100130100	Ig kappa chain V-I region Walker-like
100131187	TSTD1	thiosulfate sulfurtransferase (rhodanese)-like domain containing 1
100132354	LINC01512	long intergenic non-protein coding RNA 1512
100134229	JHDM1D-AS1	JHDM1D antisense RNA 1 (head to head)
100141515	C17orf99	chromosome 17 open reading frame 99
10015	PDCD6IP	programmed cell death 6 interacting protein
10018	BCL2L11	BCL2 like 11
10023	FRAT1	frequently rearranged in advanced T-cell lymphomas 1
10024	TROAP	trophinin associated protein
10026	PIGK	phosphatidylinositol glycan anchor biosynthesis class K
100286922	LOC100286922	DnaJ heat shock protein family (Hsp40) member B3 pseudogene
100288432	IL10RB-AS1	IL10RB antisense RNA 1 (head to head)
10043	TOM1	target of myb1 membrane trafficking protein
10045	SH2D3A	SH2 domain containing 3A
100499466	LINC00674	long intergenic non-protein coding RNA 674
100505478	LOC100505478	uncharacterized LOC100505478
100505483	PRKAG2-AS1	PRKAG2 antisense RNA 1
100505633	LINC01133	long intergenic non-protein coding RNA 1133
100505729	NA	NA
100505746	ITGB2-AS1	ITGB2 antisense RNA 1
100505971	NA	NA
100506098	LOC100506098	uncharacterized LOC100506098
100506115	LINC01272	long intergenic non-protein coding RNA 1272
100506119	LINC01503	long intergenic non-protein coding RNA 1503
100506144	ZMYM6NB	ZMYM6 neighbor
100506219	NA	NA
100506311	HOTAIRM1	HOXA transcript antisense RNA, myeloid-specific 1
100506581	C16orf95	chromosome 16 open reading frame 95
100506866	TTN-AS1	TTN antisense RNA 1
100506963	TCEB3-AS1	TCEB3 antisense RNA 1
100507006	LOC100507006	uncharacterized LOC100507006
100507054	NA	NA
100507168	NA	NA
100507278	NA	NA
100507309	NA	NA
100507392	SENCR	smooth muscle and endothelial cell enriched migration/differentiation-associated long non-coding RNA
100507403	LOC100507403	uncharacterized LOC100507403
100507419	MMP25-AS1	MMP25 antisense RNA 1
100507448	NA	NA
100507463	PSMB8-AS1	PSMB8 antisense RNA 1 (head to head)
100507507	LOC100507507	uncharacterized LOC100507507
100507642	LOC100507642	uncharacterized LOC100507642
100509100	NA	NA
100509205	NA	NA
10058	ABCB6	ATP binding cassette subfamily B member 6 (Langereis blood group)
100652765	NA	NA
100652931	LOC100652931	RNA binding motif protein, Y-linked, family 1, member A1 pseudogene
100653010	NA	NA
10077	TSPAN32	tetraspanin 32
10079	ATP9A	ATPase phospholipid transporting 9A (putative)
10087	COL4A3BP	collagen type IV alpha 3 binding protein
10092	ARPC5	actin related protein 2/3 complex subunit 5
10093	ARPC4	actin related protein 2/3 complex subunit 4
10095	ARPC1B	actin related protein 2/3 complex subunit 1B
10096	ACTR3	ARP3 actin-related protein 3 homolog (yeast)
10097	ACTR2	ARP2 actin-related protein 2 homolog (yeast)
10098	TSPAN5	tetraspanin 5
101	ADAM8	ADAM metallopeptidase domain 8
10100	TSPAN2	tetraspanin 2
10105	PPIF	peptidylprolyl isomerase F
10107	TRIM10	tripartite motif containing 10
10112	KIF20A	kinesin family member 20A
10113	PREB	prolactin regulatory element binding
10123	ARL4C	ADP ribosylation factor like GTPase 4C
10129	FRY	FRY microtubule binding protein
10133	OPTN	optineurin
10134	BCAP31	B-cell receptor-associated protein 31
10135	NAMPT	nicotinamide phosphoribosyltransferase
10140	TOB1	transducer of ERBB2, 1
10144	FAM13A	family with sequence similarity 13 member A
10154	PLXNC1	plexin C1
10158	PDZK1IP1	PDZK1 interacting protein 1
10159	ATP6AP2	ATPase H+ transporting accessory protein 2
10165	SLC25A13	solute carrier family 25 member 13
10166	SLC25A15	solute carrier family 25 member 15
1017	CDK2	cyclin-dependent kinase 2
10170	DHRS9	dehydrogenase/reductase (SDR family) member 9
10171	RCL1	RNA terminal phosphate cyclase-like 1
10184	LHFPL2	lipoma HMGIC fusion partner-like 2
10190	TXNDC9	thioredoxin domain containing 9
10195	ALG3	ALG3, alpha-1,3- mannosyltransferase
10200	MPHOSPH6	M-phase phosphoprotein 6
10201	NME6	NME/NM23 nucleoside diphosphate kinase 6
10211	FLOT1	flotillin 1
10213	PSMD14	proteasome 26S subunit, non-ATPase 14
10217	CTDSPL	CTD small phosphatase like
10219	KLRG1	killer cell lectin like receptor G1
10221	TRIB1	tribbles pseudokinase 1
10227	MFSD10	major facilitator superfamily domain containing 10
10237	SLC35B1	solute carrier family 35 member B1
10238	DCAF7	DDB1 and CUL4 associated factor 7
10240	MRPS31	mitochondrial ribosomal protein S31
10243	GPHN	gephyrin
10248	POP7	POP7 homolog, ribonuclease P/MRP subunit
10257	ABCC4	ATP binding cassette subfamily C member 4
10260	DENND4A	DENN domain containing 4A
10261	IGSF6	immunoglobulin superfamily member 6
10263	CDK2AP2	cyclin-dependent kinase 2 associated protein 2
10272	FSTL3	follistatin like 3
10280	SIGMAR1	sigma non-opioid intracellular receptor 1
10287	RGS19	regulator of G-protein signaling 19
10288	LILRB2	leukocyte immunoglobulin like receptor B2
10295	BCKDK	branched chain ketoacid dehydrogenase kinase
10301	DLEU1	deleted in lymphocytic leukemia 1 (non-protein coding)
1031	CDKN2C	cyclin-dependent kinase inhibitor 2C
10312	TCIRG1	T-cell immune regulator 1, ATPase H+ transporting V0 subunit a3
10313	RTN3	reticulon 3
10318	TNIP1	TNFAIP3 interacting protein 1
1032	CDKN2D	cyclin-dependent kinase inhibitor 2D
10320	IKZF1	IKAROS family zinc finger 1
10321	CRISP3	cysteine rich secretory protein 3
10326	SIRPB1	signal regulatory protein beta 1
1033	CDKN3	cyclin-dependent kinase inhibitor 3
10330	CNPY2	canopy FGF signaling regulator 2
10335	MRVI1	murine retrovirus integration site 1 homolog
10347	ABCA7	ATP binding cassette subfamily A member 7
10367	MICU1	mitochondrial calcium uptake 1
10370	CITED2	Cbp/p300 interacting transactivator with Glu/Asp rich carboxy-terminal domain 2
10376	TUBA1B	tubulin alpha 1b
10379	IRF9	interferon regulatory factor 9
10383	TUBB4B	tubulin beta 4B class IVb
103910	MYL12B	myosin light chain 12B
10394	PRG3	proteoglycan 3
10395	DLC1	DLC1 Rho GTPase activating protein
10396	ATP8A1	ATPase phospholipid transporting 8A1
10398	MYL9	myosin light chain 9
10402	ST3GAL6	ST3 beta-galactoside alpha-2,3-sialyltransferase 6
10403	NDC80	NDC80 kinetochore complex component
10404	CPQ	carboxypeptidase Q
10409	BASP1	brain abundant membrane attached signal protein 1
10420	TESK2	testis-specific kinase 2
10422	UBAC1	UBA domain containing 1
10424	PGRMC2	progesterone receptor membrane component 2
10436	EMG1	EMG1 N1-specific pseudouridine methyltransferase
10437	IFI30	interferon, gamma-inducible protein 30
10445	MCRS1	microspherule protein 1
10455	ECI2	enoyl-CoA delta isomerase 2
10456	HAX1	HCLS1 associated protein X-1
10460	TACC3	transforming acidic coiled-coil containing protein 3
10462	CLEC10A	C-type lectin domain family 10 member A
10466	COG5	component of oligomeric golgi complex 5
10483	SEC23B	Sec23 homolog B, COPII coat complex component
10487	CAP1	CAP, adenylate cyclase-associated protein 1 (yeast)
10490	VTI1B	vesicle transport through interaction with t-SNAREs 1B
10493	VAT1	vesicle amine transport 1
1050	CEBPA	CCAAT/enhancer binding protein alpha
10507	SEMA4D	semaphorin 4D
10509	SEMA4B	semaphorin 4B
1051	CEBPB	CCAAT/enhancer binding protein beta
10516	FBLN5	fibulin 5
10519	CIB1	calcium and integrin binding 1
1052	CEBPD	CCAAT/enhancer binding protein delta
10525	HYOU1	hypoxia up-regulated 1
1053	CEBPE	CCAAT/enhancer binding protein epsilon
10533	ATG7	autophagy related 7
10534	SSSCA1	Sjogren syndrome/scleroderma autoantigen 1
10536	P3H3	prolyl 3-hydroxylase 3
10538	BATF	basic leucine zipper ATF-like transcription factor
10548	TM9SF1	transmembrane 9 superfamily member 1
10550	ARL6IP5	ADP ribosylation factor like GTPase 6 interacting protein 5
10552	ARPC1A	actin related protein 2/3 complex subunit 1A
10559	SLC35A1	solute carrier family 35 member A1
10562	OLFM4	olfactomedin 4
10565	ARFGEF1	ADP ribosylation factor guanine nucleotide exchange factor 1
10577	NPC2	Niemann-Pick disease, type C2
10578	GNLY	granulysin
1058	CENPA	centromere protein A
10581	IFITM2	interferon induced transmembrane protein 2
10591	DNPH1	2'-deoxynucleoside 5'-phosphate N-hydrolase 1
10592	SMC2	structural maintenance of chromosomes 2
1060	CENPC	centromere protein C
10602	CDC42EP3	CDC42 effector protein 3
10610	ST6GALNAC2	ST6 (alpha-N-acetyl-neuraminyl-2,3-beta-galactosyl-1,3)-N-acetylgalactosaminide alpha-2,6-sialyltransferase 2
10611	PDLIM5	PDZ and LIM domain 5
10613	ERLIN1	ER lipid raft associated 1
10615	SPAG5	sperm associated antigen 5
1062	CENPE	centromere protein E
10623	POLR3C	polymerase (RNA) III subunit C
10625	IVNS1ABP	influenza virus NS1A binding protein
10627	MYL12A	myosin light chain 12A
1063	CENPF	centromere protein F
10634	GAS2L1	growth arrest specific 2 like 1
10635	RAD51AP1	RAD51 associated protein 1
10636	RGS14	regulator of G-protein signaling 14
10640	EXOC5	exocyst complex component 5
10645	CAMKK2	calcium/calmodulin-dependent protein kinase kinase 2
10661	KLF1	Kruppel-like factor 1 (erythroid)
10673	TNFSF13B	tumor necrosis factor superfamily member 13b
1069	CETN2	centrin 2
10695	CNPY3	canopy FGF signaling regulator 3
1070	CETN3	centrin 3
1071	CETP	cholesteryl ester transfer protein, plasma
10714	POLD3	polymerase (DNA) delta 3, accessory subunit
1072	CFL1	cofilin 1
10721	POLQ	polymerase (DNA) theta
10746	MAP3K2	mitogen-activated protein kinase kinase kinase 2
1075	CTSC	cathepsin C
10762	NUP50	nucleoporin 50kDa
10788	IQGAP2	IQ motif containing GTPase activating protein 2
10797	MTHFD2	methylenetetrahydrofolate dehydrogenase (NADP+ dependent) 2, methenyltetrahydrofolate cyclohydrolase
10804	GJB6	gap junction protein beta 6
10809	STARD10	StAR related lipid transfer domain containing 10
10826	FAXDC2	fatty acid hydroxylase domain containing 2
10827	FAM114A2	family with sequence similarity 114 member A2
1084	CEACAM3	carcinoembryonic antigen related cell adhesion molecule 3
10849	CD3EAP	CD3e molecule associated protein
10855	HPSE	heparanase
10863	ADAM28	ADAM metallopeptidase domain 28
10868	USP20	ubiquitin specific peptidase 20
10870	HCST	hematopoietic cell signal transducer
10871	CD300C	CD300c molecule
10874	NMU	neuromedin U
10875	FGL2	fibrinogen like 2
1088	CEACAM8	carcinoembryonic antigen related cell adhesion molecule 8
10882	C1QL1	complement component 1, q subcomponent-like 1
1089	CEACAM4	carcinoembryonic antigen related cell adhesion molecule 4
10890	RAB10	RAB10, member RAS oncogene family
10897	YIF1A	Yip1 interacting factor homolog A, membrane trafficking protein
10903	MTMR11	myotubularin related protein 11
10908	PNPLA6	patatin like phospholipase domain containing 6
10924	SMPDL3A	sphingomyelin phosphodiesterase acid like 3A
10930	APOBEC2	apolipoprotein B mRNA editing enzyme catalytic subunit 2
10935	PRDX3	peroxiredoxin 3
10938	EHD1	EH domain containing 1
10942	PRSS21	protease, serine 21
10954	PDIA5	protein disulfide isomerase family A member 5
10955	SERINC3	serine incorporator 3
10956	OS9	osteosarcoma amplified 9, endoplasmic reticulum lectin
10957	PNRC1	proline rich nuclear receptor coactivator 1
10961	ERP29	endoplasmic reticulum protein 29
10970	CKAP4	cytoskeleton-associated protein 4
10981	RAB32	RAB32, member RAS oncogene family
10990	LILRB5	leukocyte immunoglobulin like receptor B5
11001	SLC27A2	solute carrier family 27 member 2
11004	KIF2C	kinesin family member 2C
11006	LILRB4	leukocyte immunoglobulin like receptor B4
11014	KDELR2	KDEL endoplasmic reticulum protein retention receptor 2
11025	LILRB3	leukocyte immunoglobulin like receptor B3
11026	LILRA3	leukocyte immunoglobulin like receptor A3
11027	LILRA2	leukocyte immunoglobulin like receptor A2
1103	CHAT	choline O-acetyltransferase
11031	RAB31	RAB31, member RAS oncogene family
11033	ADAP1	ArfGAP with dual PH domains 1
11035	RIPK3	receptor interacting serine/threonine kinase 3
11057	ABHD2	abhydrolase domain containing 2
11065	UBE2C	ubiquitin conjugating enzyme E2C
11079	RER1	retention in endoplasmic reticulum sorting receptor 1
11082	ESM1	endothelial cell specific molecule 1
11097	NUPL2	nucleoporin like 2
11098	PRSS23	protease, serine 23
11113	CIT	citron rho-interacting serine/threonine kinase
11126	CD160	CD160 molecule
11138	TBC1D8	TBC1 domain family member 8
11145	PLA2G16	phospholipase A2 group XVI
11151	CORO1A	coronin 1A
11157	LSM6	LSM6 homolog, U6 small nuclear RNA and mRNA degradation associated
1116	CHI3L1	chitinase 3 like 1
11161	C14orf1	chromosome 14 open reading frame 1
11163	NUDT4	nudix hydrolase 4
11167	FSTL1	follistatin like 1
11169	WDHD1	WD repeat and HMG-box DNA binding protein 1
11177	BAZ1A	bromodomain adjacent to zinc finger domain 1A
1118	CHIT1	chitinase 1
11212	PROSC	proline synthetase co-transcribed homolog (bacterial)
11213	IRAK3	interleukin 1 receptor associated kinase 3
11235	PDCD10	programmed cell death 10
11237	RNF24	ring finger protein 24
11240	PADI2	peptidyl arginine deiminase, type II
112464	PRKCDBP	protein kinase C delta binding protein
112479	ERI2	ERI1 exoribonuclease family member 2
112574	SNX18	sorting nexin 18
11261	CHP1	calcineurin like EF-hand protein 1
11262	SP140	SP140 nuclear body protein
112770	GLMP	glycosylated lysosomal membrane protein
11282	MGAT4B	mannosyl (alpha-1,3-)-glycoprotein beta-1,4-N-acetylglucosaminyltransferase, isozyme B
112858	TP53RK	TP53 regulating kinase
112869	SGF29	SAGA complex associated factor 29
112950	MED8	mediator complex subunit 8
113	ADCY7	adenylate cyclase 7
1130	LYST	lysosomal trafficking regulator
113115	MTFR2	mitochondrial fission regulator 2
11314	CD300A	CD300a molecule
11322	TMC6	transmembrane channel like 6
113230	LOC113230	uncharacterized protein LOC113230
11326	VSIG4	V-set and immunoglobulin domain containing 4
113263	GLCCI1	glucocorticoid induced 1
11329	STK38	serine/threonine kinase 38
11339	OIP5	Opa interacting protein 5
113402	SFT2D1	SFT2 domain containing 1
11342	RNF13	ring finger protein 13
11343	MGLL	monoglyceride lipase
11345	GABARAPL2	GABA(A) receptor-associated protein like 2
114294	LACTB	lactamase beta
114548	NLRP3	NLR family, pyrin domain containing 3
114625	ERMAP	erythroblast membrane associated protein (Scianna blood group)
114769	CARD16	caspase recruitment domain family member 16
114785	MBD6	methyl-CpG binding domain protein 6
114876	OSBPL1A	oxysterol binding protein like 1A
114885	OSBPL11	oxysterol binding protein like 11
114926	SMIM19	small integral membrane protein 19
114932	MRFAP1L1	Morf4 family associated protein 1 like 1
115004	MB21D1	Mab-21 domain containing 1
115201	ATG4A	autophagy related 4A cysteine peptidase
115207	KCTD12	potassium channel tetramerization domain containing 12
115330	GPR146	G protein-coupled receptor 146
115350	FCRL1	Fc receptor like 1
115352	FCRL3	Fc receptor like 3
1154	CISH	cytokine inducible SH2-containing protein
115416	MALSU1	mitochondrial assembly of ribosomal large subunit 1
115548	FCHO2	FCH domain only 2
115727	RASGRP4	RAS guanyl releasing protein 4
115992	RNF166	ring finger protein 166
116028	RMI2	RecQ mediated genome instability 2
116068	LYSMD3	LysM domain containing 3
116092	DNTTIP1	deoxynucleotidyltransferase, terminal, interacting protein 1
116143	WDR92	WD repeat domain 92
116151	FAM210B	family with sequence similarity 210 member B
116173	CMTM5	CKLF like MARVEL transmembrane domain containing 5
116224	FAM122A	family with sequence similarity 122A
116362	RBP7	retinol binding protein 7
116369	SLC26A8	solute carrier family 26 member 8
116448	OLIG1	oligodendrocyte transcription factor 1
116496	FAM129A	family with sequence similarity 129 member A
116843	SLC18B1	solute carrier family 18 member B1
116844	LRG1	leucine-rich alpha-2-glycoprotein 1
116985	ARAP1	ArfGAP with RhoGAP domain, ankyrin repeat and PH domain 1
117144	CATSPER1	cation channel sperm associated 1
117145	THEM4	thioesterase superfamily member 4
117157	SH2D1B	SH2 domain containing 1B
117178	SSX2IP	synovial sarcoma, X breakpoint 2 interacting protein
117289	TAGAP	T-cell activation RhoGTPase activating protein
1173	AP2M1	adaptor related protein complex 2 mu 1 subunit
1175	AP2S1	adaptor related protein complex 2 sigma 1 subunit
1178	CLC	Charcot-Leyden crystal galectin
117854	TRIM6	tripartite motif containing 6
1182	CLCN3	chloride voltage-gated channel 3
1183	CLCN4	chloride voltage-gated channel 4
118426	BORCS5	BLOC-1 related complex subunit 5
118429	ANTXR2	anthrax toxin receptor 2
118487	CHCHD1	coiled-coil-helix-coiled-coil-helix domain containing 1
118932	ANKRD22	ankyrin repeat domain 22
118980	SFXN2	sideroflexin 2
118987	PDZD8	PDZ domain containing 8
119	ADD2	adducin 2
1191	CLU	clusterin
1193	CLIC2	chloride intracellular channel 2
1200	TPP1	tripeptidyl peptidase I
120103	SLC36A4	solute carrier family 36 member 4
1203	CLN5	ceroid-lipofuscinosis, neuronal 5
120425	JAML	junction adhesion molecule like
1207	CLNS1A	chloride nucleotide-sensitive channel 1A
120892	LRRK2	leucine-rich repeat kinase 2
1211	CLTA	clathrin light chain A
121260	SLC15A4	solute carrier family 15 member 4
121274	ZNF641	zinc finger protein 641
121355	GTSF1	gametocyte specific factor 1
121457	IKBIP	IKBKB interacting protein
122416	ANKRD9	ankyrin repeat domain 9
122481	AK7	adenylate kinase 7
122618	PLD4	phospholipase D family member 4
122622	ADSSL1	adenylosuccinate synthase like 1
122769	LRR1	leucine rich repeat protein 1
122953	JDP2	Jun dimerization protein 2
122961	ISCA2	iron-sulfur cluster assembly 2
1230	CCR1	chemokine (C-C motif) receptor 1
123016	TTC8	tetratricopeptide repeat domain 8
123041	SLC24A4	solute carrier family 24 member 4
1234	CCR5	chemokine (C-C motif) receptor 5 (gene/pseudogene)
1236	CCR7	chemokine (C-C motif) receptor 7
123803	NTAN1	N-terminal asparagine amidase
123811	FOPNL	FGFR1OP N-terminal like
1241	LTB4R	leukotriene B4 receptor
124220	ZG16B	zymogen granule protein 16B
124221	PRSS30P	protease, serine, 30 pseudogene
124404	SEPT12	septin 12
124565	SLC38A10	solute carrier family 38 member 10
124936	CYB5D2	cytochrome b5 domain containing 2
124976	SPNS2	spinster homolog 2 (Drosophila)
125206	SLC5A10	solute carrier family 5 member 10
126003	TRAPPC5	trafficking protein particle complex 5
126014	OSCAR	osteoclast associated, immunoglobulin-like receptor
126074	SWSAP1	SWIM-type zinc finger 7 associated protein 1
126119	JOSD2	Josephin domain containing 2
126308	MOB3A	MOB kinase activator 3A
126364	LRRC25	leucine rich repeat containing 25
1265	CNN2	calponin 2
126549	ANKLE1	ankyrin repeat and LEM domain containing 1
127262	TPRG1L	tumor protein p63 regulated 1-like
127428	TCEANC2	transcription elongation factor A N-terminal and central domain containing 2
1277	COL1A1	collagen type I alpha 1
128061	C1orf131	chromosome 1 open reading frame 131
128346	C1orf162	chromosome 1 open reading frame 162
128646	SIRPD	signal regulatory protein delta
128866	CHMP4B	charged multivesicular body protein 4B
128989	TANGO2	transport and golgi organization 2 homolog
129293	TRABD2A	TraB domain containing 2A
1293	COL6A3	collagen type VI alpha 3
129607	CMPK2	cytidine/uridine monophosphate kinase 2
129642	MBOAT2	membrane bound O-acyltransferase domain containing 2
1299	COL9A3	collagen type IX alpha 3
130355	C2orf76	chromosome 2 open reading frame 76
130589	GALM	galactose mutarotase (aldose 1-epimerase)
1308	COL17A1	collagen type XVII alpha 1
130814	PQLC3	PQ loop repeat containing 3
131601	TPRA1	transmembrane protein adipocyte associated 1
1317	SLC31A1	solute carrier family 31 member 1
1318	SLC31A2	solute carrier family 31 member 2
132160	PPM1M	protein phosphatase, Mg2+/Mn2+ dependent 1M
132320	SCLT1	sodium channel and clathrin linker 1
1326	MAP3K8	mitogen-activated protein kinase kinase kinase 8
132864	CPEB2	cytoplasmic polyadenylation element binding protein 2
133418	EMB	embigin
134145	FAM173B	family with sequence similarity 173 member B
134266	GRPEL2	GrpE like 2, mitochondrial
134510	UBLCP1	ubiquitin like domain containing CTD phosphatase 1
134957	STXBP5	syntaxin binding protein 5
135	ADORA2A	adenosine A2a receptor
135154	SDHAF4	succinate dehydrogenase complex assembly factor 4
1352	COX10	COX10 heme A:farnesyltransferase cytochrome c oxidase assembly factor
1359	CPA3	carboxypeptidase A3
136	ADORA2B	adenosine A2b receptor
1362	CPD	carboxypeptidase D
1371	CPOX	coproporphyrinogen oxidase
137492	VPS37A	VPS37A, ESCRT-I subunit
1376	CPT2	carnitine palmitoyltransferase 2
1378	CR1	complement component 3b/4b receptor 1 (Knops blood group)
137835	TMEM71	transmembrane protein 71
137886	UBXN2B	UBX domain protein 2B
1379	CR1L	complement component 3b/4b receptor 1-like
138050	HGSNAT	heparan-alpha-glucosaminide N-acetyltransferase
138151	NACC2	NACC family member 2
138649	ANKRD19P	ankyrin repeat domain 19, pseudogene
1389	CREBL2	cAMP responsive element binding protein like 2
139716	GAB3	GRB2 associated binding protein 3
1398	CRK	v-crk avian sarcoma virus CT10 oncogene homolog
139886	SPIN4	spindlin family member 4
140739	UBE2F	ubiquitin conjugating enzyme E2F (putative)
140809	SRXN1	sulfiredoxin 1
140838	NANP	N-acetylneuraminic acid phosphatase
140873	C20orf173	chromosome 20 open reading frame 173
140876	FAM65C	family with sequence similarity 65 member C
140885	SIRPA	signal regulatory protein alpha
141	ADPRH	ADP-ribosylarginine hydrolase
1421	CRYGD	crystallin gamma D
1432	MAPK14	mitogen-activated protein kinase 14
1436	CSF1R	colony stimulating factor 1 receptor
143686	SESN3	sestrin 3
143689	PIWIL4	piwi-like RNA-mediated gene silencing 4
1438	CSF2RA	colony stimulating factor 2 receptor alpha subunit
143879	KBTBD3	kelch repeat and BTB domain containing 3
1439	CSF2RB	colony stimulating factor 2 receptor beta common subunit
1441	CSF3R	colony stimulating factor 3 receptor
144423	GLT1D1	glycosyltransferase 1 domain containing 1
144571	A2M-AS1	A2M antisense RNA 1 (head to head)
145389	SLC38A6	solute carrier family 38 member 6
145567	TTC7B	tetratricopeptide repeat domain 7B
145781	GCOM1	GRINL1A complex locus 1
1462	VCAN	versican
146225	CMTM2	CKLF like MARVEL transmembrane domain containing 2
146330	FBXL16	F-box and leucine-rich repeat protein 16
1465	CSRP1	cysteine and glycine rich protein 1
146722	CD300LF	CD300 molecule like family member f
146857	SLFN13	schlafen family member 13
147015	DHRS13	dehydrogenase/reductase (SDR family) member 13
1471	CST3	cystatin C
147138	TMC8	transmembrane channel like 8
1475	CSTA	cystatin A
1477	CSTF1	cleavage stimulation factor, 3' pre-RNA, subunit 1
147798	TMC4	transmembrane channel like 4
147965	FAM98C	family with sequence similarity 98 member C
147991	DPY19L3	dpy-19 like 3 (C. elegans)
148362	BROX	BRO1 domain and CAAX motif containing
148534	TMEM56	transmembrane protein 56
1486	CTBS	chitobiase
148741	ANKRD35	ankyrin repeat domain 35
1491	CTH	cystathionine gamma-lyase
149420	PDIK1L	PDLIM1 interacting kinase 1 like
1495	CTNNA1	catenin alpha 1
150000	ABCC13	ATP binding cassette subfamily C member 13 (pseudogene)
150209	AIFM3	apoptosis inducing factor, mitochondria associated 3
150365	MEI1	meiotic double-stranded break formation protein 1
150372	NFAM1	NFAT activating protein with ITAM motif 1
150381	PRR34-AS1	PRR34 antisense RNA 1
150468	CKAP2L	cytoskeleton associated protein 2 like
150684	COMMD1	copper metabolism domain containing 1
1508	CTSB	cathepsin B
1509	CTSD	cathepsin D
1510	CTSE	cathepsin E
151056	PLB1	phospholipase B1
1511	CTSG	cathepsin G
151194	METTL21A	methyltransferase like 21A
1512	CTSH	cathepsin H
151246	SGOL2	shugoshin-like 2 (S. pombe)
1513	CTSK	cathepsin K
151306	GPBAR1	G protein-coupled bile acid receptor 1
151393	RMDN2	regulator of microtubule dynamics 2
1514	CTSL	cathepsin L
151473	SLC16A14	solute carrier family 16 member 14
151556	GPR155	G protein-coupled receptor 155
151888	BTLA	B and T lymphocyte associated
1520	CTSS	cathepsin S
152007	GLIPR2	GLI pathogenesis-related 2
1521	CTSW	cathepsin W
1522	CTSZ	cathepsin Z
1524	CX3CR1	chemokine (C-X3-C motif) receptor 1
1525	CXADR	coxsackie virus and adenovirus receptor
153339	TMEM167A	transmembrane protein 167A
1535	CYBA	cytochrome b-245, alpha polypeptide
1536	CYBB	cytochrome b-245, beta polypeptide
153733	CCDC112	coiled-coil domain containing 112
153768	PRELID2	PRELI domain containing 2
153769	SH3RF2	SH3 domain containing ring finger 2
154	ADRB2	adrenoceptor beta 2
154075	SAMD3	sterile alpha motif domain containing 3
154141	MBOAT1	membrane bound O-acyltransferase domain containing 1
154214	RNF217	ring finger protein 217
1545	CYP1B1	cytochrome P450 family 1 subfamily B member 1
155038	GIMAP8	GTPase, IMAP family member 8
156	ADRBK1	adrenergic, beta, receptor kinase 1
157313	CDCA2	cell division cycle associated 2
157570	ESCO2	establishment of sister chromatid cohesion N-acetyltransferase 2
157983	C9orf66	chromosome 9 open reading frame 66
158471	PRUNE2	prune homolog 2 (Drosophila)
158747	MOSPD2	motile sperm domain containing 2
159	ADSS	adenylosuccinate synthase
1593	CYP27A1	cytochrome P450 family 27 subfamily A member 1
160	AP2A1	adaptor related protein complex 2 alpha 1 subunit
1601	DAB2	Dab, mitogen-responsive phosphoprotein, homolog 2 (Drosophila)
1602	DACH1	dachshund family transcription factor 1
1603	DAD1	defender against cell death 1
160364	CLEC12A	C-type lectin domain family 12 member A
1604	CD55	CD55 molecule (Cromer blood group)
1608	DGKG	diacylglycerol kinase gamma
161882	ZFPM1	zinc finger protein, FOG family member 1
162427	FAM134C	family with sequence similarity 134 member C
1628	DBP	D site of albumin promoter (albumin D-box) binding protein
162989	DEDD2	death effector domain containing 2
163	AP2B1	adaptor related protein complex 2 beta 1 subunit
1632	ECI1	enoyl-CoA delta isomerase 1
163732	CITED4	Cbp/p300 interacting transactivator with Glu/Asp rich carboxy-terminal domain 4
163778	SPRR4	small proline rich protein 4
163786	SASS6	SAS-6 centriolar assembly protein
1645	AKR1C1	aldo-keto reductase family 1, member C1
1650	DDOST	dolichyl-diphosphooligosaccharide--protein glycosyltransferase non-catalytic subunit
165186	FAM179A	family with sequence similarity 179 member A
1652	DDT	D-dopachrome tautomerase
1666	DECR1	2,4-dienoyl-CoA reductase 1, mitochondrial
1669	DEFA4	defensin alpha 4
166929	SGMS2	sphingomyelin synthase 2
1671	DEFA6	defensin alpha 6
1672	DEFB1	defensin beta 1
1675	CFD	complement factor D (adipsin)
168537	GIMAP7	GTPase, IMAP family member 7
168544	ZNF467	zinc finger protein 467
169981	SPIN3	spindlin family member 3
170575	GIMAP1	GTPase, IMAP family member 1
1716	DGUOK	deoxyguanosine kinase
1717	DHCR7	7-dehydrocholesterol reductase
1727	CYB5R3	cytochrome b5 reductase 3
1730	DIAPH2	diaphanous related formin 2
1737	DLAT	dihydrolipoamide S-acetyltransferase
1738	DLD	dihydrolipoamide dehydrogenase
175	AGA	aspartylglucosaminidase
1755	DMBT1	deleted in malignant brain tumors 1
1774	DNASE1L1	deoxyribonuclease I-like 1
1776	DNASE1L3	deoxyribonuclease I-like 3
178	AGL	amylo-alpha-1, 6-glucosidase, 4-alpha-glucanotransferase
1798	DPAGT1	dolichyl-phosphate N-acetylglucosaminephosphotransferase 1
1806	DPYD	dihydropyrimidine dehydrogenase
182	JAG1	jagged 1
1820	ARID3A	AT-rich interaction domain 3A
1841	DTYMK	deoxythymidylate kinase
1854	DUT	deoxyuridine triphosphatase
1870	E2F2	E2F transcription factor 2
1880	GPR183	G protein-coupled receptor 183
1889	ECE1	endothelin converting enzyme 1
1890	TYMP	thymidine phosphorylase
1894	ECT2	epithelial cell transforming 2
1901	S1PR1	sphingosine-1-phosphate receptor 1
1903	S1PR3	sphingosine-1-phosphate receptor 3
192670	AGO4	argonaute 4, RISC catalytic component
1955	MEGF9	multiple EGF like domains 9
195828	ZNF367	zinc finger protein 367
1959	EGR2	early growth response 2
196051	PLPP4	phospholipid phosphatase 4
196294	IMMP1L	inner mitochondrial membrane peptidase subunit 1
196383	RILPL2	Rab interacting lysosomal protein like 2
196477	CCER1	coiled-coil glutamate rich protein 1
196883	ADCY4	adenylate cyclase 4
197259	MLKL	mixed lineage kinase domain-like
199	AIF1	allograft inflammatory factor 1
1991	ELANE	elastase, neutrophil expressed
1992	SERPINB1	serpin peptidase inhibitor, clade B (ovalbumin), member 1
199221	DZIP1L	DAZ interacting zinc finger protein 1 like
199675	MCEMP1	mast cell-expressed membrane protein 1
199857	ALG14	ALG14, UDP-N-acetylglucosaminyltransferase subunit
2000	ELF4	E74 like ETS transcription factor 4
200058	FLJ23867	uncharacterized protein FLJ23867
200132	TCTEX1D1	Tctex1 domain containing 1
200315	APOBEC3A	apolipoprotein B mRNA editing enzyme catalytic subunit 3A
200931	SLC51A	solute carrier family 51 alpha subunit
200942	KLHDC8B	kelch domain containing 8B
201163	FLCN	folliculin
201191	SAMD14	sterile alpha motif domain containing 14
201254	STRA13	stimulated by retinoic acid 13
201266	SLC39A11	solute carrier family 39 member 11
201305	SPNS3	spinster homolog 3 (Drosophila)
2014	EMP3	epithelial membrane protein 3
2015	ADGRE1	adhesion G protein-coupled receptor E1
201633	TIGIT	T-cell immunoreceptor with Ig and ITIM domains
201799	TMEM154	transmembrane protein 154
202243	CCDC125	coiled-coil domain containing 125
202309	GAPT	GRB2-binding adaptor protein, transmembrane
2030	SLC29A1	solute carrier family 29 member 1
203054	ADCK5	aarF domain containing kinase 5
203068	TUBB	tubulin beta class I
203228	C9orf72	chromosome 9 open reading frame 72
203328	SUSD3	sushi domain containing 3
2035	EPB41	erythrocyte membrane protein band 4.1
2038	EPB42	erythrocyte membrane protein band 4.2
2039	DMTN	dematin actin binding protein
204	AK2	adenylate kinase 2
2040	STOM	stomatin
2041	EPHA1	EPH receptor A1
2052	EPHX1	epoxide hydrolase 1
2053	EPHX2	epoxide hydrolase 2
2054	STX2	syntaxin 2
2057	EPOR	erythropoietin receptor
2060	EPS15	epidermal growth factor receptor pathway substrate 15
206412	C6orf163	chromosome 6 open reading frame 163
2069	EREG	epiregulin
210	ALAD	aminolevulinate dehydratase
2101	ESRRA	estrogen related receptor alpha
2108	ETFA	electron transfer flavoprotein alpha subunit
211	ALAS1	5'-aminolevulinate synthase 1
2110	ETFDH	electron transfer flavoprotein dehydrogenase
2113	ETS1	ETS proto-oncogene 1, transcription factor
212	ALAS2	5'-aminolevulinate synthase 2
2123	EVI2A	ecotropic viral integration site 2A
2124	EVI2B	ecotropic viral integration site 2B
2153	F5	coagulation factor V
2157	F8	coagulation factor VIII
216	ALDH1A1	aldehyde dehydrogenase 1 family member A1
2161	F12	coagulation factor XII
2162	F13A1	coagulation factor XIII A chain
2167	FABP4	fatty acid binding protein 4
217	ALDH2	aldehyde dehydrogenase 2 family (mitochondrial)
2177	FANCD2	Fanconi anemia complementation group D2
2178	FANCE	Fanconi anemia complementation group E
2180	ACSL1	acyl-CoA synthetase long-chain family member 1
2184	FAH	fumarylacetoacetate hydrolase (fumarylacetoacetase)
219285	SAMD9L	sterile alpha motif domain containing 9-like
2193	FARSA	phenylalanyl-tRNA synthetase alpha subunit
219539	YPEL4	yippee like 4
219972	MPEG1	macrophage expressed 1
219988	PATL1	protein associated with topoisomerase II homolog 1 (yeast)
220042	DDIAS	DNA damage induced apoptosis suppressor
2201	FBN2	fibrillin 2
220134	SKA1	spindle and kinetochore associated complex subunit 1
2203	FBP1	fructose-bisphosphatase 1
220323	OAF	out at first homolog
2204	FCAR	Fc fragment of IgA receptor
2205	FCER1A	Fc fragment of IgE receptor Ia
2207	FCER1G	Fc fragment of IgE receptor Ig
220972	MARCH8	membrane associated ring-CH-type finger 8
221	ALDH3B1	aldehyde dehydrogenase 3 family member B1
221002	RASGEF1A	RasGEF domain family member 1A
221154	MICU2	mitochondrial calcium uptake 2
221184	CPNE2	copine 2
221294	NT5DC1	5'-nucleotidase domain containing 1
221472	FGD2	FYVE, RhoGEF and PH domain containing 2
2215	FCGR3B	Fc fragment of IgG receptor IIIb
221656	KDM1B	lysine demethylase 1B
2217	FCGRT	Fc fragment of IgG receptor and transporter
221895	JAZF1	JAZF zinc finger 1
2219	FCN1	ficolin 1
222236	NAPEPLD	N-acyl phosphatidylethanolamine phospholipase D
222487	ADGRG3	adhesion G protein-coupled receptor G3
222642	TSPO2	translocator protein 2
222663	SCUBE3	signal peptide, CUB domain and EGF like domain containing 3
222950	NYAP1	neuronal tyrosine-phosphorylated phosphoinositide-3-kinase adaptor 1
2235	FECH	ferrochelatase
2237	FEN1	flap structure-specific endonuclease 1
224	ALDH3A2	aldehyde dehydrogenase 3 family member A2
2242	FES	FES proto-oncogene, tyrosine kinase
2258	FGF13	fibroblast growth factor 13
226	ALDOA	aldolase, fructose-bisphosphate A
2261	FGFR3	fibroblast growth factor receptor 3
2268	FGR	FGR proto-oncogene, Src family tyrosine kinase
2271	FH	fumarate hydratase
2274	FHL2	four and a half LIM domains 2
2275	FHL3	four and a half LIM domains 3
22797	TFEC	transcription factor EC
2280	FKBP1A	FK506 binding protein 1A
2281	FKBP1B	FK506 binding protein 1B
22818	COPZ1	coatomer protein complex subunit zeta 1
22824	HSPA4L	heat shock protein family A (Hsp70) member 4 like
22836	RHOBTB3	Rho related BTB domain containing 3
22837	COBLL1	cordon-bleu WH2 repeat protein like 1
22856	CHSY1	chondroitin sulfate synthase 1
2286	FKBP2	FK506 binding protein 2
22875	ENPP4	ectonucleotide pyrophosphatase/phosphodiesterase 4 (putative)
22879	MON1B	MON1 homolog B, secretory trafficking associated
22881	ANKRD6	ankyrin repeat domain 6
22895	RPH3A	rabphilin 3A
22901	ARSG	arylsulfatase G
22908	SACM1L	SAC1 suppressor of actin mutations 1-like (yeast)
22918	CD93	CD93 molecule
22927	HABP4	hyaluronan binding protein 4
22931	RAB18	RAB18, member RAS oncogene family
22934	RPIA	ribose 5-phosphate isomerase A
22936	ELL2	elongation factor for RNA polymerase II 2
22949	PTGR1	prostaglandin reductase 1
22950	SLC4A1AP	solute carrier family 4 member 1 adaptor protein
22974	TPX2	TPX2, microtubule-associated
22996	TTC39A	tetratricopeptide repeat domain 39A
230	ALDOC	aldolase, fructose-bisphosphate C
23001	WDFY3	WD repeat and FYVE domain containing 3
23002	DAAM1	dishevelled associated activator of morphogenesis 1
23031	MAST3	microtubule associated serine/threonine kinase 3
23039	XPO7	exportin 7
23043	TNIK	TRAF2 and NCK interacting kinase
23046	KIF21B	kinesin family member 21B
2305	FOXM1	forkhead box M1
23063	WAPL	WAPL cohesin release factor
23087	TRIM35	tripartite motif containing 35
2309	FOXO3	forkhead box O3
23092	ARHGAP26	Rho GTPase activating protein 26
23095	KIF1B	kinesin family member 1B
23102	TBC1D2B	TBC1 domain family member 2B
23111	SPG20	spastic paraplegia 20 (Troyer syndrome)
23125	CAMTA2	calmodulin binding transcription activator 2
23127	COLGALT2	collagen beta(1-O)galactosyltransferase 2
23130	ATG2A	autophagy related 2A
23136	EPB41L3	erythrocyte membrane protein band 4.1-like 3
2314	FLII	flightless I actin binding protein
23155	CLCC1	chloride channel CLIC like 1
2316	FLNA	filamin A
23161	SNX13	sorting nexin 13
23170	TTLL12	tubulin tyrosine ligase like 12
23171	GPD1L	glycerol-3-phosphate dehydrogenase 1-like
23178	PASK	PAS domain containing serine/threonine kinase
23185	LARP4B	La ribonucleoprotein domain family member 4B
23186	RCOR1	REST corepressor 1
23196	FAM120A	family with sequence similarity 120A
23200	ATP11B	ATPase phospholipid transporting 11B (putative)
23205	ACSBG1	acyl-CoA synthetase bubblegum family member 1
23209	MLC1	megalencephalic leukoencephalopathy with subcortical cysts 1
23218	NBEAL2	neurobeachin like 2
23223	RRP12	ribosomal RNA processing 12 homolog
23225	NUP210	nucleoporin 210kDa
23228	PLCL2	phospholipase C like 2
2323	FLT3LG	fms related tyrosine kinase 3 ligand
23232	TBC1D12	TBC1 domain family member 12
23256	SCFD1	sec1 family domain containing 1
23276	KLHL18	kelch like family member 18
23287	AGTPBP1	ATP/GTP binding protein 1
2329	FMO4	flavin containing monooxygenase 4
23304	UBR2	ubiquitin protein ligase E3 component n-recognin 2
23307	FKBP15	FK506 binding protein 15
23310	NCAPD3	non-SMC condensin II complex subunit D3
23312	DMXL2	Dmx like 2
23313	KIAA0930	KIAA0930
23315	SLC9A8	solute carrier family 9 member A8
23317	DNAJC13	DnaJ heat shock protein family (Hsp40) member C13
23327	NEDD4L	neural precursor cell expressed, developmentally down-regulated 4-like, E3 ubiquitin protein ligase
23333	DPY19L1	dpy-19 like 1 (C. elegans)
23335	WDR7	WD repeat domain 7
23345	SYNE1	spectrin repeat containing, nuclear envelope 1
23352	UBR4	ubiquitin protein ligase E3 component n-recognin 4
23365	ARHGEF12	Rho guanine nucleotide exchange factor 12
23385	NCSTN	nicastrin
23390	ZDHHC17	zinc finger DHHC-type containing 17
23397	NCAPH	non-SMC condensin I complex subunit H
23401	FRAT2	frequently rearranged in advanced T-cell lymphomas 2
23406	COTL1	coactosin-like F-actin binding protein 1
23417	MLYCD	malonyl-CoA decarboxylase
23424	TDRD7	tudor domain containing 7
23436	CELA3B	chymotrypsin like elastase family member 3B
23456	ABCB10	ATP binding cassette subfamily B member 10
23461	ABCA5	ATP binding cassette subfamily A member 5
23463	ICMT	isoprenylcysteine carboxyl methyltransferase
23464	GCAT	glycine C-acetyltransferase
23474	ETHE1	ethylmalonic encephalopathy 1
23478	SEC11A	SEC11 homolog A, signal peptidase complex subunit
23484	LEPROTL1	leptin receptor overlapping transcript-like 1
23492	CBX7	chromobox 7
2350	FOLR2	folate receptor 2 (fetal)
23506	GLTSCR1L	GLTSCR1 like
2352	FOLR3	folate receptor 3 (gamma)
23527	ACAP2	ArfGAP with coiled-coil, ankyrin repeat and PH domains 2
2353	FOS	FBJ murine osteosarcoma viral oncogene homolog
23531	MMD	monocyte to macrophage differentiation-associated
23533	PIK3R5	phosphoinositide-3-kinase regulatory subunit 5
23548	TTC33	tetratricopeptide repeat domain 33
23552	CDK20	cyclin-dependent kinase 20
23556	PIGN	phosphatidylinositol glycan anchor biosynthesis class N
23557	SNAPIN	SNAP associated protein
23558	WBP2	WW domain binding protein 2
23569	PADI4	peptidyl arginine deiminase, type IV
2357	FPR1	formyl peptide receptor 1
23576	DDAH1	dimethylarginine dimethylaminohydrolase 1
2358	FPR2	formyl peptide receptor 2
23580	CDC42EP4	CDC42 effector protein 4
23582	CCNDBP1	cyclin D-type binding-protein 1
23583	SMUG1	single-strand-selective monofunctional uracil-DNA glycosylase 1
23593	HEBP2	heme binding protein 2
23594	ORC6	origin recognition complex subunit 6
23601	CLEC5A	C-type lectin domain family 5 member A
23603	CORO1C	coronin 1C
23604	DAPK2	death-associated protein kinase 2
23608	MKRN1	makorin ring finger protein 1
23616	SH3BP1	SH3-domain binding protein 1
23623	RUSC1	RUN and SH3 domain containing 1
23625	FAM89B	family with sequence similarity 89 member B
23630	KCNE5	potassium voltage-gated channel subfamily E regulatory subunit 5
23639	LRRC6	leucine rich repeat containing 6
23643	LY96	lymphocyte antigen 96
23646	PLD3	phospholipase D family member 3
23648	SSBP3	single stranded DNA binding protein 3
23677	SH3BP4	SH3-domain binding protein 4
23710	GABARAPL1	GABA(A) receptor-associated protein like 1
23753	SDF2L1	stromal cell derived factor 2 like 1
23762	OSBP2	oxysterol binding protein 2
23765	IL17RA	interleukin 17 receptor A
23770	FKBP8	FK506 binding protein 8
23788	MTCH2	mitochondrial carrier 2
239	ALOX12	arachidonate 12-lipoxygenase
2395	FXN	frataxin
240	ALOX5	arachidonate 5-lipoxygenase
241	ALOX5AP	arachidonate 5-lipoxygenase activating protein
24137	KIF4A	kinesin family member 4A
24142	NAT6	N-acetyltransferase 6
246	ALOX15	arachidonate 15-lipoxygenase
246777	SPESP1	sperm equatorial segment protein 1
249	ALPL	alkaline phosphatase, liver/bone/kidney
2495	FTH1	ferritin, heavy polypeptide 1
2517	FUCA1	fucosidase, alpha-L- 1, tissue
2519	FUCA2	fucosidase, alpha-L- 2, plasma
2523	FUT1	fucosyltransferase 1 (H blood group)
2526	FUT4	fucosyltransferase 4
253018	HCG27	HLA complex group 27 (non-protein coding)
2532	ACKR1	atypical chemokine receptor 1 (Duffy blood group)
2533	FYB	FYN binding protein
2534	FYN	FYN proto-oncogene, Src family tyrosine kinase
253461	ZBTB38	zinc finger and BTB domain containing 38
253558	LCLAT1	lysocardiolipin acyltransferase 1
253827	MSRB3	methionine sulfoxide reductase B3
2539	G6PD	glucose-6-phosphate dehydrogenase
254102	EHBP1L1	EH domain binding protein 1 like 1
2542	SLC37A4	solute carrier family 37 member 4
2548	GAA	glucosidase, alpha; acid
2550	GABBR1	gamma-aminobutyric acid type B receptor subunit 1
255031	LINC00957	long intergenic non-protein coding RNA 957
255231	MCOLN2	mucolipin 2
255394	TCP11L2	t-complex 11, testis-specific-like 2
255488	RNF144B	ring finger protein 144B
256236	NAPSB	napsin B aspartic peptidase, pseudogene
256302	NATD1	N-acetyltransferase domain containing 1
256380	SCML4	sex comb on midleg-like 4 (Drosophila)
256933	NPB	neuropeptide B
257019	FRMD3	FERM domain containing 3
2571	GAD1	glutamate decarboxylase 1
257101	ZNF683	zinc finger protein 683
257106	ARHGAP30	Rho GTPase activating protein 30
257169	C9orf43	chromosome 9 open reading frame 43
25776	CBY1	chibby homolog 1 (Drosophila)
25778	DSTYK	dual serine/threonine and tyrosine protein kinase
25793	FBXO7	F-box protein 7
25797	QPCT	glutaminyl-peptide cyclotransferase
25798	BRI3	brain protein I3
25801	GCA	grancalcin
258010	SVIP	small VCP/p97-interacting protein
2581	GALC	galactosylceramidase
25813	SAMM50	SAMM50 sorting and assembly machinery component
25816	TNFAIP8	TNF alpha induced protein 8
25819	NOCT	nocturnin
25824	PRDX5	peroxiredoxin 5
25825	BACE2	beta-site APP-cleaving enzyme 2
25829	TMEM184B	transmembrane protein 184B
25840	METTL7A	methyltransferase like 7A
25842	ASF1A	anti-silencing function 1A histone chaperone
25852	ARMC8	armadillo repeat containing 8
25853	DCAF12	DDB1 and CUL4 associated factor 12
25864	ABHD14A	abhydrolase domain containing 14A
25874	MPC2	mitochondrial pyruvate carrier 2
2588	GALNS	galactosamine (N-acetyl)-6-sulfatase
25886	POC1A	POC1 centriolar protein A
25893	TRIM58	tripartite motif containing 58
25898	RCHY1	ring finger and CHY zinc finger domain containing 1
259	AMBP	alpha-1-microglobulin/bikunin precursor
25907	TMEM158	transmembrane protein 158 (gene/pseudogene)
2591	GALNT3	polypeptide N-acetylgalactosaminyltransferase 3
25911	DPCD	deleted in primary ciliary dyskinesia homolog (mouse)
259197	NCR3	natural cytotoxicity triggering receptor 3
259266	ASPM	abnormal spindle microtubule assembly
25927	CNRIP1	cannabinoid receptor interacting protein 1
25934	NIPSNAP3A	nipsnap homolog 3A (C. elegans)
25938	HEATR5A	HEAT repeat containing 5A
25939	SAMHD1	SAM domain and HD domain 1
25959	KANK2	KN motif and ankyrin repeat domains 2
25960	ADGRA2	adhesion G protein-coupled receptor A2
25972	UNC50	unc-50 homolog (C. elegans)
25978	CHMP2B	charged multivesicular body protein 2B
25979	DHRS7B	dehydrogenase/reductase (SDR family) member 7B
25984	KRT23	keratin 23
25994	HIGD1A	HIG1 hypoxia inducible domain family member 1A
25996	REXO2	RNA exonuclease 2
26018	LRIG1	leucine-rich repeats and immunoglobulin-like domains 1
26020	LRP10	LDL receptor related protein 10
26030	PLEKHG3	pleckstrin homology and RhoGEF domain containing G3
26034	IPCEF1	interaction protein for cytohesin exchange factors 1
26071	FAM127B	family with sequence similarity 127 member B
26092	TOR1AIP1	torsin 1A interacting protein 1
26115	TANC2	tetratricopeptide repeat, ankyrin repeat and coiled-coil containing 2
26118	WSB1	WD repeat and SOCS box containing 1
26119	LDLRAP1	low density lipoprotein receptor adaptor protein 1
26127	FGFR1OP2	FGFR1 oncogene partner 2
26130	GAPVD1	GTPase activating protein and VPS9 domains 1
26136	TES	testin LIM domain protein
2618	GART	phosphoribosylglycinamide formyltransferase, phosphoribosylglycinamide synthetase, phosphoribosylaminoimidazole synthetase
26191	PTPN22	protein tyrosine phosphatase, non-receptor type 22
2623	GATA1	GATA binding protein 1
26231	LRRC29	leucine rich repeat containing 29
26234	FBXL5	F-box and leucine-rich repeat protein 5
2624	GATA2	GATA binding protein 2
26240	FAM50B	family with sequence similarity 50 member B
26253	CLEC4E	C-type lectin domain family 4 member E
26255	PTTG3P	pituitary tumor-transforming 3, pseudogene
26262	TSPAN17	tetraspanin 17
26263	FBXO22	F-box protein 22
26268	FBXO9	F-box protein 9
26270	FBXO6	F-box protein 6
26271	FBXO5	F-box protein 5
26301	GBGT1	globoside alpha-1,3-N-acetylgalactosaminyltransferase 1
2632	GBE1	glucan (1,4-alpha-), branching enzyme 1
26355	FAM162A	family with sequence similarity 162 member A
2639	GCDH	glutaryl-CoA dehydrogenase
2643	GCH1	GTP cyclohydrolase 1
26469	PTPN18	protein tyrosine phosphatase, non-receptor type 18
2647	BLOC1S1	biogenesis of lysosomal organelles complex 1 subunit 1
26499	PLEK2	pleckstrin 2
2650	GCNT1	glucosaminyl (N-acetyl) transferase 1, core 2
26502	NARF	nuclear prelamin A recognition factor
26503	SLC17A5	solute carrier family 17 member 5
26509	MYOF	myoferlin
2651	GCNT2	glucosaminyl (N-acetyl) transferase 2, I-branching enzyme (I blood group)
26511	CHIC2	cysteine rich hydrophobic domain 2
26521	TIMM8B	translocase of inner mitochondrial membrane 8 homolog B (yeast)
26539	OR10H1	olfactory receptor family 10 subfamily H member 1
26577	PCOLCE2	procollagen C-endopeptidase enhancer 2
26578	OSTF1	osteoclast stimulating factor 1
26579	MYEOV	myeloma overexpressed
26586	CKAP2	cytoskeleton associated protein 2
26608	TBL2	transducin (beta)-like 2
266747	RGL4	ral guanine nucleotide dissociation stimulator-like 4
2672	GFI1	growth factor independent 1 transcription repressor
2681	GGTA1P	glycoprotein, alpha-galactosyltransferase 1 pseudogene
26873	OPLAH	5-oxoprolinase (ATP-hydrolysing)
26996	GPR160	G protein-coupled receptor 160
27010	TPK1	thiamin pyrophosphokinase 1
27018	BEX3	brain expressed X-linked 3
27020	NPTN	neuroplastin
27030	MLH3	mutL homolog 3
27034	ACAD8	acyl-CoA dehydrogenase family member 8
27036	SIGLEC7	sialic acid binding Ig like lectin 7
27040	LAT	linker for activation of T-cells
27067	STAU2	staufen double-stranded RNA binding protein 2
27068	PPA2	pyrophosphatase (inorganic) 2
27071	DAPP1	dual adaptor of phosphotyrosine and 3-phosphoinositides
27076	LYPD3	LY6/PLAUR domain containing 3
27077	B9D1	B9 protein domain 1
27089	UQCRQ	ubiquinol-cytochrome c reductase complex III subunit VII
27090	ST6GALNAC4	ST6 (alpha-N-acetyl-neuraminyl-2,3-beta-galactosyl-1,3)-N-acetylgalactosaminide alpha-2,6-sialyltransferase 4
271	AMPD2	adenosine monophosphate deaminase 2
27102	EIF2AK1	eukaryotic translation initiation factor 2 alpha kinase 1
27141	CIDEB	cell death-inducing DFFA-like effector b
2717	GLA	galactosidase alpha
272	AMPD3	adenosine monophosphate deaminase 3
2720	GLB1	galactosidase beta 1
27235	COQ2	coenzyme Q2 4-hydroxybenzoate polyprenyltransferase
27236	ARFIP1	ADP ribosylation factor interacting protein 1
27243	CHMP2A	charged multivesicular body protein 2A
27250	PDCD4	programmed cell death 4 (neoplastic transformation inhibitor)
27284	SULT1B1	sulfotransferase family 1B member 1
27287	VENTX	VENT homeobox
2729	GCLC	glutamate-cysteine ligase catalytic subunit
2730	GCLM	glutamate-cysteine ligase modifier subunit
27301	APEX2	apurinic/apyrimidinic endodeoxyribonuclease 2
27334	P2RY10	purinergic receptor P2Y10
27342	RABGEF1	RAB guanine nucleotide exchange factor (GEF) 1
27348	TOR1B	torsin family 1 member B
27351	DESI1	desumoylating isopeptidase 1
27430	MAT2B	methionine adenosyltransferase 2B
27433	TOR2A	torsin family 2 member A
27436	EML4	echinoderm microtubule associated protein like 4
2745	GLRX	glutaredoxin
275	AMT	aminomethyltransferase
2752	GLUL	glutamate-ammonia ligase
2760	GM2A	GM2 ganglioside activator
2765	GML	glycosylphosphatidylinositol anchored molecule like
2766	GMPR	guanosine monophosphate reductase
2771	GNAI2	G protein subunit alpha i2
2773	GNAI3	G protein subunit alpha i3
2781	GNAZ	G protein subunit alpha z
2783	GNB2	G protein subunit beta 2
2787	GNG5	G protein subunit gamma 5
2791	GNG11	G protein subunit gamma 11
2799	GNS	glucosamine (N-acetyl)-6-sulfatase
2811	GP1BA	glycoprotein Ib platelet alpha subunit
2820	GPD2	glycerol-3-phosphate dehydrogenase 2
2821	GPI	glucose-6-phosphate isomerase
28232	SLCO3A1	solute carrier organic anion transporter family member 3A1
282809	POC1B	POC1 centriolar protein B
282974	STK32C	serine/threonine kinase 32C
282991	BLOC1S2	biogenesis of lysosomal organelles complex 1 subunit 2
2831	NPBWR1	neuropeptides B/W receptor 1
283130	SLC25A45	solute carrier family 25 member 45
283149	BCL9L	B-cell CLL/lymphoma 9-like
283219	KCTD21	potassium channel tetramerization domain containing 21
283229	CRACR2B	calcium release activated channel regulator 2B
283234	CCDC88B	coiled-coil domain containing 88B
2833	CXCR3	chemokine (C-X-C motif) receptor 3
283349	RASSF3	Ras association domain family member 3
283377	SPRYD4	SPRY domain containing 4
283635	FAM177A1	family with sequence similarity 177 member A1
283663	LINC00926	long intergenic non-protein coding RNA 926
283687	ST20-AS1	ST20 antisense RNA 1
283870	BRICD5	BRICHOS domain containing 5
283876	LINC00921	long intergenic non-protein coding RNA 921
283897	C16orf54	chromosome 16 open reading frame 54
284018	C17orf58	chromosome 17 open reading frame 58
284029	LINC00324	long intergenic non-protein coding RNA 324
284129	SLC26A11	solute carrier family 26 member 11
284367	SIGLEC17P	sialic acid binding Ig like lectin 17, pseudogene
284415	VSTM1	V-set and transmembrane domain containing 1
28442	IGHV3-23	immunoglobulin heavy variable 3-23
28451	IGHV3-9	immunoglobulin heavy variable 3-9
28461	IGHV1-69	immunoglobulin heavy variable 1-69
284611	FAM102B	family with sequence similarity 102 member B
28465	IGHV1-46	immunoglobulin heavy variable 1-46
28474	IGHV1-2	immunoglobulin heavy variable 1-2
284759	SIRPB2	signal regulatory protein beta 2
284837	AATBC	apoptosis associated transcript in bladder cancer
284904	SEC14L4	SEC14 like lipid binding 4
284996	RNF149	ring finger protein 149
2850	GPR27	G protein-coupled receptor 27
285148	IAH1	isoamyl acetate-hydrolyzing esterase 1 homolog
285172	FAM126B	family with sequence similarity 126 member B
28526	TRDC	T cell receptor delta constant
285352	KIF9-AS1	KIF9 antisense RNA 1
285362	SUMF1	sulfatase modifying factor 1
285367	RPUSD3	RNA pseudouridylate synthase domain containing 3
285512	FAM13A-AS1	FAM13A antisense RNA 1
285550	FAM200B	family with sequence similarity 200 member B
285605	DTWD2	DTW domain containing 2
285758	LINC01268	long intergenic non-protein coding RNA 1268
28590	TRBV7-8	T cell receptor beta variable 7-8
286	ANK1	ankyrin 1
286053	NSMCE2	NSE2/MMS21 homolog, SMC5-SMC6 complex SUMO ligase
286144	TRIQK	triple QxxK/R motif containing
286319	TUSC1	tumor suppressor candidate 1
286336	FAM78A	family with sequence similarity 78 member A
28638	TRBC2	T cell receptor beta constant 2
286451	YIPF6	Yip1 domain family member 6
2867	FFAR2	free fatty acid receptor 2
286827	TRIM59	tripartite motif containing 59
2870	GRK6	G protein-coupled receptor kinase 6
2875	GPT	glutamic-pyruvate transaminase (alanine aminotransferase)
28755	TRAC	T-cell receptor alpha constant
28778	IGLV6-57	immunoglobulin lambda variable 6-57
2878	GPX3	glutathione peroxidase 3
28781	IGLV5-45	immunoglobulin lambda variable 5-45
28785	IGLV4-60	immunoglobulin lambda variable 4-60
28793	IGLV3-25	immunoglobulin lambda variable 3-25
28797	IGLV3-19	immunoglobulin lambda variable 3-19
28803	IGLV3-10	immunoglobulin lambda variable 3-10
28809	IGLV3-1	immunoglobulin lambda variable 3-1
28815	IGLV2-14	immunoglobulin lambda variable 2-14
28825	IGLV1-40	immunoglobulin lambda variable 1-40
2885	GRB2	growth factor receptor bound protein 2
28904	IGKV1D-8	immunoglobulin kappa variable 1D-8
28908	IGKV4-1	immunoglobulin kappa variable 4-1
28952	CCDC22	coiled-coil domain containing 22
28955	DEXI	Dexi homolog (mouse)
28956	LAMTOR2	late endosomal/lysosomal adaptor, MAPK and MTOR activator 2
28957	MRPS28	mitochondrial ribosomal protein S28
28959	TMEM176B	transmembrane protein 176B
2896	GRN	granulin
28960	DCPS	decapping enzyme, scavenger
28962	OSTM1	osteopetrosis associated transmembrane protein 1
28976	ACAD9	acyl-CoA dehydrogenase family member 9
28982	FLVCR1	feline leukemia virus subgroup C cellular receptor 1
28984	RGCC	regulator of cell cycle
28996	HIPK2	homeodomain interacting protein kinase 2
28998	MRPL13	mitochondrial ribosomal protein L13
290	ANPEP	alanyl aminopeptidase, membrane
29015	SLC43A3	solute carrier family 43 member 3
29058	TMEM230	transmembrane protein 230
29065	ASAP1-IT1	ASAP1 intronic transcript 1
29071	C1GALT1C1	C1GALT1 specific chaperone 1
29087	THYN1	thymocyte nuclear protein 1
29089	UBE2T	ubiquitin conjugating enzyme E2T
29090	TIMM21	translocase of inner mitochondrial membrane 21
29094	LGALSL	lectin, galactoside-binding-like
29095	ORMDL2	ORMDL sphingolipid biosynthesis regulator 2
29097	CNIH4	cornichon family AMPA receptor auxiliary protein 4
29099	COMMD9	COMM domain containing 9
29100	TMEM208	transmembrane protein 208
29108	PYCARD	PYD and CARD domain containing
29110	TBK1	TANK-binding kinase 1
29125	C11orf21	chromosome 11 open reading frame 21
29127	RACGAP1	Rac GTPase activating protein 1
2919	CXCL1	C-X-C motif chemokine ligand 1
2920	CXCL2	C-X-C motif chemokine ligand 2
2921	CXCL3	C-X-C motif chemokine ligand 3
2934	GSN	gelsolin
2936	GSR	glutathione reductase
2954	GSTZ1	glutathione S-transferase zeta 1
2960	GTF2E1	general transcription factor IIE subunit 1
29765	TMOD4	tropomodulin 4
29780	PARVB	parvin beta
29851	ICOS	inducible T-cell co-stimulator
29887	SNX10	sorting nexin 10
29899	GPSM2	G-protein signaling modulator 2
2990	GUSB	glucuronidase, beta
29901	SAC3D1	SAC3 domain containing 1
29909	GPR171	G protein-coupled receptor 171
29916	SNX11	sorting nexin 11
2992	GYG1	glycogenin 1
29920	PYCR2	pyrroline-5-carboxylate reductase family member 2
29925	GMPPB	GDP-mannose pyrophosphorylase B
29929	ALG6	ALG6, alpha-1,3-glucosyltransferase
2993	GYPA	glycophorin A (MNS blood group)
29935	RPA4	replication protein A4
2994	GYPB	glycophorin B (MNS blood group)
29940	DSE	dermatan sulfate epimerase
29946	SERTAD3	SERTA domain containing 3
2995	GYPC	glycophorin C (Gerbich blood group)
29957	SLC25A24	solute carrier family 25 member 24
2996	GYPE	glycophorin E (MNS blood group)
29966	STRN3	striatin 3
29968	PSAT1	phosphoserine aminotransferase 1
2997	GYS1	glycogen synthase 1
29982	NRBF2	nuclear receptor binding factor 2
2999	GZMH	granzyme H
29992	PILRA	paired immunoglobin-like type 2 receptor alpha
29993	PACSIN1	protein kinase C and casein kinase substrate in neurons 1
30001	ERO1A	endoplasmic reticulum oxidoreductase alpha
3001	GZMA	granzyme A
3002	GZMB	granzyme B
3003	GZMK	granzyme K
3004	GZMM	granzyme M
3005	H1F0	H1 histone family member 0
30061	SLC40A1	solute carrier family 40 member 1
301	ANXA1	annexin A1
302	ANXA2	annexin A2
3029	HAGH	hydroxyacylglutathione hydrolase
3034	HAL	histidine ammonia-lyase
304	ANXA2P2	annexin A2 pseudogene 2
3042	HBM	hemoglobin subunit mu
3043	HBB	hemoglobin subunit beta
3044	HBBP1	hemoglobin subunit beta pseudogene 1
3045	HBD	hemoglobin subunit delta
3049	HBQ1	hemoglobin subunit theta 1
3052	HCCS	holocytochrome c synthase
3055	HCK	HCK proto-oncogene, Src family tyrosine kinase
3059	HCLS1	hematopoietic cell-specific Lyn substrate 1
306	ANXA3	annexin A3
3067	HDC	histidine decarboxylase
3068	HDGF	hepatoma-derived growth factor
307	ANXA4	annexin A4
3071	NCKAP1L	NCK associated protein 1 like
3073	HEXA	hexosaminidase subunit alpha
3074	HEXB	hexosaminidase subunit beta
308	ANXA5	annexin A5
3082	HGF	hepatocyte growth factor
30844	EHD4	EH domain containing 4
309	ANXA6	annexin A6
3098	HK1	hexokinase 1
3099	HK2	hexokinase 2
310	ANXA7	annexin A7
3101	HK3	hexokinase 3
311	ANXA11	annexin A11
3110	MNX1	motor neuron and pancreas homeobox 1
313	AOAH	acyloxyacyl hydrolase
3134	HLA-F	major histocompatibility complex, class I, F
3137	HLA-J	major histocompatibility complex, class I, J (pseudogene)
3142	HLX	H2.0-like homeobox
3145	HMBS	hydroxymethylbilane synthase
3148	HMGB2	high mobility group box 2
3149	HMGB3	high mobility group box 3
3155	HMGCL	3-hydroxymethyl-3-methylglutaryl-CoA lyase
3161	HMMR	hyaluronan mediated motility receptor
3162	HMOX1	heme oxygenase 1
3163	HMOX2	heme oxygenase 2
317	APAF1	apoptotic peptidase activating factor 1
317649	EIF4E3	eukaryotic translation initiation factor 4E family member 3
317671	RFESD	Rieske Fe-S domain containing
3182	HNRNPAB	heterogeneous nuclear ribonucleoprotein A/B
321	APBA2	amyloid beta precursor protein binding family A member 2
3212	HOXB2	homeobox B2
322	APBB1	amyloid beta precursor protein binding family B member 1
3240	HP	haptoglobin
3250	HPR	haptoglobin-related protein
3267	AGFG1	ArfGAP with FG repeats 1
327	APEH	acylaminoacyl-peptide hydrolase
3295	HSD17B4	hydroxysteroid (17-beta) dehydrogenase 4
330	BIRC3	baculoviral IAP repeat containing 3
3303	HSPA1A	heat shock protein family A (Hsp70) member 1A
3305	HSPA1L	heat shock protein family A (Hsp70) member 1 like
3310	HSPA6	heat shock protein family A (Hsp70) member 6
332	BIRC5	baculoviral IAP repeat containing 5
334	APLP2	amyloid beta precursor like protein 2
3344	FOXN2	forkhead box N2
3371	TNC	tenascin C
3382	ICA1	islet cell autoantigen 1
3383	ICAM1	intercellular adhesion molecule 1
338339	CLEC4D	C-type lectin domain family 4 member D
3385	ICAM3	intercellular adhesion molecule 3
338588	LINC00705	long intergenic non-protein coding RNA 705
3386	ICAM4	intercellular adhesion molecule 4 (Landsteiner-Wiener blood group)
338758	LINC00936	long intergenic non-protein coding RNA 936
338811	FAM19A2	family with sequence similarity 19 (chemokine (C-C motif)-like), member A2
339287	MSL1	male-specific lethal 1 homolog (Drosophila)
339487	ZBTB8OS	zinc finger and BTB domain containing 8 opposite strand
339745	SPOPL	speckle type BTB/POZ protein like
3398	ID2	inhibitor of DNA binding 2, HLH protein
340069	FAM170A	family with sequence similarity 170 member A
340205	TREML1	triggering receptor expressed on myeloid cells like 1
340542	BEX5	brain expressed X-linked 5
340591	CA5BP1	carbonic anhydrase VB pseudogene 1
341	APOC1	apolipoprotein C-I
3416	IDE	insulin degrading enzyme
3417	IDH1	isocitrate dehydrogenase 1 (NADP+)
342035	GLDN	gliomedin
342892	ZNF850	zinc finger protein 850
343990	KIAA1211L	KIAA1211-like
344405	PRORSD1P	prolyl-tRNA synthetase associated domain containing 1, pseudogene
344838	PAQR9	progestin and adipoQ receptor family member IX
3454	IFNAR1	interferon alpha and beta receptor subunit 1
345757	FAM174A	family with sequence similarity 174 member A
345778	MTX3	metaxin 3
3458	IFNG	interferon, gamma
3459	IFNGR1	interferon gamma receptor 1
3460	IFNGR2	interferon gamma receptor 2 (interferon gamma transducer 1)
348	APOE	apolipoprotein E
3480	IGF1R	insulin like growth factor 1 receptor
348093	RBPMS2	RNA binding protein with multiple splicing 2
3482	IGF2R	insulin like growth factor 2 receptor
348235	SKA2	spindle and kinetochore associated complex subunit 2
348378	FAM159A	family with sequence similarity 159 member A
348751	FTCDNL1	formiminotransferase cyclodeaminase N-terminal like
3490	IGFBP7	insulin like growth factor binding protein 7
3495	IGHD	immunoglobulin heavy constant delta
349565	NMNAT3	nicotinamide nucleotide adenylyltransferase 3
35	ACADS	acyl-CoA dehydrogenase, C-2 to C-3 short chain
351	APP	amyloid beta precursor protein
3512	JCHAIN	joining chain of multimeric IgA and IgM
3514	IGKC	immunoglobulin kappa constant
3516	RBPJ	recombination signal binding protein for immunoglobulin kappa J region
353116	RILPL1	Rab interacting lysosomal protein-like 1
353514	LILRA5	leukocyte immunoglobulin like receptor A5
355	FAS	Fas cell surface death receptor
3554	IL1R1	interleukin 1 receptor type 1
3557	IL1RN	interleukin 1 receptor antagonist
3560	IL2RB	interleukin 2 receptor subunit beta
3566	IL4R	interleukin 4 receptor
3570	IL6R	interleukin 6 receptor
3575	IL7R	interleukin 7 receptor
3576	CXCL8	C-X-C motif chemokine ligand 8
3577	CXCR1	chemokine (C-X-C motif) receptor 1
3579	CXCR2	chemokine (C-X-C motif) receptor 2
358	AQP1	aquaporin 1 (Colton blood group)
3587	IL10RA	interleukin 10 receptor subunit alpha
3588	IL10RB	interleukin 10 receptor subunit beta
3597	IL13RA1	interleukin 13 receptor subunit alpha 1
359845	FAM101B	family with sequence similarity 101 member B
360	AQP3	aquaporin 3 (Gill blood group)
3603	IL16	interleukin 16
3606	IL18	interleukin 18
3611	ILK	integrin linked kinase
3613	IMPA2	inositol(myo)-1(or 4)-monophosphatase 2
3614	IMPDH1	IMP (inosine 5'-monophosphate) dehydrogenase 1
3624	INHBA	inhibin beta A
3627	CXCL10	C-X-C motif chemokine ligand 10
3628	INPP1	inositol polyphosphate-1-phosphatase
3631	INPP4A	inositol polyphosphate-4-phosphatase type I A
3656	IRAK2	interleukin 1 receptor associated kinase 2
366	AQP9	aquaporin 9
3660	IRF2	interferon regulatory factor 2
3663	IRF5	interferon regulatory factor 5
3674	ITGA2B	integrin subunit alpha 2b
3681	ITGAD	integrin subunit alpha D
3683	ITGAL	integrin subunit alpha L
3684	ITGAM	integrin subunit alpha M
3685	ITGAV	integrin subunit alpha V
3687	ITGAX	integrin subunit alpha X
3689	ITGB2	integrin subunit beta 2
3693	ITGB5	integrin subunit beta 5
3702	ITK	IL2 inducible T-cell kinase
3703	STT3A	STT3A, catalytic subunit of the oligosaccharyltransferase complex
3717	JAK2	Janus kinase 2
372	ARCN1	archain 1
3726	JUNB	jun B proto-oncogene
3732	CD82	CD82 molecule
374403	TBC1D10C	TBC1 domain family member 10C
374882	TMEM205	transmembrane protein 205
374907	B3GNT8	UDP-GlcNAc:betaGal beta-1,3-N-acetylglucosaminyltransferase 8
375035	SFT2D2	SFT2 domain containing 2
375061	FAM89A	family with sequence similarity 89 member A
375686	SPATC1	spermatogenesis and centriole associated 1
3757	KCNH2	potassium voltage-gated channel subfamily H member 2
3759	KCNJ2	potassium voltage-gated channel subfamily J member 2
3772	KCNJ15	potassium voltage-gated channel subfamily J member 15
378	ARF4	ADP ribosylation factor 4
3783	KCNN4	potassium calcium-activated channel subfamily N member 4
3784	KCNQ1	potassium voltage-gated channel subfamily Q member 1
3792	KEL	Kell blood group, metallo-endopeptidase
3800	KIF5C	kinesin family member 5C
3812	KIR3DL2	killer cell immunoglobulin like receptor, three Ig domains and long cytoplasmic tail 2
3815	KIT	KIT proto-oncogene receptor tyrosine kinase
3820	KLRB1	killer cell lectin like receptor B1
3823	KLRC3	killer cell lectin like receptor C3
3824	KLRD1	killer cell lectin like receptor D1
383	ARG1	arginase 1
3832	KIF11	kinesin family member 11
3833	KIFC1	kinesin family member C1
3835	KIF22	kinesin family member 22
3836	KPNA1	karyopherin subunit alpha 1
3848	KRT1	keratin 1
3860	KRT13	keratin 13
387103	CENPW	centromere protein W
387921	NHLRC3	NHL repeat containing 3
388507	ZNF788	zinc finger family member 788
388552	BLOC1S3	biogenesis of lysosomal organelles complex 1 subunit 3
388585	HES5	hes family bHLH transcription factor 5
388588	SMIM1	small integral membrane protein 1 (Vel blood group)
388692	LOC388692	uncharacterized LOC388692
388962	BOLA3	bolA family member 3
389058	SP5	Sp5 transcription factor
389763	SPATA31D1	SPATA31 subfamily D, member 1
3903	LAIR1	leukocyte associated immunoglobulin like receptor 1
3904	LAIR2	leukocyte associated immunoglobulin like receptor 2
390916	NUDT19	nudix hydrolase 19
391	RHOG	ras homolog family member G
3920	LAMP2	lysosomal associated membrane protein 2
3927	LASP1	LIM and SH3 protein 1
3930	LBR	lamin B receptor
3931	LCAT	lecithin-cholesterol acyltransferase
3932	LCK	LCK proto-oncogene, Src family tyrosine kinase
3934	LCN2	lipocalin 2
3936	LCP1	lymphocyte cytosolic protein 1 (L-plastin)
3937	LCP2	lymphocyte cytosolic protein 2
3953	LEPR	leptin receptor
3955	LFNG	LFNG O-fucosylpeptide 3-beta-N-acetylglucosaminyltransferase
3956	LGALS1	lectin, galactoside-binding, soluble, 1
3957	LGALS2	lectin, galactoside-binding, soluble, 2
3958	LGALS3	lectin, galactoside-binding, soluble, 3
397	ARHGDIB	Rho GDP dissociation inhibitor (GDI) beta
3985	LIMK2	LIM domain kinase 2
3987	LIMS1	LIM zinc finger domain containing 1
3988	LIPA	lipase A, lysosomal acid type
399665	FAM102A	family with sequence similarity 102 member A
4001	LMNB1	lamin B1
4005	LMO2	LIM domain only 2
400569	MED11	mediator complex subunit 11
401152	C4orf3	chromosome 4 open reading frame 3
4013	VWA5A	von Willebrand factor A domain containing 5A
401320	LOC401320	uncharacterized LOC401320
401494	HACD4	3-hydroxyacyl-CoA dehydratase 4
402	ARL2	ADP ribosylation factor like GTPase 2
4023	LPL	lipoprotein lipase
403341	ZBTB34	zinc finger and BTB domain containing 34
4035	LRP1	LDL receptor related protein 1
4037	LRP3	LDL receptor related protein 3
4046	LSP1	lymphocyte-specific protein 1
4048	LTA4H	leukotriene A4 hydrolase
4050	LTB	lymphotoxin beta
4052	LTBP1	latent transforming growth factor beta binding protein 1
4055	LTBR	lymphotoxin beta receptor
4056	LTC4S	leukotriene C4 synthase
4057	LTF	lactotransferrin
406	ARNTL	aryl hydrocarbon receptor nuclear translocator like
4065	LY75	lymphocyte antigen 75
4067	LYN	LYN proto-oncogene, Src family tyrosine kinase
4069	LYZ	lysozyme
406988	MIR205	microRNA 205
4070	TACSTD2	tumor-associated calcium signal transducer 2
4074	M6PR	mannose-6-phosphate receptor, cation dependent
4077	NBR1	neighbor of BRCA1 gene 1
4082	MARCKS	myristoylated alanine rich protein kinase C substrate
4084	MXD1	MAX dimerization protein 1
4085	MAD2L1	MAD2 mitotic arrest deficient-like 1 (yeast)
409	ARRB2	arrestin, beta 2
4094	MAF	v-maf avian musculoaponeurotic fibrosarcoma oncogene homolog
4097	MAFG	v-maf avian musculoaponeurotic fibrosarcoma oncogene homolog G
4118	MAL	mal T-cell differentiation protein
4125	MAN2B1	mannosidase alpha class 2B member 1
4126	MANBA	mannosidase beta
4147	MATN2	matrilin 2
4170	MCL1	myeloid cell leukemia 1
4171	MCM2	minichromosome maintenance complex component 2
4173	MCM4	minichromosome maintenance complex component 4
4175	MCM6	minichromosome maintenance complex component 6
4179	CD46	CD46 molecule
4184	SMCP	sperm mitochondria associated cysteine rich protein
4189	DNAJB9	DnaJ heat shock protein family (Hsp40) member B9
420	ART4	ADP-ribosyltransferase 4 (Dombrock blood group)
4200	ME2	malic enzyme 2, NAD(+)-dependent, mitochondrial
4214	MAP3K1	mitogen-activated protein kinase kinase kinase 1, E3 ubiquitin protein ligase
4217	MAP3K5	mitogen-activated protein kinase kinase kinase 5
4236	MFAP1	microfibrillar associated protein 1
4257	MGST1	microsomal glutathione S-transferase 1
4258	MGST2	microsomal glutathione S-transferase 2
4259	MGST3	microsomal glutathione S-transferase 3
427	ASAH1	N-acylsphingosine amidohydrolase (acid ceramidase) 1
4277	MICB	MHC class I polypeptide-related sequence B
4288	MKI67	marker of proliferation Ki-67
43	ACHE	acetylcholinesterase (Yt blood group)
4300	MLLT3	myeloid/lymphoid or mixed-lineage leukemia; translocated to, 3
4317	MMP8	matrix metallopeptidase 8
4318	MMP9	matrix metallopeptidase 9
432	ASGR1	asialoglycoprotein receptor 1
433	ASGR2	asialoglycoprotein receptor 2
4332	MNDA	myeloid cell nuclear differentiation antigen
435	ASL	argininosuccinate lyase
4352	MPL	MPL proto-oncogene, thrombopoietin receptor
4353	MPO	myeloperoxidase
4354	MPP1	membrane protein, palmitoylated 1
440288	UBL7-AS1	UBL7 antisense RNA 1 (head to head)
440465	BAIAP2-AS1	BAIAP2 antisense RNA 1 (head to head)
440603	BCL2L15	BCL2 like 15
440823	MIAT	myocardial infarction associated transcript (non-protein coding)
4482	MSRA	methionine sulfoxide reductase A
4520	MTF1	metal-regulatory transcription factor 1
4542	MYO1F	myosin IF
4594	MUT	methylmalonyl-CoA mutase
4601	MXI1	MAX interactor 1, dimerization protein
4603	MYBL1	MYB proto-oncogene like 1
4605	MYBL2	MYB proto-oncogene like 2
4615	MYD88	myeloid differentiation primary response 88
4627	MYH9	myosin, heavy chain 9, non-muscle
4628	MYH10	myosin, heavy chain 10, non-muscle
4635	MYL4	myosin light chain 4
4644	MYO5A	myosin VA
466	ATF1	activating transcription factor 1
4668	NAGA	N-acetylgalactosaminidase, alpha-
4680	CEACAM6	carcinoembryonic antigen related cell adhesion molecule 6
4683	NBN	nibrin
4688	NCF2	neutrophil cytosolic factor 2
4689	NCF4	neutrophil cytosolic factor 4
4692	NDN	necdin, MAGE family member
4708	NDUFB2	NADH:ubiquinone oxidoreductase subunit B2
4709	NDUFB3	NADH:ubiquinone oxidoreductase subunit B3
4715	NDUFB9	NADH:ubiquinone oxidoreductase subunit B9
4731	NDUFV3	NADH:ubiquinone oxidoreductase subunit V3
4744	NEFH	neurofilament, heavy polypeptide
475	ATOX1	antioxidant 1 copper chaperone
4751	NEK2	NIMA related kinase 2
4753	NELL2	neural EGFL like 2
4756	NEO1	neogenin 1
476	ATP1A1	ATPase Na+/K+ transporting subunit alpha 1
4774	NFIA	nuclear factor I/A
4778	NFE2	nuclear factor, erythroid 2
4783	NFIL3	nuclear factor, interleukin 3 regulated
4784	NFIX	nuclear factor I/X (CCAAT-binding transcription factor)
4802	NFYC	nuclear transcription factor Y subunit gamma
4814	NINJ1	ninjurin 1
4815	NINJ2	ninjurin 2
4818	NKG7	natural killer cell granule protein 7
482	ATP1B2	ATPase Na+/K+ transporting subunit beta 2
4833	NME4	NME/NM23 nucleoside diphosphate kinase 4
4835	NQO2	NAD(P)H dehydrogenase, quinone 2
4837	NNMT	nicotinamide N-methyltransferase
4853	NOTCH2	notch 2
4855	NOTCH4	notch 4
4860	PNP	purine nucleoside phosphorylase
4883	NPR3	natriuretic peptide receptor 3
4891	SLC11A2	solute carrier family 11 member 2
4900	NRGN	neurogranin
4905	NSF	N-ethylmaleimide sensitive factor
4924	NUCB1	nucleobindin 1
4925	NUCB2	nucleobindin 2
494143	CHAC2	ChaC, cation transport regulator homolog 2 (E. coli)
4942	OAT	ornithine aminotransferase
4952	OCRL	oculocerebrorenal syndrome of Lowe
4968	OGG1	8-oxoguanine DNA glycosylase
4973	OLR1	oxidized low density lipoprotein receptor 1
49856	WRAP73	WD repeat containing, antisense to TP73
4998	ORC1	origin recognition complex subunit 1
4999	ORC2	origin recognition complex subunit 2
5004	ORM1	orosomucoid 1
5005	ORM2	orosomucoid 2
5008	OSM	oncostatin M
5029	P2RY2	purinergic receptor P2Y2
5034	P4HB	prolyl 4-hydroxylase subunit beta
50486	G0S2	G0/G1 switch 2
5055	SERPINB2	serpin peptidase inhibitor, clade B (ovalbumin), member 2
5058	PAK1	p21 protein (Cdc42/Rac)-activated kinase 1
50615	IL21R	interleukin 21 receptor
50636	ANO7	anoctamin 7
5066	PAM	peptidylglycine alpha-amidating monooxygenase
50807	ASAP1	ArfGAP with SH3 domain, ankyrin repeat and PH domain 1
50813	COPS7A	COP9 signalosome subunit 7A
50852	TRAT1	T cell receptor associated transmembrane adaptor 1
50856	CLEC4A	C-type lectin domain family 4 member A
50862	RNF141	ring finger protein 141
50865	HEBP1	heme binding protein 1
5087	PBX1	pre-B-cell leukemia homeobox 1
5091	PC	pyruvate carboxylase
5092	PCBD1	pterin-4 alpha-carbinolamine dehydratase 1
5093	PCBP1	poly(rC) binding protein 1
5096	PCCB	propionyl-CoA carboxylase beta subunit
51	ACOX1	acyl-CoA oxidase 1, palmitoyl
51003	MED31	mediator complex subunit 31
51010	EXOSC3	exosome component 3
51015	ISOC1	isochorismatase domain containing 1
51016	EMC9	ER membrane protein complex subunit 9
51022	GLRX2	glutaredoxin 2
51024	FIS1	fission, mitochondrial 1
51060	TXNDC12	thioredoxin domain containing 12 (endoplasmic reticulum)
51066	SSUH2	ssu-2 homolog (C. elegans)
51076	CUTC	cutC copper transporter
51084	CRYL1	crystallin lambda 1
51087	YBX2	Y-box binding protein 2
51094	ADIPOR1	adiponectin receptor 1
51098	IFT52	intraflagellar transport 52
51099	ABHD5	abhydrolase domain containing 5
5110	PCMT1	protein-L-isoaspartate (D-aspartate) O-methyltransferase
51101	ZC2HC1A	zinc finger C2HC-type containing 1A
51103	NDUFAF1	NADH:ubiquinone oxidoreductase complex assembly factor 1
51108	METTL9	methyltransferase like 9
5111	PCNA	proliferating cell nuclear antigen
51110	LACTB2	lactamase beta 2
51135	IRAK4	interleukin 1 receptor associated kinase 4
51136	RNFT1	ring finger protein, transmembrane 1
51144	HSD17B12	hydroxysteroid (17-beta) dehydrogenase 12
51150	SDF4	stromal cell derived factor 4
51167	CYB5R4	cytochrome b5 reductase 4
51170	HSD17B11	hydroxysteroid (17-beta) dehydrogenase 11
51172	NAGPA	N-acetylglucosamine-1-phosphodiester alpha-N-acetylglucosaminidase
51181	DCXR	dicarbonyl/L-xylulose reductase
51184	GPN3	GPN-loop GTPase 3
51186	TCEAL9	transcription elongation factor A like 9
51201	ZDHHC2	zinc finger DHHC-type containing 2
51203	NUSAP1	nucleolar and spindle associated protein 1
51205	ACP6	acid phosphatase 6, lysophosphatidic
51206	GP6	glycoprotein VI platelet
51207	DUSP13	dual specificity phosphatase 13
51218	GLRX5	glutaredoxin 5
5125	PCSK5	proprotein convertase subtilisin/kexin type 5
51251	NT5C3A	5'-nucleotidase, cytosolic IIIA
51252	FAM178B	family with sequence similarity 178 member B
51256	TBC1D7	TBC1 domain family member 7
51257	MARCH2	membrane associated ring-CH-type finger 2
51258	MRPL51	mitochondrial ribosomal protein L51
51259	TMEM216	transmembrane protein 216
51264	MRPL27	mitochondrial ribosomal protein L27
51266	CLEC1B	C-type lectin domain family 1 member B
51271	UBAP1	ubiquitin associated protein 1
51274	KLF3	Kruppel-like factor 3 (basic)
51279	C1RL	complement C1r subcomponent like
51280	GOLM1	golgi membrane protein 1
51290	ERGIC2	ERGIC and golgi 2
51291	GMIP	GEM interacting protein
51296	SLC15A3	solute carrier family 15 member 3
51300	TIMMDC1	translocase of inner mitochondrial membrane domain containing 1
51303	FKBP11	FK506 binding protein 11
51311	TLR8	toll like receptor 8
51312	SLC25A37	solute carrier family 25 member 37
51314	NME8	NME/NM23 family member 8
51315	KRCC1	lysine-rich coiled-coil 1
51316	PLAC8	placenta specific 8
51324	SPG21	spastic paraplegia 21 (autosomal recessive, Mast syndrome)
51327	AHSP	alpha hemoglobin stabilizing protein
51338	MS4A4A	membrane spanning 4-domains A4A
51348	KLRF1	killer cell lectin like receptor F1
51373	MRPS17	mitochondrial ribosomal protein S17
51377	UCHL5	ubiquitin C-terminal hydrolase L5
51379	CRLF3	cytokine receptor-like factor 3
51380	CSAD	cysteine sulfinic acid decarboxylase
51382	ATP6V1D	ATPase H+ transporting V1 subunit D
51390	AIG1	androgen-induced 1
51393	TRPV2	transient receptor potential cation channel subfamily V member 2
51397	COMMD10	COMM domain containing 10
51399	TRAPPC4	trafficking protein particle complex 4
5140	PDE3B	phosphodiesterase 3B
51400	PPME1	protein phosphatase methylesterase 1
51411	BIN2	bridging integrator 2
51430	SUCO	SUN domain containing ossification factor
51439	FAM8A1	family with sequence similarity 8 member A1
5144	PDE4D	phosphodiesterase 4D
51474	LIMA1	LIM domain and actin binding 1
51479	ANKFY1	ankyrin repeat and FYVE domain containing 1
51501	C11orf73	chromosome 11 open reading frame 73
51504	TRMT112	tRNA methyltransferase 11-2 homolog (S. cerevisiae)
51510	CHMP5	charged multivesicular body protein 5
51512	GTSE1	G2 and S-phase expressed 1
51514	DTL	denticleless E3 ubiquitin protein ligase homolog
51522	TMEM14C	transmembrane protein 14C
51524	TMEM138	transmembrane protein 138
51527	GSKIP	GSK3B interacting protein
51528	JKAMP	JNK1/MAPK8-associated membrane protein
51542	VPS54	VPS54, GARP complex subunit
51550	CINP	cyclin-dependent kinase 2 interacting protein
51559	NT5DC3	5'-nucleotidase domain containing 3
51560	RAB6B	RAB6B, member RAS oncogene family
51571	FAM49B	family with sequence similarity 49 member B
51573	GDE1	glycerophosphodiester phosphodiesterase 1
51582	AZIN1	antizyme inhibitor 1
5160	PDHA1	pyruvate dehydrogenase (lipoamide) alpha 1
51601	LIPT1	lipoyltransferase 1
51603	METTL13	methyltransferase like 13
51604	PIGT	phosphatidylinositol glycan anchor biosynthesis class T
51605	TRMT6	tRNA methyltransferase 6
5162	PDHB	pyruvate dehydrogenase (lipoamide) beta
51621	KLF13	Kruppel-like factor 13
51629	SLC25A39	solute carrier family 25 member 39
51635	DHRS7	dehydrogenase/reductase (SDR family) member 7
51643	TMBIM4	transmembrane BAX inhibitor motif containing 4
51645	PPIL1	peptidylprolyl isomerase like 1
51650	MRPS33	mitochondrial ribosomal protein S33
51657	STYXL1	serine/threonine/tyrosine interacting-like 1
51659	GINS2	GINS complex subunit 2 (Psf2 homolog)
5166	PDK4	pyruvate dehydrogenase kinase 4
51660	MPC1	mitochondrial pyruvate carrier 1
51693	TRAPPC2L	trafficking protein particle complex 2-like
51703	ACSL5	acyl-CoA synthetase long-chain family member 5
51706	CYB5R1	cytochrome b5 reductase 1
51714	SELT	selenoprotein T
51719	CAB39	calcium binding protein 39
51734	MSRB1	methionine sulfoxide reductase B1
51735	RAPGEF6	Rap guanine nucleotide exchange factor 6
51738	GHRL	ghrelin/obestatin prepropeptide
51744	CD244	CD244 molecule
5175	PECAM1	platelet/endothelial cell adhesion molecule 1
51759	C9orf78	chromosome 9 open reading frame 78
51762	RAB8B	RAB8B, member RAS oncogene family
51805	COQ3	coenzyme Q3 methyltransferase
51816	CECR1	cat eye syndrome chromosome region, candidate 1
5191	PEX7	peroxisomal biogenesis factor 7
5196	PF4	platelet factor 4
5197	PF4V1	platelet factor 4 variant 1
5199	CFP	complement factor properdin
5208	PFKFB2	6-phosphofructo-2-kinase/fructose-2,6-biphosphatase 2
5209	PFKFB3	6-phosphofructo-2-kinase/fructose-2,6-biphosphatase 3
5210	PFKFB4	6-phosphofructo-2-kinase/fructose-2,6-biphosphatase 4
5216	PFN1	profilin 1
5226	PGD	phosphogluconate dehydrogenase
523	ATP6V1A	ATPase H+ transporting V1 subunit A
5230	PGK1	phosphoglycerate kinase 1
5236	PGM1	phosphoglucomutase 1
526	ATP6V1B2	ATPase H+ transporting V1 subunit B2
5265	SERPINA1	serpin peptidase inhibitor, clade A (alpha-1 antiproteinase, antitrypsin), member 1
5266	PI3	peptidase inhibitor 3
5269	SERPINB6	serpin peptidase inhibitor, clade B (ovalbumin), member 6
527	ATP6V0C	ATPase H+ transporting V0 subunit c
5270	SERPINE2	serpin peptidase inhibitor, clade E (nexin, plasminogen activator inhibitor type 1), member 2
5271	SERPINB8	serpin peptidase inhibitor, clade B (ovalbumin), member 8
5273	SERPINB10	serpin peptidase inhibitor, clade B (ovalbumin), member 10
5274	SERPINI1	serpin peptidase inhibitor, clade I (neuroserpin), member 1
5279	PIGC	phosphatidylinositol glycan anchor biosynthesis class C
528	ATP6V1C1	ATPase H+ transporting V1 subunit C1
5281	PIGF	phosphatidylinositol glycan anchor biosynthesis class F
5291	PIK3CB	phosphatidylinositol-4,5-bisphosphate 3-kinase catalytic subunit beta
5294	PIK3CG	phosphatidylinositol-4,5-bisphosphate 3-kinase catalytic subunit gamma
53	ACP2	acid phosphatase 2, lysosomal
5305	PIP4K2A	phosphatidylinositol-5-phosphate 4-kinase, type II, alpha
5313	PKLR	pyruvate kinase, liver and RBC
5315	PKM	pyruvate kinase, muscle
5318	PKP2	plakophilin 2
5325	PLAGL1	PLAG1 like zinc finger 1
5326	PLAGL2	PLAG1 like zinc finger 2
5328	PLAU	plasminogen activator, urokinase
5329	PLAUR	plasminogen activator, urokinase receptor
5330	PLCB2	phospholipase C beta 2
53340	SPA17	sperm autoantigenic protein 17
53346	TM6SF1	transmembrane 6 superfamily member 1
53347	UBASH3A	ubiquitin associated and SH3 domain containing A
5337	PLD1	phospholipase D1
53373	TPCN1	two pore segment channel 1
5339	PLEC	plectin
5341	PLEK	pleckstrin
5347	PLK1	polo like kinase 1
535	ATP6V0A1	ATPase H+ transporting V0 subunit a1
5351	PLOD1	procollagen-lysine, 2-oxoglutarate 5-dioxygenase 1
5355	PLP2	proteolipid protein 2 (colonic epithelium-enriched)
5357	PLS1	plastin 1
5359	PLSCR1	phospholipid scramblase 1
5360	PLTP	phospholipid transfer protein
53637	S1PR5	sphingosine-1-phosphate receptor 5
5368	PNOC	prepronociceptin
537	ATP6AP1	ATPase H+ transporting accessory protein 1
5372	PMM1	phosphomannomutase 1
5376	PMP22	peripheral myelin protein 22
538	ATP7A	ATPase copper transporting alpha
53826	FXYD6	FXYD domain containing ion transport regulator 6
53829	P2RY13	purinergic receptor P2Y13
53831	GPR84	G protein-coupled receptor 84
53917	RAB24	RAB24, member RAS oncogene family
53918	PELO	pelota homolog (Drosophila)
53981	CPSF2	cleavage and polyadenylation specific factor 2
54	ACP5	acid phosphatase 5, tartrate resistant
540	ATP7B	ATPase copper transporting beta
54069	MIS18A	MIS18 kinetochore protein A
54097	FAM3B	family with sequence similarity 3 member B
54187	NANS	N-acetylneuraminate synthase
54206	ERRFI1	ERBB receptor feedback inhibitor 1
54210	TREM1	triggering receptor expressed on myeloid cells 1
5427	POLE2	polymerase (DNA) epsilon 2, accessory subunit
54331	GNG2	G protein subunit gamma 2
5440	POLR2K	polymerase (RNA) II subunit K
5441	POLR2L	polymerase (RNA) II subunit L
54414	SIAE	sialic acid acetylesterase
54443	ANLN	anillin actin binding protein
54453	RIN2	Ras and Rab interactor 2
5447	POR	P450 (cytochrome) oxidoreductase
54491	FAM105A	family with sequence similarity 105 member A
54499	TMCO1	transmembrane and coiled-coil domains 1
54502	RBM47	RNA binding motif protein 47
54503	ZDHHC13	zinc finger DHHC-type containing 13
54504	CPVL	carboxypeptidase, vitellogenic like
54509	RHOF	ras homolog family member F (in filopodia)
54517	PUS7	pseudouridylate synthase 7 (putative)
54534	MRPL50	mitochondrial ribosomal protein L50
54629	FAM63B	family with sequence similarity 63 member B
54674	LRRN3	leucine rich repeat neuronal 3
54675	CRLS1	cardiolipin synthase 1
54676	GTPBP2	GTP binding protein 2
54682	MANSC1	MANSC domain containing 1
5473	PPBP	pro-platelet basic protein
54741	LEPROT	leptin receptor overlapping transcript
54749	EPDR1	ependymin related 1
5476	CTSA	cathepsin A
54790	TET2	tet methylcytosine dioxygenase 2
54809	SAMD9	sterile alpha motif domain containing 9
54812	AFTPH	aftiphilin
54823	SWT1	SWT1, RNA endoribonuclease homolog
54841	BIVM	basic, immunoglobulin-like variable motif containing
54849	DEF8	differentially expressed in FDCP 8 homolog (mouse)
54855	FAM46C	family with sequence similarity 46 member C
54858	PGPEP1	pyroglutamyl-peptidase I
54861	SNRK	SNF related kinase
54863	TOR4A	torsin family 4 member A
54867	TMEM214	transmembrane protein 214
54868	TMEM104	transmembrane protein 104
54892	NCAPG2	non-SMC condensin II complex subunit G2
54896	PQLC2	PQ loop repeat containing 2
54910	SEMA4C	semaphorin 4C
54918	CMTM6	CKLF like MARVEL transmembrane domain containing 6
54920	DUS2	dihydrouridine synthase 2
54930	HAUS4	HAUS augmin like complex subunit 4
54935	DUSP23	dual specificity phosphatase 23
54947	LPCAT2	lysophosphatidylcholine acyltransferase 2
5495	PPM1B	protein phosphatase, Mg2+/Mn2+ dependent 1B
54955	C1orf109	chromosome 1 open reading frame 109
54961	SSH3	slingshot protein phosphatase 3
54970	TTC12	tetratricopeptide repeat domain 12
54974	THG1L	tRNA-histidine guanylyltransferase 1 like
54976	C20orf27	chromosome 20 open reading frame 27
54979	HRASLS2	HRAS like suppressor 2
5498	PPOX	protoporphyrinogen oxidase
54981	NMRK1	nicotinamide riboside kinase 1
5499	PPP1CA	protein phosphatase 1 catalytic subunit alpha
54997	TESC	tescalcin
55	ACPP	acid phosphatase, prostate
55002	TMCO3	transmembrane and coiled-coil domains 3
55004	LAMTOR1	late endosomal/lysosomal adaptor, MAPK and MTOR activator 1
55007	FAM118A	family with sequence similarity 118 member A
55016	MARCH1	membrane associated ring-CH-type finger 1
55017	C14orf119	chromosome 14 open reading frame 119
55020	TTC38	tetratricopeptide repeat domain 38
55030	FBXO34	F-box protein 34
55032	SLC35A5	solute carrier family 35 member A5
55033	FKBP14	FK506 binding protein 14
55038	CDCA4	cell division cycle associated 4
55041	PLEKHB2	pleckstrin homology domain containing B2
55048	VPS37C	VPS37C, ESCRT-I subunit
55052	MRPL20	mitochondrial ribosomal protein L20
55062	WIPI1	WD repeat domain, phosphoinositide interacting 1
55069	TMEM248	transmembrane protein 248
55070	DET1	de-etiolated homolog 1 (Arabidopsis)
55071	C9orf40	chromosome 9 open reading frame 40
5509	PPP1R3D	protein phosphatase 1 regulatory subunit 3D
5510	PPP1R7	protein phosphatase 1 regulatory subunit 7
55108	BSDC1	BSD domain containing 1
55122	AKIRIN2	akirin 2
55129	ANO10	anoctamin 10
55143	CDCA8	cell division cycle associated 8
55146	ZDHHC4	zinc finger DHHC-type containing 4
55147	RBM23	RNA binding motif protein 23
55157	DARS2	aspartyl-tRNA synthetase 2, mitochondrial
55160	ARHGEF10L	Rho guanine nucleotide exchange factor 10 like
55163	PNPO	pyridoxamine 5'-phosphate oxidase
55171	TBCCD1	TBCC domain containing 1
55180	LINS1	lines homolog 1
55196	KIAA1551	KIAA1551
55198	APPL2	adaptor protein, phosphotyrosine interaction, PH domain and leucine zipper containing 2
55204	GOLPH3L	golgi phosphoprotein 3 like
55207	ARL8B	ADP ribosylation factor like GTPase 8B
55211	DPPA4	developmental pluripotency associated 4
55215	FANCI	Fanconi anemia complementation group I
55220	KLHDC8A	kelch domain containing 8A
55233	MOB1A	MOB kinase activator 1A
55240	STEAP3	STEAP3 metalloreductase
55244	SLC47A1	solute carrier family 47 member 1
55247	NEIL3	nei like DNA glycosylase 3
5525	PPP2R5A	protein phosphatase 2 regulatory subunit B', alpha
55254	TMEM39A	transmembrane protein 39A
5526	PPP2R5B	protein phosphatase 2 regulatory subunit B', beta
55268	ECHDC2	enoyl-CoA hydratase domain containing 2
55276	PGM2	phosphoglucomutase 2
55281	TMEM140	transmembrane protein 140
55284	UBE2W	ubiquitin conjugating enzyme E2W (putative)
55288	RHOT1	ras homolog family member T1
55303	GIMAP4	GTPase, IMAP family member 4
553115	PEF1	penta-EF-hand domain containing 1
55312	RFK	riboflavin kinase
55313	CPPED1	calcineurin-like phosphoesterase domain containing 1
5532	PPP3CB	protein phosphatase 3 catalytic subunit beta
55322	C5orf22	chromosome 5 open reading frame 22
55331	ACER3	alkaline ceramidase 3
5534	PPP3R1	protein phosphatase 3 regulatory subunit B, alpha
55350	VNN3	vanin 3
55353	LAPTM4B	lysosomal protein transmembrane 4 beta
55355	HJURP	Holliday junction recognition protein
55356	SLC22A15	solute carrier family 22 member 15
55357	TBC1D2	TBC1 domain family member 2
55361	PI4K2A	phosphatidylinositol 4-kinase type 2 alpha
55363	HEMGN	hemogen
55364	IMPACT	impact RWD domain protein
55365	TMEM176A	transmembrane protein 176A
55374	TMCO6	transmembrane and coiled-coil domains 6
5538	PPT1	palmitoyl-protein thioesterase 1
55388	MCM10	minichromosome maintenance 10 replication initiation factor
55410	NA	NA
55423	SIRPG	signal regulatory protein gamma
55432	YOD1	YOD1 deubiquitinase
55454	CSGALNACT2	chondroitin sulfate N-acetylgalactosaminyltransferase 2
55466	DNAJA4	DnaJ heat shock protein family (Hsp40) member A4
5547	PRCP	prolylcarboxypeptidase
55505	NOP10	NOP10 ribonucleoprotein
55509	BATF3	basic leucine zipper ATF-like transcription factor 3
5551	PRF1	perforin 1
5552	SRGN	serglycin
55529	TMEM55A	transmembrane protein 55A
5553	PRG2	proteoglycan 2, bone marrow (natural killer cell activator, eosinophil granule major basic protein)
55553	SOX6	SRY-box 6
55556	ENOSF1	enolase superfamily member 1
55568	GALNT10	polypeptide N-acetylgalactosaminyltransferase 10
5557	PRIM1	primase (DNA) subunit 1
55577	NAGK	N-acetylglucosamine kinase
55589	BMP2K	BMP2 inducible kinase
55600	ITLN1	intelectin 1
55603	FAM46A	family with sequence similarity 46 member A
55615	PRR5	proline rich 5
55625	ZDHHC7	zinc finger DHHC-type containing 7
55635	DEPDC1	DEP domain containing 1
5564	PRKAB1	protein kinase AMP-activated non-catalytic subunit beta 1
55640	FLVCR2	feline leukemia virus subgroup C cellular receptor family member 2
55647	RAB20	RAB20, member RAS oncogene family
55650	PIGV	phosphatidylinositol glycan anchor biosynthesis class V
55652	SLC48A1	solute carrier family 48 member 1
55676	SLC30A6	solute carrier family 30 member 6
55691	FRMD4A	FERM domain containing 4A
55695	NSUN5	NOP2/Sun RNA methyltransferase family member 5
55701	ARHGEF40	Rho guanine nucleotide exchange factor 40
55711	FAR2	fatty acyl-CoA reductase 2
55723	ASF1B	anti-silencing function 1B histone chaperone
5573	PRKAR1A	protein kinase cAMP-dependent type I regulatory subunit alpha
55737	VPS35	VPS35, retromer complex component
55741	EDEM2	ER degradation enhancer, mannosidase alpha-like 2
55754	TMEM30A	transmembrane protein 30A
55756	INTS9	integrator complex subunit 9
55760	DHX32	DEAH-box helicase 32 (putative)
55764	IFT122	intraflagellar transport 122
5577	PRKAR2B	protein kinase cAMP-dependent type II regulatory subunit beta
55771	PRR11	proline rich 11
55773	TBC1D23	TBC1 domain family member 23
55789	DEPDC1B	DEP domain containing 1B
55790	CSGALNACT1	chondroitin sulfate N-acetylgalactosaminyltransferase 1
55793	FAM63A	family with sequence similarity 63 member A
55799	CACNA2D3	calcium voltage-gated channel auxiliary subunit alpha2delta 3
558	AXL	AXL receptor tyrosine kinase
5580	PRKCD	protein kinase C delta
55803	ADAP2	ArfGAP with dual PH domains 2
55808	ST6GALNAC1	ST6 (alpha-N-acetyl-neuraminyl-2,3-beta-galactosyl-1,3)-N-acetylgalactosaminide alpha-2,6-sialyltransferase 1
55809	TRERF1	transcriptional regulating factor 1
55819	RNF130	ring finger protein 130
55825	PECR	peroxisomal trans-2-enoyl-CoA reductase
55827	DCAF6	DDB1 and CUL4 associated factor 6
55829	VIMP	VCP interacting membrane selenoprotein
55831	EMC3	ER membrane protein complex subunit 3
55840	EAF2	ELL associated factor 2
55848	PLGRKT	plasminogen receptor, C-terminal lysine transmembrane protein
55852	TEX2	testis expressed 2
55856	ACOT13	acyl-CoA thioesterase 13
55859	BEX1	brain expressed X-linked 1
55863	TMEM126B	transmembrane protein 126B
55872	PBK	PDZ binding kinase
55884	WSB2	WD repeat and SOCS box containing 2
55907	CMAS	cytidine monophosphate N-acetylneuraminic acid synthetase
55909	BIN3	bridging integrator 3
55911	APOBR	apolipoprotein B receptor
55916	NXT2	nuclear transport factor 2-like export factor 2
5594	MAPK1	mitogen-activated protein kinase 1
55959	SULF2	sulfatase 2
55972	SLC25A40	solute carrier family 25 member 40
55973	BCAP29	B-cell receptor-associated protein 29
55975	KLHL7	kelch like family member 7
56000	NXF3	nuclear RNA export factor 3
56005	MYDGF	myeloid-derived growth factor
5603	MAPK13	mitogen-activated protein kinase 13
56034	PDGFC	platelet derived growth factor C
5604	MAP2K1	mitogen-activated protein kinase kinase 1
5605	MAP2K2	mitogen-activated protein kinase kinase 2
5606	MAP2K3	mitogen-activated protein kinase kinase 3
56063	TMEM234	transmembrane protein 234
5608	MAP2K6	mitogen-activated protein kinase kinase 6
5611	DNAJC3	DnaJ heat shock protein family (Hsp40) member C3
56172	ANKH	ANKH inorganic pyrophosphate transport regulator
56180	MOSPD1	motile sperm domain containing 1
56181	MTFR1L	mitochondrial fission regulator 1 like
56255	TMX4	thioredoxin related transmembrane protein 4
56261	GPCPD1	glycerophosphocholine phosphodiesterase 1
5627	PROS1	protein S (alpha)
5631	PRPS1	phosphoribosyl pyrophosphate synthetase 1
5634	PRPS2	phosphoribosyl pyrophosphate synthetase 2
56344	CABP5	calcium binding protein 5
5635	PRPSAP1	phosphoribosyl pyrophosphate synthetase-associated protein 1
5641	LGMN	legumain
5654	HTRA1	HtrA serine peptidase 1
5657	PRTN3	proteinase 3
566	AZU1	azurocidin 1
5660	PSAP	prosaposin
56606	SLC2A9	solute carrier family 2 member 9
5663	PSEN1	presenilin 1
56655	POLE4	polymerase (DNA) epsilon 4, accessory subunit
56656	OR2S2	olfactory receptor family 2 subfamily S member 2 (gene/pseudogene)
56658	TRIM39	tripartite motif containing 39
56670	SUCNR1	succinate receptor 1
56674	TMEM9B	TMEM9 domain family member B
56729	RETN	resistin
5688	PSMA7	proteasome subunit alpha 7
56882	CDC42SE1	CDC42 small effector 1
56890	MDM1	Mdm1 nuclear protein
5691	PSMB3	proteasome subunit beta 3
56911	MAP3K7CL	MAP3K7 C-terminal like
56913	C1GALT1	core 1 synthase, glycoprotein-N-acetylgalactosamine 3-beta-galactosyltransferase 1
56925	LXN	latexin
56935	SMCO4	single-pass membrane protein with coiled-coil domains 4
56944	OLFML3	olfactomedin like 3
5695	PSMB7	proteasome subunit beta 7
56954	NIT2	nitrilase family member 2
56975	FAM20C	family with sequence similarity 20 member C
56990	CDC42SE2	CDC42 small effector 2
56992	KIF15	kinesin family member 15
56994	CHPT1	choline phosphotransferase 1
57001	SDHAF3	succinate dehydrogenase complex assembly factor 3
57003	CCDC47	coiled-coil domain containing 47
57017	COQ9	coenzyme Q9
5702	PSMC3	proteasome 26S subunit, ATPase 3
57020	C16orf62	chromosome 16 open reading frame 62
57038	RARS2	arginyl-tRNA synthetase 2, mitochondrial
57061	HYMAI	hydatidiform mole associated and imprinted (non-protein coding)
5707	PSMD1	proteasome 26S subunit, non-ATPase 1
57085	AGTRAP	angiotensin II receptor associated protein
57089	ENTPD7	ectonucleoside triphosphate diphosphohydrolase 7
57102	C12orf4	chromosome 12 open reading frame 4
57104	PNPLA2	patatin like phospholipase domain containing 2
5711	PSMD5	proteasome 26S subunit, non-ATPase 5
57126	CD177	CD177 molecule
5713	PSMD7	proteasome 26S subunit, non-ATPase 7
57134	MAN1C1	mannosidase alpha class 1C member 1
57136	APMAP	adipocyte plasma membrane associated protein
57150	SMIM8	small integral membrane protein 8
57153	SLC44A2	solute carrier family 44 member 2
5718	PSMD12	proteasome 26S subunit, non-ATPase 12
57192	MCOLN1	mucolipin 1
57210	SLC45A4	solute carrier family 45 member 4
57231	SNX14	sorting nexin 14
5724	PTAFR	platelet activating factor receptor
5730	PTGDS	prostaglandin D2 synthase
5732	PTGER2	prostaglandin E receptor 2
57404	CYP20A1	cytochrome P450 family 20 subfamily A member 1
57405	SPC25	SPC25, NDC80 kinetochore complex component
57409	MIF4GD	MIF4G domain containing
57419	SLC24A3	solute carrier family 24 member 3
[truncated: 1,077 more rows]

## Sheet: CLLup
ENTREZID	SYMBOL	GENENAME
1	A1BG	alpha-1-B glycoprotein
100	ADA	adenosine deaminase
1000	CDH2	cadherin 2
10009	ZBTB33	zinc finger and BTB domain containing 33
100093630	SNHG8	small nucleolar RNA host gene 8
100101938	ANKRD26P3	ankyrin repeat domain 26 pseudogene 3
100128124	HGC6.3	uncharacterized LOC100128124
100128191	TMPO-AS1	TMPO antisense RNA 1
100128653	LOC100128653	uncharacterized LOC100128653
100128751	LOC100128751	INM04
100128788	SRRM2-AS1	SRRM2 antisense RNA 1
100128822	LINC01003	long intergenic non-protein coding RNA 1003
100129104	LOC100129104	uncharacterized LOC100129104
100129195	ZSCAN16-AS1	ZSCAN16 antisense RNA 1
100129271	C1orf68	chromosome 1 open reading frame 68
100129387	GABPB1-AS1	GABPB1 antisense RNA 1
100129482	ZNF37BP	zinc finger protein 37B, pseudogene
100129726	LINC01126	long intergenic non-protein coding RNA 1126
100130458	LOC100130458	uncharacterized LOC100130458
100130733	LRRC70	leucine rich repeat containing 70
100130958	SYCE1L	synaptonemal complex central element protein 1-like
100131211	NEMP2	nuclear envelope integral membrane protein 2
100131316	NA	NA
100131354	NA	NA
100131434	LINC00893	long intergenic non-protein coding RNA 893
100131564	CCDC18-AS1	CCDC18 antisense RNA 1
100131801	PET100	PET100 homolog
100131998	RRN3P3	RRN3 homolog, RNA polymerase I transcription factor pseudogene 3
100132341	CLUHP3	clustered mitochondria (cluA/CLU1) homolog pseudogene 3
100132356	LOC100132356	uncharacterized LOC100132356
100132815	IPO5P1	importin 5 pseudogene 1
100132911	DPH3P1	diphthamide biosynthesis 3 pseudogene 1
100133311	HOXA-AS3	HOXA cluster antisense RNA 3
100144602	EPHA5-AS1	EPHA5 antisense RNA 1
100170229	SRRM5	serine/arginine repetitive matrix 5
100170841	C17orf96	chromosome 17 open reading frame 96
100190939	TPT1-AS1	TPT1 antisense RNA 1
1002	CDH4	cadherin 4
10020	GNE	glucosamine (UDP-N-acetyl)-2-epimerase/N-acetylmannosamine kinase
100287569	LINC00173	long intergenic non-protein coding RNA 173
100287628	NA	NA
100288152	LOC100288152	uncharacterized LOC100288152
100288730	PAN3-AS1	PAN3 antisense RNA 1
100288911	LOC100288911	uncharacterized LOC100288911
100289019	SLC25A25-AS1	SLC25A25 antisense RNA 1
100289341	MAN1B1-AS1	MAN1B1 antisense RNA 1 (head to head)
100289635	ZNF605	zinc finger protein 605
100289678	ZNF783	zinc finger family member 783
10038	PARP2	poly(ADP-ribose) polymerase 2
100381270	ZBED6	zinc finger BED-type containing 6
10039	PARP3	poly(ADP-ribose) polymerase family member 3
10044	SH2D3C	SH2 domain containing 3C
100499177	THAP9-AS1	THAP9 antisense RNA 1
100505481	NA	NA
100505487	NA	NA
100505500	NA	NA
100505501	LOC100505501	uncharacterized LOC100505501
100505519	NA	NA
100505555	LOC100505555	uncharacterized LOC100505555
100505564	LOC100505564	uncharacterized LOC100505564
100505565	NA	NA
100505573	INAFM2	InaF motif containing 2
100505616	SNHG21	small nucleolar RNA host gene 21
100505650	LOC100505650	uncharacterized LOC100505650
100505657	NA	NA
100505687	LINC00888	long intergenic non-protein coding RNA 888
100505710	NA	NA
100505715	LOC100505715	uncharacterized LOC100505715
100505727	LOC100505727	uncharacterized LOC100505727
100505738	MIR4458HG	MIR4458 host gene
100505761	RPARP-AS1	RPARP antisense RNA 1
100505763	NA	NA
100505792	NA	NA
100505875	LINC01088	long intergenic non-protein coding RNA 1088
100505975	ENO1-AS1	ENO1 antisense RNA 1
100505976	NA	NA
100506012	PPP5D1	PPP5 tetratricopeptide repeat domain containing 1
100506029	NA	NA
100506054	RNASEH1-AS1	RNASEH1 antisense RNA 1
100506108	SIX3-AS1	SIX3 antisense RNA 1
100506168	NA	NA
100506302	LOC100506302	uncharacterized LOC100506302
100506325	SP2-AS1	SP2 antisense RNA 1
100506342	NA	NA
100506374	LOC100506374	uncharacterized LOC100506374
100506405	LOC100506405	uncharacterized LOC100506405
100506459	LOC100506459	uncharacterized LOC100506459
100506469	TMEM147-AS1	TMEM147 antisense RNA 1
100506473	LOC100506473	uncharacterized LOC100506473
100506476	LOC100506476	uncharacterized LOC100506476
100506548	LOC100506548	uncharacterized LOC100506548
100506597	NA	NA
100506649	PXN-AS1	PXN antisense RNA 1
100506676	NA	NA
100506681	JARID2-AS1	JARID2 antisense RNA 1
100506686	IQCH-AS1	IQCH antisense RNA 1
100506691	LOC100506691	uncharacterized LOC100506691
100506694	NA	NA
100506696	PCAT6	prostate cancer associated transcript 6 (non-protein coding)
100506710	EBLN3	endogenous Bornavirus-like nucleoprotein 3
100506730	LOC100506730	uncharacterized LOC100506730
100506748	NA	NA
100506776	TRG-AS1	T cell receptor gamma locus antisense RNA 1
100506779	BZRAP1-AS1	BZRAP1 antisense RNA 1
100506815	FOXP1-IT1	FOXP1 intronic transcript 1
100506826	MYLK-AS1	MYLK antisense RNA 1
100506831	NA	NA
100506863	NA	NA
100506897	DAPK1-IT1	DAPK1 intronic transcript 1
100506935	NA	NA
100506948	NA	NA
100506965	PWAR6	Prader Willi/Angelman region RNA 6
100507025	NA	NA
100507057	MFI2-AS1	MFI2 antisense RNA 1
100507094	NA	NA
100507110	NA	NA
100507111	NA	NA
100507212	NA	NA
100507213	NA	NA
100507217	LINC01578	long intergenic non-protein coding RNA 1578
100507228	NA	NA
100507246	SNHG16	small nucleolar RNA host gene 16
100507250	LOC100507250	uncharacterized LOC100507250
100507254	LINC01013	long intergenic non-protein coding RNA 1013
100507303	SNHG19	small nucleolar RNA host gene 19
100507314	NA	NA
100507360	NA	NA
100507372	NA	NA
100507398	INTS6-AS1	INTS6 antisense RNA 1
100507424	LOC100507424	uncharacterized LOC100507424
100507429	NA	NA
100507440	NA	NA
100507475	IDH1-AS1	IDH1 antisense RNA 1
100507487	LOC100507487	uncharacterized LOC100507487
100507501	LINC01569	long intergenic non-protein coding RNA 1569
100507520	NA	NA
100507562	LOC100507562	uncharacterized LOC100507562
100507580	NA	NA
100507599	LOC100507599	uncharacterized LOC100507599
100507602	TRIM52-AS1	TRIM52 antisense RNA 1 (head to head)
100526820	CAHM	colon adenocarcinoma hypermethylated (non-protein coding)
100527964	LHX4-AS1	LHX4 antisense RNA 1
100528062	ARMCX5-GPRASP2	ARMCX5-GPRASP2 readthrough
100533106	ZHX1-C8orf76	ZHX1-C8orf76 readthrough
100533182	SEC24B-AS1	SEC24B antisense RNA 1
10062	NR1H3	nuclear receptor subfamily 1 group H member 3
100652740	PYCARD-AS1	PYCARD antisense RNA 1
100652853	LINC01023	long intergenic non-protein coding RNA 1023
100652874	NA	NA
100652950	NA	NA
100652951	NA	NA
100653004	NA	NA
100653021	NA	NA
100653022	PP12719	uncharacterized LOC100653022
10073	SNUPN	snurportin 1
10078	TSSC4	tumor suppressing subtransferable candidate 4
10081	PDCD7	programmed cell death 7
10084	PQBP1	polyglutamine binding protein 1
10099	TSPAN3	tetraspanin 3
10116	FEM1B	fem-1 homolog b (C. elegans)
10127	ZNF263	zinc finger protein 263
10136	CELA3A	chymotrypsin like elastase family member 3A
10138	YAF2	YY1 associated factor 2
10142	AKAP9	A-kinase anchoring protein 9
10150	MBNL2	muscleblind like splicing regulator 2
10152	ABI2	abl-interactor 2
10155	TRIM28	tripartite motif containing 28
10160	FARP1	FERM, ARH/RhoGEF and pleckstrin domain protein 1
10161	LPAR6	lysophosphatidic acid receptor 6
10163	WASF2	WAS protein family member 2
10172	ZNF256	zinc finger protein 256
10174	SORBS3	sorbin and SH3 domain containing 3
10175	CNIH1	cornichon family AMPA receptor auxiliary protein 1
10181	RBM5	RNA binding motif protein 5
10189	ALYREF	Aly/REF export factor
10194	TSHZ1	teashirt zinc finger homeobox 1
10196	PRMT3	protein arginine methyltransferase 3
10199	MPHOSPH10	M-phase phosphoprotein 10
102	ADAM10	ADAM metallopeptidase domain 10
10208	USPL1	ubiquitin specific peptidase like 1
10209	EIF1	eukaryotic translation initiation factor 1
1021	CDK6	cyclin-dependent kinase 6
10210	TOPORS	topoisomerase I binding, arginine/serine-rich, E3 ubiquitin protein ligase
10212	DDX39A	DEAD-box helicase 39A
10220	GDF11	growth differentiation factor 11
10232	MSLN	mesothelin
10235	RASGRP2	RAS guanyl releasing protein 2
1025	CDK9	cyclin-dependent kinase 9
10252	SPRY1	sprouty RTK signaling antagonist 1
10253	SPRY2	sprouty RTK signaling antagonist 2
10256	CNKSR1	connector enhancer of kinase suppressor of Ras 1
1026	CDKN1A	cyclin-dependent kinase inhibitor 1A
10265	IRX5	iroquois homeobox 5
10267	RAMP1	receptor (G protein-coupled) activity modifying protein 1
10274	STAG1	stromal antigen 1
10284	SAP18	Sin3A associated protein 18kDa
10285	SMNDC1	survival motor neuron domain containing 1
10286	BCAS2	breast carcinoma amplified sequence 2
1029	CDKN2A	cyclin-dependent kinase inhibitor 2A
10300	KATNB1	katanin p80 (WD repeat containing) subunit B 1
10322	SMYD5	SMYD family member 5
10325	RRAGB	Ras related GTP binding B
10327	AKR1A1	aldo-keto reductase family 1, member A1 (aldehyde reductase)
10329	TMEM5	transmembrane protein 5
10346	TRIM22	tripartite motif containing 22
10350	ABCA9	ATP binding cassette subfamily A member 9
10360	NPM3	nucleophosmin/nucleoplasmin 3
10362	HMG20B	high mobility group 20B
10363	HMG20A	high mobility group 20A
10365	KLF2	Kruppel-like factor 2
10385	BTN2A2	butyrophilin subfamily 2 member A2
10389	SCML2	sex comb on midleg-like 2 (Drosophila)
1039	CDR2	cerebellar degeneration related protein 2
10400	PEMT	phosphatidylethanolamine N-methyltransferase
10411	RAPGEF3	Rap guanine nucleotide exchange factor 3
10419	PRMT5	protein arginine methyltransferase 5
10427	SEC24B	SEC24 homolog B, COPII coat complex component
10428	CFDP1	craniofacial development protein 1
10432	RBM14	RNA binding motif protein 14
10451	VAV3	vav guanine nucleotide exchange factor 3
10459	MAD2L2	MAD2 mitotic arrest deficient-like 2 (yeast)
10464	PIBF1	progesterone immunomodulatory binding factor 1
10472	ZBTB18	zinc finger and BTB domain containing 18
10473	HMGN4	high mobility group nucleosomal binding domain 4
10480	EIF3M	eukaryotic translation initiation factor 3 subunit M
10486	CAP2	CAP, adenylate cyclase-associated protein, 2 (yeast)
10492	SYNCRIP	synaptotagmin binding, cytoplasmic RNA interacting protein
10494	STK25	serine/threonine kinase 25
10497	UNC13B	unc-13 homolog B (C. elegans)
10513	APPBP2	amyloid beta precursor protein binding protein 2
10518	CIB2	calcium and integrin binding family member 2
10520	ZNF211	zinc finger protein 211
10522	DEAF1	DEAF1, transcription factor
10527	IPO7	importin 7
10528	NOP56	NOP56 ribonucleoprotein
1054	CEBPG	CCAAT/enhancer binding protein gamma
1056	CEL	carboxyl ester lipase
10561	IFI44	interferon induced protein 44
10564	ARFGEF2	ADP ribosylation factor guanine nucleotide exchange factor 2
10574	CCT7	chaperonin containing TCP1 subunit 7
10575	CCT4	chaperonin containing TCP1 subunit 4
10576	CCT2	chaperonin containing TCP1 subunit 2
10585	POMT1	protein O-mannosyltransferase 1
10594	PRPF8	pre-mRNA processing factor 8
10595	ERN2	endoplasmic reticulum to nucleus signaling 2
10600	USP16	ubiquitin specific peptidase 16
10603	SH2B2	SH2B adaptor protein 2
10609	P3H4	prolyl 3-hydroxylase family member 4 (non-enzymatic)
10622	POLR3G	polymerase (RNA) III subunit G
10633	RASL10A	RAS like family 10 member A
10638	SPHAR	S-phase response (cyclin related)
10642	IGF2BP1	insulin like growth factor 2 mRNA binding protein 1
10643	IGF2BP3	insulin like growth factor 2 mRNA binding protein 3
10650	PRELID3A	PRELI domain containing 3A
10656	KHDRBS3	KH domain containing, RNA binding, signal transduction associated 3
10659	CELF2	CUGBP, Elav-like family member 2
10668	CGRRF1	cell growth regulator with ring finger domain 1
10672	GNA13	G protein subunit alpha 13
10678	B3GNT2	UDP-GlcNAc:betaGal beta-1,3-N-acetylglucosaminyltransferase 2
10681	GNB5	G protein subunit beta 5
10725	NFAT5	nuclear factor of activated T-cells 5, tonicity-responsive
1073	CFL2	cofilin 2
10732	TCFL5	transcription factor-like 5 (basic helix-loop-helix)
10734	STAG3	stromal antigen 3
10737	RFPL3S	RFPL3 antisense
10745	PHTF1	putative homeodomain transcription factor 1
10750	GRAP	GRB2-related adaptor protein
10758	TRAF3IP2	TRAF3 interacting protein 2
10765	KDM5B	lysine demethylase 5B
10767	HBS1L	HBS1 like translational GTPase
10769	PLK2	polo like kinase 2
10772	SRSF10	serine/arginine-rich splicing factor 10
10777	ARPP21	cAMP regulated phosphoprotein 21kDa
10778	ZNF271P	zinc finger protein 271, pseudogene
10781	ZNF266	zinc finger protein 266
10791	VAMP5	vesicle associated membrane protein 5
10799	RPP40	ribonuclease P/MRP 40kDa subunit
10801	SEPT9	septin 9
10806	SDCCAG8	serologically defined colon cancer antigen 8
10807	SDCCAG3	serologically defined colon cancer antigen 3
10813	UTP14A	UTP14A small subunit processome component
10818	FRS2	fibroblast growth factor receptor substrate 2
10838	ZNF275	zinc finger protein 275
10840	ALDH1L1	aldehyde dehydrogenase 1 family member L1
10858	CYP46A1	cytochrome P450 family 46 subfamily A member 1
10865	ARID5A	AT-rich interaction domain 5A
10867	TSPAN9	tetraspanin 9
10873	ME3	malic enzyme 3, NADP(+)-dependent, mitochondrial
10881	ACTL7A	actin like 7A
10884	MRPS30	mitochondrial ribosomal protein S30
10892	MALT1	MALT1 paracaspase
109	ADCY3	adenylate cyclase 3
10914	PAPOLA	poly(A) polymerase alpha
10915	TCERG1	transcription elongation regulator 1
10927	SPIN1	spindlin 1
10929	SRSF8	serine/arginine-rich splicing factor 8
10944	C11orf58	chromosome 11 open reading frame 58
10949	HNRNPA0	heterogeneous nuclear ribonucleoprotein A0
10962	MLLT11	myeloid/lymphoid or mixed-lineage leukemia; translocated to, 11
10966	RAB40B	RAB40B, member RAS oncogene family
10969	EBNA1BP2	EBNA1 binding protein 2
10973	ASCC3	activating signal cointegrator 1 complex subunit 3
10979	FERMT2	fermitin family member 2
11011	TLK2	tousled like kinase 2
1102	RCBTB2	RCC1 and BTB domain containing protein 2
11030	RBPMS	RNA binding protein with multiple splicing
1104	RCC1	regulator of chromosome condensation 1
11041	B4GAT1	beta-1,4-glucuronyltransferase 1
11044	PAPD7	PAP associated domain containing 7
1105	CHD1	chromodomain helicase DNA binding protein 1
11052	CPSF6	cleavage and polyadenylation specific factor 6
1106	CHD2	chromodomain helicase DNA binding protein 2
11061	LECT1	leukocyte cell derived chemotaxin 1
11067	C10orf10	chromosome 10 open reading frame 10
11072	DUSP14	dual specificity phosphatase 14
11092	C9orf9	chromosome 9 open reading frame 9
11100	HNRNPUL1	heterogeneous nuclear ribonucleoprotein U-like 1
11103	KRR1	KRR1, small subunit (SSU) processome component, homolog (yeast)
11120	BTN2A1	butyrophilin subfamily 2 member A1
11127	KIF3A	kinesin family member 3A
11129	CLASRP	CLK4-associating serine/arginine rich protein
11131	CAPN11	calpain 11
11133	KPTN	kaptin (actin binding protein)
11137	PWP1	PWP1 homolog, endonuclein
11147	HHLA3	HERV-H LTR-associating 3
11155	LDB3	LIM domain binding 3
11156	PTP4A3	protein tyrosine phosphatase type IVA, member 3
11164	NUDT5	nudix hydrolase 5
11171	STRAP	serine/threonine kinase receptor associated protein
11174	ADAMTS6	ADAM metallopeptidase with thrombospondin type 1 motif 6
11183	MAP4K5	mitogen-activated protein kinase kinase kinase kinase 5
11184	MAP4K1	mitogen-activated protein kinase kinase kinase kinase 1
11188	NISCH	nischarin
112	ADCY6	adenylate cyclase 6
11214	AKAP13	A-kinase anchoring protein 13
11215	AKAP11	A-kinase anchoring protein 11
11218	DDX20	DEAD-box helicase 20
1122	CHML	choroideremia-like (Rab escort protein 2)
11221	DUSP10	dual specificity phosphatase 10
11232	POLG2	polymerase (DNA) gamma 2, accessory subunit
11236	RNF139	ring finger protein 139
11244	ZHX1	zinc fingers and homeoboxes 1
11245	GPR176	G protein-coupled receptor 176
11247	NXPH4	neurexophilin 4
112476	PRRT2	proline rich transmembrane protein 2
11259	FILIP1L	filamin A interacting protein 1-like
11270	NRM	nurim (nuclear envelope membrane protein)
11278	KLF12	Kruppel-like factor 12
11279	KLF8	Kruppel-like factor 8
112849	L3HYPDH	L-3-hydroxyproline dehydratase (trans-)
112942	CFAP36	cilia and flagella associated protein 36
112970	KTI12	KTI12 chromatin associated homolog
113026	PLCD3	phospholipase C delta 3
113177	IZUMO4	IZUMO family member 4
113189	CHST14	carbohydrate sulfotransferase 14
11319	ECD	ecdysoneless cell cycle regulator
113246	C12orf57	chromosome 12 open reading frame 57
113277	TMEM106A	transmembrane protein 106A
11346	SYNPO	synaptopodin
1136	CHRNA3	cholinergic receptor nicotinic alpha 3 subunit
113612	CYP2U1	cytochrome P450 family 2 subfamily U member 1
114034	TOE1	target of EGR1, member 1 (nuclear)
114044	MCM3AP-AS1	MCM3AP antisense RNA 1
114049	WBSCR22	Williams Beuren syndrome chromosome region 22
114112	TXNRD3	thioredoxin reductase 3
1143	CHRNB4	cholinergic receptor nicotinic beta 4 subunit
114327	EFHC1	EF-hand domain (C-terminal) containing 1
114614	MIR155HG	MIR155 host gene
114659	LRRC37B	leucine rich repeat containing 37B
114757	CYGB	cytoglobin
114783	LMTK3	lemur tyrosine kinase 3
114789	SLC25A25	solute carrier family 25 member 25
114791	TUBGCP5	tubulin gamma complex associated protein 5
114793	FMNL2	formin like 2
114794	ELFN2	extracellular leucine-rich repeat and fibronectin type III domain containing 2
114796	PSMG3-AS1	PSMG3 antisense RNA 1 (head to head)
114799	ESCO1	establishment of sister chromatid cohesion N-acetyltransferase 1
114803	MYSM1	Myb like, SWIRM and MPN domains 1
114818	KLHL29	kelch like family member 29
114822	RHPN1	rhophilin, Rho GTPase binding protein 1
114823	LENG8	leukocyte receptor cluster (LRC) member 8
114826	SMYD4	SET and MYND domain containing 4
114884	OSBPL10	oxysterol binding protein like 10
114900	C1QTNF4	C1q and tumor necrosis factor related protein 4
114907	FBXO32	F-box protein 32
114908	TMEM123	transmembrane protein 123
114915	EPB41L4A-AS1	EPB41L4A antisense RNA 1
114971	PTPMT1	protein tyrosine phosphatase, mitochondrial 1
114991	ZNF618	zinc finger protein 618
115	ADCY9	adenylate cyclase 9
115024	NT5C3B	5'-nucleotidase, cytosolic IIIB
115196	ZNF554	zinc finger protein 554
115265	DDIT4L	DNA damage inducible transcript 4 like
115286	SLC25A26	solute carrier family 25 member 26
115361	GBP4	guanylate binding protein 4
115399	LRRC56	leucine rich repeat containing 56
115426	UHRF2	ubiquitin like with PHD and ring finger domains 2
115509	ZNF689	zinc finger protein 689
115572	FAM46B	family with sequence similarity 46 member B
115752	DIS3L	DIS3 like exosome 3'-5' exoribonuclease
115908	CTHRC1	collagen triple helix repeat containing 1
116039	OSR2	odd-skipped related transciption factor 2
116064	LRRC58	leucine rich repeat containing 58
1161	ERCC8	excision repair cross-complementation group 8
116113	FOXP4	forkhead box P4
116225	ZMYND19	zinc finger MYND-type containing 19
116228	COX20	COX20 cytochrome c oxidase assembly factor
116236	ABHD15	abhydrolase domain containing 15
116442	RAB39B	RAB39B, member RAS oncogene family
116447	TOP1MT	topoisomerase (DNA) I, mitochondrial
116449	CLNK	cytokine dependent hematopoietic cell linker
116983	ACAP3	ArfGAP with coiled-coil, ankyrin repeat and PH domains 3
116984	ARAP2	ArfGAP with RhoGAP domain, ankyrin repeat and PH domain 2
117159	DCD	dermcidin
1179	CLCA1	chloride channel accessory 1
118460	EXOSC6	exosome component 6
118491	CFAP70	cilia and flagella associated protein 70
1185	CLCN6	chloride voltage-gated channel 6
118672	PSTK	phosphoseryl-tRNA kinase
118924	FRA10AC1	fragile site, folic acid type, rare, fra(10)(q23.3) or fra(10)(q24.2) candidate 1
119032	BORCS7	BLOC-1 related complex subunit 7
1195	CLK1	CDC like kinase 1
119504	ANAPC16	anaphase promoting complex subunit 16
119559	SFXN4	sideroflexin 4
1196	CLK2	CDC like kinase 2
120071	GYLTL1B	glycosyltransferase-like 1B
120227	CYP2R1	cytochrome P450 family 2 subfamily R member 1
120376	COLCA2	colorectal cancer associated 2
121053	C12orf45	chromosome 12 open reading frame 45
121268	RHEBL1	Ras homolog enriched in brain like 1
121536	AEBP2	AE binding protein 2
121793	TEX29	testis expressed 29
122525	C14orf28	chromosome 14 open reading frame 28
122809	SOCS4	suppressor of cytokine signaling 4
122830	NAA30	N(alpha)-acetyltransferase 30, NatC catalytic subunit
123	PLIN2	perilipin 2
123096	SLC25A29	solute carrier family 25 member 29
123283	TARSL2	threonyl-tRNA synthetase-like 2
123606	NIPA1	non imprinted in Prader-Willi/Angelman syndrome 1
123720	WHAMM	WAS protein homolog associated with actin, golgi membranes and microtubules
123920	CMTM3	CKLF like MARVEL transmembrane domain containing 3
124093	CCDC78	coiled-coil domain containing 78
124152	IQCK	IQ motif containing K
124540	MSI2	musashi RNA binding protein 2
124739	USP43	ubiquitin specific peptidase 43
124808	CCDC43	coiled-coil domain containing 43
124923	SGK494	uncharacterized serine/threonine-protein kinase SgK494
125228	FAM210A	family with sequence similarity 210 member A
125704	FAM69C	family with sequence similarity 69 member C
125950	RAVER1	ribonucleoprotein, PTB-binding 1
126129	CPT1C	carnitine palmitoyltransferase 1C
126133	ALDH16A1	aldehyde dehydrogenase 16 family member A1
126231	ZNF573	zinc finger protein 573
126272	EID2B	EP300 interacting inhibitor of differentiation 2B
126282	TNFAIP8L1	TNF alpha induced protein 8 like 1
126295	ZNF57	zinc finger protein 57
126298	IRGQ	immunity-related GTPase family, Q
126299	ZNF428	zinc finger protein 428
126375	ZNF792	zinc finger protein 792
1266	CNN3	calponin 3
1269	CNR2	cannabinoid receptor 2
126917	IFFO2	intermediate filament family orphan 2
127002	ATXN7L2	ataxin 7 like 2
127253	TYW3	tRNA-yW synthesizing protein 3 homolog
128338	DRAM2	DNA damage regulated autophagy modulator 2
128414	NKAIN4	Na+/K+ transporting ATPase interacting 4
128872	HMGB3P1	high mobility group box 3 pseudogene 1
1289	COL5A1	collagen type V alpha 1
129138	ANKRD54	ankyrin repeat domain 54
129401	NUP35	nucleoporin 35kDa
129807	NEU4	neuraminidase 4 (sialidase)
130535	KCTD18	potassium channel tetramerization domain containing 18
130872	AHSA2	AHA1, activator of heat shock 90kDa protein ATPase homolog 2 (yeast)
131583	FAM43A	family with sequence similarity 43 member A
1316	KLF6	Kruppel-like factor 6
131669	UROC1	urocanate hydratase 1
132241	RPL32P3	ribosomal protein L32 pseudogene 3
132789	GNPDA2	glucosamine-6-phosphate deaminase 2
132946	ARL9	ADP ribosylation factor like GTPase 9
133619	PRRC1	proline rich coiled-coil 1
133923	ZNF474	zinc finger protein 474
134430	WDR36	WD repeat domain 36
134553	C5orf24	chromosome 5 open reading frame 24
135228	CD109	CD109 molecule
135293	PM20D2	peptidase M20 domain containing 2
136895	C7orf31	chromosome 7 open reading frame 31
1369	CPN1	carboxypeptidase N subunit 1
1374	CPT1A	carnitine palmitoyltransferase 1A
137964	GPAT4	glycerol-3-phosphate acyltransferase 4
1380	CR2	complement component 3d receptor 2
1382	CRABP2	cellular retinoic acid binding protein 2
138241	C9orf85	chromosome 9 open reading frame 85
138307	LCN8	lipocalin 8
138311	FAM69B	family with sequence similarity 69 member B
1386	ATF2	activating transcription factor 2
138639	PTPDC1	protein tyrosine phosphatase domain containing 1
139231	FAM199X	family with sequence similarity 199, X-linked
139322	APOOL	apolipoprotein O like
139341	FUNDC1	FUN14 domain containing 1
1400	CRMP1	collapsin response mediator protein 1
140465	MYL6B	myosin light chain 6B
140576	S100A16	S100 calcium binding protein A16
140685	ZBTB46	zinc finger and BTB domain containing 46
1407	CRY1	cryptochrome circadian clock 1
140733	MACROD2	MACRO domain containing 2
1408	CRY2	cryptochrome circadian clock 2
140825	NEURL2	neuralized E3 ubiquitin protein ligase 2
140883	ZNF280B	zinc finger protein 280B
140890	SREK1	splicing regulatory glutamic acid/lysine-rich protein 1
142	PARP1	poly(ADP-ribose) polymerase 1
142678	MIB2	mindbomb E3 ubiquitin protein ligase 2
142891	SAMD8	sterile alpha motif domain containing 8
142940	TRUB1	TruB pseudouridine (psi) synthase family member 1
143279	HECTD2	HECT domain E3 ubiquitin protein ligase 2
143282	FGFBP3	fibroblast growth factor binding protein 3
143630	UBQLNL	ubiquilin-like
143684	FAM76B	family with sequence similarity 76 member B
144245	ALG10B	ALG10B, alpha-1,2-glucosyltransferase
1443	CSH2	chorionic somatomammotropin hormone 2
144348	ZNF664	zinc finger protein 664
144406	WDR66	WD repeat domain 66
144438	NA	NA
1453	CSNK1D	casein kinase 1 delta
1454	CSNK1E	casein kinase 1 epsilon
145407	C14orf37	chromosome 14 open reading frame 37
1459	CSNK2A2	casein kinase 2 alpha 2
146050	ZSCAN29	zinc finger and SCAN domain containing 29
146206	RLTPR	RGD motif, leucine rich repeats, tropomodulin domain and proline-rich containing
146456	TMED6	transmembrane p24 trafficking protein 6
146512	FLJ30679	uncharacterized protein FLJ30679
1466	CSRP2	cysteine and glycine rich protein 2
146849	CCDC42	coiled-coil domain containing 42
146853	C17orf50	chromosome 17 open reading frame 50
147184	TMEM99	transmembrane protein 99
147495	APCDD1	adenomatosis polyposis coli down-regulated 1
147694	ZNF548	zinc finger protein 548
147727	ILF3-AS1	ILF3 antisense RNA 1 (head to head)
147923	ZNF420	zinc finger protein 420
147929	ZNF565	zinc finger protein 565
147947	ZNF542P	zinc finger protein 542, pseudogene
148156	ZNF558	zinc finger protein 558
148203	ZNF738	zinc finger protein 738
148213	ZNF681	zinc finger protein 681
148268	ZNF570	zinc finger protein 570
148327	CREB3L4	cAMP responsive element binding protein 3-like 4
148345	C1orf127	chromosome 1 open reading frame 127
148423	C1orf52	chromosome 1 open reading frame 52
148789	B3GALNT2	beta-1,3-N-acetylgalactosaminyltransferase 2
148898	ZNF436-AS1	ZNF436 antisense RNA 1
1490	CTGF	connective tissue growth factor
149041	RC3H1	ring finger and CCCH-type domains 1
149076	ZNF362	zinc finger protein 362
149175	MANEAL	mannosidase endo-alpha like
149465	CFAP57	cilia and flagella associated protein 57
149473	CCDC24	coiled-coil domain containing 24
149699	GTSF1L	gametocyte specific factor 1-like
150051	LOC150051	uncharacterized LOC150051
150094	SIK1	salt inducible kinase 1
150142	ZNF295-AS1	ZNF295 antisense RNA 1
150274	HSCB	HscB mitochondrial iron-sulfur cluster co-chaperone
1503	CTPS1	CTP synthase 1
1506	CTRL	chymotrypsin-like
150726	FBXO41	F-box protein 41
150759	LINC00342	long intergenic non-protein coding RNA 342
150771	ITPRIPL1	inositol 1,4,5-trisphosphate receptor interacting protein-like 1
150864	FAM117B	family with sequence similarity 117 member B
151050	KANSL1L	KAT8 regulatory NSL complex subunit 1 like
151242	PPP1R1C	protein phosphatase 1 regulatory inhibitor subunit 1C
151525	WDSUB1	WD repeat, sterile alpha motif and U-box domain containing 1
152189	CMTM8	CKLF like MARVEL transmembrane domain containing 8
152217	NCBP2-AS2	NCBP2 antisense RNA 2 (head to head)
152273	FGD5	FYVE, RhoGEF and PH domain containing 5
1523	CUX1	cut like homeobox 1
152485	ZNF827	zinc finger protein 827
152559	PAQR3	progestin and adipoQ receptor family member III
152926	PPM1K	protein phosphatase, Mg2+/Mn2+ dependent 1K
153090	DAB2IP	DAB2 interacting protein
153129	SLC38A9	solute carrier family 38 member 9
153222	CREBRF	CREB3 regulatory factor
153241	CEP120	centrosomal protein 120kDa
153443	SRFBP1	serum response factor binding protein 1
153478	PLEKHG4B	pleckstrin homology and RhoGEF domain containing G4B
153572	IRX2	iroquois homeobox 2
153579	BTNL9	butyrophilin like 9
153642	ARSK	arylsulfatase family member K
154754	PRSS3P2	protease, serine 3 pseudogene 2
154796	AMOT	angiomotin
155061	ZNF746	zinc finger protein 746
155435	RBM33	RNA binding motif protein 33
1558	CYP2C8	cytochrome P450 family 2 subfamily C member 8
157	ADRBK2	adrenergic, beta, receptor kinase 2
157285	SGK223	homolog of rat pragma of Rnd2
157556	BAALC-AS2	BAALC antisense RNA 2
157567	ANKRD46	ankyrin repeat domain 46
[truncated: 2,516 more rows]

## Sheet: CLLdown
ENTREZID	SYMBOL	GENENAME
[truncated: 3,076 more rows]

## Sheet: CMLup
ENTREZID	SYMBOL	GENENAME
[truncated: 3,110 more rows]

[truncated: 1 more sheets: CMLdown]
