# Supplementary material for: Comprehensive Analysis of MILE Gene Expression Data Set Advances Discovery of Leukaemia Type and Subtype Biomarkers
Source: Interdiscip Sci. 2017 Mar 16;9(1):24–35. doi: 10.1007/s12539-017-0216-9 (PMC5366179; doi:10.1007/s12539-017-0216-9)
Supplement: Supplementary file 2 — Supplementary material 2 (XLSX 15 kb) [file 12539_2017_216_MOESM2_ESM.xlsx]

## Sheet: ALL
ID	ENTREZID	SYMBOL
10009_at	10009	ZBTB33
100506405_at	100506405	LOC100506405
100506779_at	100506779	BZRAP1-AS1
9712_at	9712	USP6NL
144571_at	144571	A2M-AS1
154_at	154	ADRB2
196528_at	196528	ARID2
2013_at	2013	EMP2
22823_at	22823	MTF2
23174_at	23174	ZCCHC14
23196_at	23196	FAM120A
25924_at	25924	MYRIP
268_at	268	AMH
2731_at	2731	GLDC
284551_at	284551	LINC01226
2968_at	2968	GTF2H4
345757_at	345757	FAM174A
3741_at	3741	KCNA5
388692_at	388692	LOC388692
4255_at	4255	MGMT
4487_at	4487	MSX1
51444_at	51444	RNF138
5154_at	5154	PDGFA
51660_at	51660	MPC1
51703_at	51703	ACSL5
55966_at	55966	AJAP1
56660_at	56660	KCNK12
56963_at	56963	RGMA
57687_at	57687	VAT1L
6361_at	6361	CCL17
6405_at	6405	SEMA3F
646576_at	646576	HHIP-AS1
7260_at	7260	TSSC1
7466_at	7466	WFS1
765_at	765	CA6
7716_at	7716	VEZF1
79629_at	79629	OCEL1
8292_at	8292	COLQ
84889_at	84889	SLC7A3
90390_at	90390	MED30
9215_at	9215	LARGE
9369_at	9369	NRXN3

## Sheet: AML
ID	ENTREZID	SYMBOL
100129827_at	100129827	MRVI1-AS1
100505664_at	100505664	LOC100505664
100506130_at	NA	NA
100506190_at	100506190	LINC00963
10430_at	10430	TMEM147
10461_at	10461	MERTK
11018_at	11018	TMED1
11076_at	11076	TPPP
140609_at	140609	NEK7
143903_at	143903	LAYN
146713_at	146713	RBFOX3
151534_at	151534	LBX2-AS1
183_at	183	AGT
1891_at	1891	ECH1
22820_at	22820	COPG1
22822_at	22822	PHLDA1
2296_at	2296	FOXC1
23392_at	23392	KIAA0368
23412_at	23412	COMMD3
23423_at	23423	TMED3
2564_at	2564	GABRE
259307_at	259307	IL4I1
26046_at	26046	LTN1
2948_at	2948	GSTM4
3090_at	3090	HIC1
340526_at	340526	RGAG4
401115_at	401115	C4orf48
4739_at	4739	NEDD9
51028_at	51028	VPS36
51071_at	51071	DERA
51226_at	51226	COPZ2
51719_at	51719	CAB39
54583_at	54583	EGLN1
5479_at	5479	PPIB
55125_at	55125	CEP192
5625_at	5625	PRODH
56961_at	56961	SHD
5698_at	5698	PSMB9
57190_at	57190	SEPN1
594_at	594	BCKDHB
60682_at	60682	SMAP1
64084_at	64084	CLSTN2
664_at	664	BNIP3
79581_at	79581	SLC52A2
8036_at	8036	SHOC2
80741_at	80741	LY6G5C
83692_at	83692	CD99L2
8615_at	8615	USO1
8767_at	8767	RIPK2
8914_at	8914	TIMELESS
8986_at	8986	RPS6KA4
9021_at	9021	SOCS3
92565_at	92565	FANK1
92840_at	92840	REEP6
9577_at	9577	BRE

## Sheet: CLL
ID	ENTREZID	SYMBOL
100132707_at	100132707	PAXIP1OS
100505622_at	100505622	LOC100505622
100505963_at	NA	NA
100506380_at	100506380	LINC01006
11040_at	11040	PIM2
11051_at	11051	NUDT21
11252_at	11252	PACSIN2
114836_at	114836	SLAMF6
126823_at	126823	KLHDC9
132949_at	132949	AASDH
136051_at	136051	ZNF786
1399_at	1399	CRKL
140688_at	140688	NOL4L
143888_at	143888	KDELC2
145173_at	145173	B3GALTL
158358_at	158358	KIAA2026
200933_at	200933	FBXO45
2213_at	2213	FCGR2B
2224_at	2224	FDPS
23405_at	23405	DICER1
23480_at	23480	SEC61G
253039_at	253039	PSMD5-AS1
25804_at	25804	LSM4
25814_at	25814	ATXN10
26047_at	26047	CNTNAP2
26091_at	26091	HERC4
26232_at	26232	FBXO2
26286_at	26286	ARFGAP3
2744_at	2744	GLS
283232_at	283232	TMEM80
283551_at	283551	C14orf182
28990_at	28990	ASTE1
29_at	29	ABR
3033_at	3033	HADH
338440_at	338440	ANO9
339804_at	339804	C2orf74
3418_at	3418	IDH2
348793_at	348793	WDR53
3551_at	3551	IKBKB
401207_at	401207	C5orf63
51002_at	51002	TPRKB
51246_at	51246	SHISA5
51426_at	51426	POLK
51642_at	51642	MRPL48
51668_at	51668	HSPB11
5378_at	5378	PMS1
55133_at	55133	SRBD1
55222_at	55222	LRRC20
55604_at	55604	LRRC16A
56942_at	56942	CMC2
57147_at	57147	SCYL3
57561_at	57561	ARRDC3
5825_at	5825	ABCD3
64091_at	64091	POPDC2
6502_at	6502	SKP2
6509_at	6509	SLC1A4
6525_at	6525	SMTN
6654_at	6654	SOS1
6885_at	6885	MAP3K7
768211_at	768211	RELL1
79007_at	79007	DBNDD1
79682_at	79682	CENPU
84328_at	84328	LZIC
84847_at	84847	LINC00525
84910_at	84910	TMEM87B
9270_at	9270	ITGB1BP1
94235_at	94235	GNG8
952_at	952	CD38

## Sheet: CML
ID	ENTREZID	SYMBOL
100289509_at	100289509	KCNIP2-AS1
100500850_at	100500850	MIR3682
100505786_at	NA	NA
100506175_at	100506175	LOC100506175
100506797_at	100506797	LOC100506797
10251_at	10251	SPRY3
10738_at	10738	RFPL3
114131_at	114131	UCN3
123169_at	123169	LEO1
125965_at	125965	COX6B2
127003_at	127003	C1orf194
1353_at	1353	COX11
140258_at	140258	KRTAP13-1
149134_at	149134	LINC01341
150465_at	150465	TTL
153684_at	153684	LOC153684
153745_at	153745	FAM71B
1586_at	1586	CYP17A1
22978_at	22978	NT5C2
23097_at	23097	CDK19
255926_at	255926	ADAM5
26776_at	26776	SNORA71B
2742_at	2742	GLRA2
284069_at	284069	FAM171A2
284933_at	284933	LOC284933
286183_at	286183	NKAIN3
29119_at	29119	CTNNA3
2980_at	2980	GUCA2A
3475_at	3475	IFRD1
3569_at	3569	IL6
386678_at	386678	KRTAP10-11
388942_at	388942	LOC388942
407_at	407	ARR3
5212_at	5212	VIT
5433_at	5433	POLR2D
5446_at	5446	PON3
54587_at	54587	MXRA8
54865_at	54865	GPATCH4
55308_at	55308	DDX19A
5530_at	5530	PPP3CA
5545_at	5545	PRB4
57096_at	57096	RPGRIP1
57470_at	57470	LRRC47
5894_at	5894	RAF1
5920_at	5920	RARRES3
6103_at	6103	RPGR
64593_at	64593	RBMY3AP
64843_at	64843	ISL2
6649_at	6649	SOD3
7686_at	7686	MKRN7P
81492_at	81492	RSPH6A
83639_at	83639	TEX101
84152_at	84152	PPP1R1B
84970_at	84970	C1orf94
8608_at	8608	RDH16
885_at	885	CCK
9125_at	9125	RQCD1
9403_at	9403	SEP15
