# Supplementary material for: Comprehensive Analysis of MILE Gene Expression Data Set Advances Discovery of Leukaemia Type and Subtype Biomarkers
Source: Interdiscip Sci. 2017 Mar 16;9(1):24–35. doi: 10.1007/s12539-017-0216-9 (PMC5366179; doi:10.1007/s12539-017-0216-9)
Supplement: Supplementary file 3 — Supplementary material 3 (XLSX 60 kb) [file 12539_2017_216_MOESM3_ESM.xlsx]

## Sheet: ALL
GO_ID	Term	Classic_pval	Definition
GO:0050919	negative chemotaxis	0.000779799	The directed movement of a motile cell or organism towards a lower concentration of a chemical.
GO:0048864	stem cell development	0.00160982	The process whose specific outcome is the progression of the stem cell over time, from its formation to the mature structure. Cell development does not include the steps involved in committing a cell to its specific fate.
GO:0048863	stem cell differentiation	0.0034689	The process in which a relatively unspecialized cell acquires specialized features of a stem cell. A stem cell is a cell that retains the ability to divide and proliferate throughout life to provide progenitor cells that can differentiate into specialized cells.
GO:0010463	mesenchymal cell proliferation	0.0048363	The multiplication or reproduction of cells, resulting in the expansion of a mesenchymal cell population. A mesenchymal cell is a cell that normally gives rise to other cells that are organized as three-dimensional masses, rather than sheets.
GO:0044763	single-organism cellular process	0.00531283	Any process that is carried out at the cellular level, occurring within a single organism.
GO:2001022	positive regulation of response to DNA damage stimulus	0.00603302	Any process that activates or increases the frequency, rate or extent of response to DNA damage stimulus.
GO:0060485	mesenchyme development	0.00728246	The process whose specific outcome is the progression of a mesenchymal tissue over time, from its formation to the mature structure. A mesenchymal tissue is made up of loosely packed stellate cells.
GO:0006935	chemotaxis	0.00779727	The directed movement of a motile cell or organism, or the directed growth of a cell guided by a specific chemical concentration gradient. Movement may be towards a higher concentration (positive chemotaxis) or towards a lower concentration (negative chemotaxis).
GO:0042330	taxis	0.00779727	The directed movement of a motile cell or organism in response to an external stimulus.
GO:0007267	cell-cell signaling	0.00786708	Any process that mediates the transfer of information from one cell to another.
GO:0030510	regulation of BMP signaling pathway	0.0085397	Any process that modulates the frequency, rate or extent of the activity of any BMP receptor signaling pathway.
GO:0061180	mammary gland epithelium development	0.0085397	The process whose specific outcome is the progression of the mammary gland epithelium over time, from its formation to the mature structure. The mammary gland is a large compound sebaceous gland that in female mammals is modified to secrete milk.
GO:0045926	negative regulation of growth	0.00882979	Any process that stops, prevents or reduces the rate or extent of growth, the increase in size or mass of all or part of an organism.
GO:0010959	regulation of metal ion transport	0.0121836	Any process that modulates the frequency, rate, or extent of metal ion transport. Metal ion transport is the directed movement of metal ions, any metal ion with an electric charge, into, out of or within a cell, or between cells, by means of some agent such as a transporter or pore.
GO:0044699	single-organism process	0.0129184	A biological process that involves only one organism.
GO:0009888	tissue development	0.0130716	The process whose specific outcome is the progression of a tissue over time, from its formation to the mature structure.
GO:0050821	protein stabilization	0.0140819	Any process involved in maintaining the structure and integrity of a protein and preventing it from degradation or aggregation.
GO:0051100	negative regulation of binding	0.0153354	Any process that stops or reduces the rate or extent of binding, the selective interaction of a molecule with one or more specific sites on another molecule.
GO:0043269	regulation of ion transport	0.0162739	Any process that modulates the frequency, rate or extent of the directed movement of charged atoms or small charged molecules into, out of or within a cell, or between cells, by means of some agent such as a transporter or pore.
GO:0006811	ion transport	0.0164948	The directed movement of charged atoms or small charged molecules into, out of or within a cell, or between cells, by means of some agent such as a transporter or pore.
GO:0023052	signaling	0.0169924	The entirety of a process in which information is transmitted within a biological system. This process begins with an active signal and ends when a cellular response has been triggered.
GO:0044700	single organism signaling	0.0169924	A signaling process occurring within a single organism.
GO:0045935	positive regulation of nucleobase-containing compound metabolic process	0.0170757	Any cellular process that activates or increases the frequency, rate or extent of the chemical reactions and pathways involving nucleobases, nucleosides, nucleotides and nucleic acids.
GO:0051173	positive regulation of nitrogen compound metabolic process	0.0188372	Any process that activates or increases the frequency, rate or extent of the chemical reactions and pathways involving nitrogen or nitrogenous compounds.
GO:0007154	cell communication	0.0195565	Any process that mediates interactions between a cell and its surroundings. Encompasses interactions such as signaling or attachment between one cell and another cell, between a cell and an extracellular matrix, or between a cell and any other aspect of its environment.
GO:0045596	negative regulation of cell differentiation	0.0196694	Any process that stops, prevents, or reduces the frequency, rate or extent of cell differentiation.
GO:0006983	ER overload response	0.0206583	The series of molecular signals generated by the accumulation of normal or misfolded proteins in the endoplasmic reticulum and leading to activation of transcription by NF-kappaB.
GO:0010544	negative regulation of platelet activation	0.0206583	Any process that decreases the rate or frequency of platelet activation. Platelet activation is a series of progressive, overlapping events triggered by exposure of the platelets to subendothelial tissue.
GO:0021610	facial nerve morphogenesis	0.0206583	The process in which the anatomical structure of the facial nerve is generated and organized. This sensory and motor nerve supplies the muscles of facial expression and the expression and taste at the anterior two-thirds of the tongue. The principal branches are the superficial opthalmic, buccal, palatine and hyomandibular. The main trunk synapses within pterygopalatine ganglion in the parotid gl…
GO:0051593	response to folic acid	0.0206583	Any process that results in a change in state or activity of a cell or an organism (in terms of movement, secretion, enzyme production, gene expression, etc.) as a result of a folic acid stimulus.
GO:0090129	positive regulation of synapse maturation	0.0206583	Any process that increases the extent of synapse maturation, the process that organizes a synapse so that it attains its fully functional state.
GO:0097050	type B pancreatic cell apoptotic process	0.0206583	Any apoptotic process in a type B pancreatic cell, a cell located towards center of the islets of Langerhans that secretes insulin.
GO:0030509	BMP signaling pathway	0.0208055	A series of molecular signals initiated by the binding of a member of the BMP (bone morphogenetic protein) family to a receptor on the surface of a target cell, and ending with regulation of a downstream cellular process, e.g. transcription.
GO:0007178	transmembrane receptor protein serine/threonine kinase signaling pathway	0.0212239	A series of molecular signals initiated by the binding of an extracellular ligand to a receptor on the surface of the target cell where the receptor possesses serine/threonine kinase activity, and ending with regulation of a downstream cellular process, e.g. transcription.
GO:0048468	cell development	0.0222131	The process whose specific outcome is the progression of the cell over time, from its formation to the mature structure. Cell development does not include the steps involved in committing a cell to a specific fate.
GO:0007171	activation of transmembrane receptor protein tyrosine kinase activity	0.0227013	Any process that initiates the activity of the inactive transmembrane receptor protein tyrosine kinase activity.
GO:0021561	facial nerve development	0.0227013	The process whose specific outcome is the progression of the facial nerve over time, from its formation to the mature structure. This sensory and motor nerve supplies the muscles of facial expression and the expression and taste at the anterior two-thirds of the tongue. The principal branches are the superficial opthalmic, buccal, palatine and hyomandibular. The main trunk synapses within pterygo…
GO:0021604	cranial nerve structural organization	0.0227013	The process that contributes to the act of creating the structural organization of the cranial nerves. This process pertains to the physical shaping of a rudimentary structure. The cranial nerves are composed of twelve pairs of nerves that emanate from the nervous tissue of the hindbrain. These nerves are sensory, motor, or mixed in nature, and provide the motor and general sensory innervation of…
GO:0060536	cartilage morphogenesis	0.0227013	The process in which the anatomical structures of cartilage are generated and organized.
GO:0060693	regulation of branching involved in salivary gland morphogenesis	0.0227013	Any process that modulates the rate, frequency, or extent of branching morphogenesis in the salivary gland epithelium.
GO:2001044	regulation of integrin-mediated signaling pathway	0.0227013	Any process that modulates the frequency, rate or extent of integrin-mediated signaling pathway.
GO:0010604	positive regulation of macromolecule metabolic process	0.0227476	Any process that increases the frequency, rate or extent of the chemical reactions and pathways involving macromolecules, any molecule of high relative molecular mass, the structure of which essentially comprises the multiple repetition of units derived, actually or conceptually, from molecules of low relative molecular mass.
GO:0051054	positive regulation of DNA metabolic process	0.0234194	Any process that activates or increases the frequency, rate or extent of the chemical reactions and pathways involving DNA.
GO:0001655	urogenital system development	0.0242438	The process whose specific outcome is the progression of the urogenital system over time, from its formation to the mature structure.
GO:0003272	endocardial cushion formation	0.0247402	The developmental process pertaining to the initial formation of an endocardial cushion. The endocardial cushion is a specialized region of mesenchymal cells that will give rise to the heart septa and valves.
GO:0006266	DNA ligation	0.0247402	The re-formation of a broken phosphodiester bond in the DNA backbone, carried out by DNA ligase.
GO:0015802	basic amino acid transport	0.0247402	The directed movement of basic amino acids, amino acids with a pH above 7, into, out of or within a cell, or between cells, by means of some agent such as a transporter or pore.
GO:0090128	regulation of synapse maturation	0.0247402	Any process that modulates the extent of synapse maturation, the process that organizes a synapse so that it attains its fully functional state.
GO:1901213	regulation of transcription from RNA polymerase II promoter involved in heart development	0.0247402	Any process that modulates the frequency, rate or extent of transcription from an RNA polymerase II promoter that contributes to the development of the heart over time.
GO:0019827	stem cell maintenance	0.0253652	The process by which an organism or tissue maintains a population of stem cells of a single type. This can be achieved by a number of mechanisms: stem cell asymmetric division maintains stem cell numbers; stem cell symmetric division increases them; maintenance of a stem cell niche maintains the conditions for commitment to the stem cell fate for some types of stem cell; stem cells may arise de n…
GO:2001020	regulation of response to DNA damage stimulus	0.0253652	Any process that modulates the frequency, rate or extent of response to DNA damage stimulus.
GO:0040008	regulation of growth	0.0256941	Any process that modulates the frequency, rate or extent of the growth of all or part of an organism so that it occurs at its proper speed, either globally or in a specific part of the organism's development.
GO:2001242	regulation of intrinsic apoptotic signaling pathway	0.0257621	Any process that modulates the frequency, rate or extent of intrinsic apoptotic signaling pathway.
GO:2000112	regulation of cellular macromolecule biosynthetic process	0.0266042	Any process that modulates the frequency, rate or extent of cellular macromolecule biosynthetic process.
GO:0003091	renal water homeostasis	0.0267749	Renal process involved in the maintenance of an internal steady state of water in the body.
GO:0007635	chemosensory behavior	0.0267749	Behavior that is dependent upon the sensation of chemicals.
GO:0009071	serine family amino acid catabolic process	0.0267749	The chemical reactions and pathways resulting in the breakdown of amino acids of the serine family, comprising cysteine, glycine, homoserine, selenocysteine and serine.
GO:0031061	negative regulation of histone methylation	0.0267749	Any process that stops, prevents, or reduces the frequency, rate or extent of the covalent addition of methyl groups to histones.
GO:0040015	negative regulation of multicellular organism growth	0.0267749	Any process that stops, prevents, or reduces the frequency, rate or extent of growth of an organism to reach its usual body size.
GO:0043517	positive regulation of DNA damage response, signal transduction by p53 class mediator	0.0267749	Any process that activates, maintains or increases the rate of the cascade of processes induced by the cell cycle regulator phosphoprotein p53, or an equivalent protein, in response to the detection of DNA damage.
GO:0045986	negative regulation of smooth muscle contraction	0.0267749	Any process that stops, prevents, or reduces the frequency, rate or extent of smooth muscle contraction.
GO:0060033	anatomical structure regression	0.0267749	The developmental process in which an anatomical stucture is destroyed as a part of its normal progression.
GO:0070734	histone H3-K27 methylation	0.0267749	The modification of histone H3 by addition of a methyl group to lysine at position 27 of the histone.
GO:0071625	vocalization behavior	0.0267749	The behavior in which an organism produces sounds by a mechanism involving its respiratory system.
GO:0097152	mesenchymal cell apoptotic process	0.0267749	Any apoptotic process in a mesenchymal cell. A mesenchymal cell is a loosely associated cell that is part of the connective tissue in an organism. Mesenchymal cells give rise to more mature connective tissue cell types.
GO:2001053	regulation of mesenchymal cell apoptotic process	0.0267749	Any process that modulates the frequency, rate or extent of mesenchymal cell apoptotic process.
GO:0050880	regulation of blood vessel size	0.0281967	Any process that modulates the size of blood vessels.
GO:0035150	regulation of tube size	0.0286112	Ensuring that a tube is of the correct length and diameter. Tube size must be maintained not only during tube formation, but also throughout development and in some physiological processes.
GO:0045836	positive regulation of meiosis	0.0288056	Any process that activates or increases the frequency, rate or extent of meiosis.
GO:0048841	regulation of axon extension involved in axon guidance	0.0288056	Any process that modulates the frequency, rate or extent of axon extension involved in axon guidance.
GO:0060644	mammary gland epithelial cell differentiation	0.0288056	The process in which a relatively unspecialized epithelial cell becomes a more specialized epithelial cell of the mammary gland.
GO:2000678	negative regulation of transcription regulatory region DNA binding	0.0288056	Any process that stops, prevents or reduces the frequency, rate or extent of transcription regulatory region DNA binding.
GO:0030879	mammary gland development	0.0298695	The process whose specific outcome is the progression of the mammary gland over time, from its formation to the mature structure. The mammary gland is a large compound sebaceous gland that in female mammals is modified to secrete milk. Its development starts with the formation of the mammary line and ends as the mature gland cycles between nursing and weaning stages.
GO:0072089	stem cell proliferation	0.0298695	The multiplication or reproduction of stem cells, resulting in the expansion of a stem cell population. A stem cell is a cell that retains the ability to divide and proliferate throughout life to provide progenitor cells that can differentiate into specialized cells.
GO:0031647	regulation of protein stability	0.0302939	Any process that affects the structure and integrity of a protein by altering the likelihood of its degradation or aggregation.
GO:0002029	desensitization of G-protein coupled receptor protein signaling pathway	0.0308321	The process that stops, prevents, or reduces the frequency, rate or extent of G-protein coupled receptor protein signaling pathway activity after prolonged stimulation with an agonist of the pathway.
GO:0003085	negative regulation of systemic arterial blood pressure	0.0308321	The process that reduces the force with which blood travels through the systemic arterial circulatory system.
GO:0006688	glycosphingolipid biosynthetic process	0.0308321	The chemical reactions and pathways resulting in the formation of glycosphingolipid, a compound with residues of sphingoid and at least one monosaccharide.
GO:0007158	neuron cell-cell adhesion	0.0308321	The attachment of a neuron to another cell via adhesion molecules.
GO:0007379	segment specification	0.0308321	The process in which segments assume individual identities; exemplified in insects by the actions of the products of the homeotic genes.
GO:0022401	negative adaptation of signaling pathway	0.0308321	The negative regulation of a signal transduction pathway in response to a stimulus upon prolonged exposure to that stimulus.
GO:0031649	heat generation	0.0308321	Any homeostatic process in which an organism produces heat, thereby raising its internal temperature.
GO:0031954	positive regulation of protein autophosphorylation	0.0308321	Any process that activates or increases the frequency, rate or extent of the phosphorylation by a protein of one or more of its own residues.
GO:0032469	endoplasmic reticulum calcium ion homeostasis	0.0308321	Any process involved in the maintenance of an internal steady state of calcium ions within the endoplasmic reticulum of a cell or between the endoplasmic reticulum and its surroundings.
GO:0035338	long-chain fatty-acyl-CoA biosynthetic process	0.0308321	The chemical reactions and pathways resulting in the formation of a long-chain fatty-acyl-CoA any derivative of coenzyme A in which the sulfhydryl group is in a thioester linkage with a long-chain fatty-acyl group. Long-chain fatty-acyl-CoAs have chain lengths of C13 or more.
GO:0046716	muscle cell cellular homeostasis	0.0308321	The cellular homeostatic process that preserves a muscle cell in a stable functional or structural state.
GO:0055075	potassium ion homeostasis	0.0308321	Any process involved in the maintenance of an internal steady state of potassium ions within an organism or cell.
GO:0086019	cell-cell signaling involved in cardiac conduction	0.0308321	Any process that mediates the transfer of information from one cell to another and contributes to the heart process that regulates cardiac muscle contraction; beginning with the generation of an action potential in the sinoatrial node and ending with regulation of contraction of the myocardium.
GO:0006937	regulation of muscle contraction	0.0315813	Any process that modulates the frequency, rate or extent of muscle contraction.
GO:2001233	regulation of apoptotic signaling pathway	0.032401	Any process that modulates the frequency, rate or extent of apoptotic signaling pathway.
GO:0031398	positive regulation of protein ubiquitination	0.0324516	Any process that activates or increases the frequency, rate or extent of the addition of ubiquitin groups to a protein.
GO:0006044	N-acetylglucosamine metabolic process	0.0328546	The chemical reactions and pathways involving N-acetylglucosamine. The D isomer is a common structural unit of glycoproteins in plants, bacteria and animals; it is often the terminal sugar of an oligosaccharide group of a glycoprotein.
GO:0006337	nucleosome disassembly	0.0328546	The controlled breakdown of nucleosomes, the beadlike structural units of eukaryotic chromatin composed of histones and DNA.
GO:0006544	glycine metabolic process	0.0328546	The chemical reactions and pathways involving glycine, aminoethanoic acid.
GO:0021783	preganglionic parasympathetic nervous system development	0.0328546	The process whose specific outcome is the progression of the preganglionic portion of the parasympathetic nervous system over time, from its formation to the mature structure. The parasympathetic nervous system is one of the two divisions of the vertebrate autonomic nervous system. Parasympathetic nerves emerge cranially as pre ganglionic fibers from oculomotor, facial, glossopharyngeal and vagus…
GO:0032986	protein-DNA complex disassembly	0.0328546	The disaggregation of a protein-DNA complex into its constituent components.
GO:0051154	negative regulation of striated muscle cell differentiation	0.0328546	Any process that stops, prevents, or reduces the frequency, rate or extent of striated muscle cell differentiation.
GO:1901798	positive regulation of signal transduction by p53 class mediator	0.0328546	Any process that activates or increases the frequency, rate or extent of signal transduction by p53 class mediator.
GO:1902667	regulation of axon guidance	0.0328546	Any process that modulates the frequency, rate or extent of axon guidance.
GO:0090066	regulation of anatomical structure size	0.0328917	Any process that modulates the size of an anatomical structure.
GO:0010556	regulation of macromolecule biosynthetic process	0.0332784	Any process that modulates the rate, frequency or extent of the chemical reactions and pathways resulting in the formation of a macromolecule, any molecule of high relative molecular mass, the structure of which essentially comprises the multiple repetition of units derived, actually or conceptually, from molecules of low relative molecular mass.
GO:0014031	mesenchymal cell development	0.0337748	The process aimed at the progression of a mesenchymal cell over time, from initial commitment of the cell to its specific fate, to the fully functional differentiated cell.
GO:0071804	cellular potassium ion transport	0.0346686	The directed movement of potassium (K) ions into, out of, or within a cell.
GO:0071805	potassium ion transmembrane transport	0.0346686	A process in which a potassium ion is transported from one side of a membrane to the other.
GO:0003203	endocardial cushion morphogenesis	0.034873	The process in which the anatomical structure of the endocardial cushion is generated and organized. The endocardial cushion is a specialized region of mesenchymal cells that will give rise to the heart septa and valves.
GO:0023058	adaptation of signaling pathway	0.034873	The regulation of a signal transduction pathway in response to a stimulus upon prolonged exposure to that stimulus.
GO:0031498	chromatin disassembly	0.034873	The controlled breakdown of chromatin from a higher order structure into its simpler subcomponents, DNA, histones, other proteins, and sometimes RNA.
GO:0035510	DNA dealkylation	0.034873	The removal of an alkyl group from one or more nucleotides within an DNA molecule.
GO:0043267	negative regulation of potassium ion transport	0.034873	Any process that stops, prevents, or reduces the frequency, rate or extent of the directed movement of potassium ions (K+) into, out of or within a cell, or between cells, by means of some agent such as a transporter or pore.
GO:0046949	fatty-acyl-CoA biosynthetic process	0.034873	The chemical reactions and pathways resulting in the formation of a fatty-acyl-CoA, any derivative of coenzyme A in which the sulfhydryl group is in thiolester linkage with a fatty-acyl group.
GO:0048532	anatomical structure arrangement	0.034873	The process that gives rise to the configuration of the constituent parts of an anatomical structure. This process pertains to the physical shaping of a rudimentary structure. Anatomical structures can be macroscopic such as a carpel, or microscopic such as an acrosome.
GO:0006355	regulation of transcription, DNA-templated	0.0350737	Any process that modulates the frequency, rate or extent of cellular DNA-templated transcription.
GO:0015711	organic anion transport	0.035661	The directed movement of organic anions into, out of or within a cell, or between cells, by means of some agent such as a transporter or pore. Organic anions are atoms or small molecules with a negative charge which contain carbon in covalent linkage.
GO:0003018	vascular process in circulatory system	0.0360266	A circulatory process that occurs at the level of the vasculature.
GO:0000718	nucleotide-excision repair, DNA damage removal	0.0368873	The removal of the oligonucleotide that contains the DNA damage. The oligonucleotide is formed by dual incisions that flank the site of DNA damage.
GO:0002021	response to dietary excess	0.0368873	The physiological process in which dietary excess is sensed by the central nervous system, resulting in a reduction in food intake and increased energy expenditure.
GO:0008105	asymmetric protein localization	0.0368873	Any process in which a protein is transported to, or maintained in, a specific location such that it is distributed asymmetrically.
GO:0044349	DNA excision	0.0368873	The removal of a section of DNA from a larger DNA molecule by the making of dual incisions that flank the section to be excised.
GO:0048486	parasympathetic nervous system development	0.0368873	The process whose specific outcome is the progression of the parasympathetic nervous system over time, from its formation to the mature structure. The parasympathetic nervous system is one of the two divisions of the vertebrate autonomic nervous system. Parasympathetic nerves emerge cranially as pre ganglionic fibers from oculomotor, facial, glossopharyngeal and vagus and from the sacral region o…
GO:0048846	axon extension involved in axon guidance	0.0368873	The long distance growth of a single cell process, that is involved in the migration of an axon growth cone, where the migration is directed to a specific target site by a combination of attractive and repulsive cues.
GO:0060074	synapse maturation	0.0368873	The process that organizes a synapse so that it attains its fully functional state. Synaptic maturation plays a critical role in the establishment of effective synaptic connections in early development.
GO:0071875	adrenergic receptor signaling pathway	0.0368873	A series of molecular signals generated as a consequence of an adrenergic receptor binding to one of its physiological ligands.
GO:1900087	positive regulation of G1/S transition of mitotic cell cycle	0.0368873	Any cell cycle regulatory process that promotes the commitment of a cell from G1 to S phase of the mitotic cell cycle.
GO:1902253	regulation of intrinsic apoptotic signaling pathway by p53 class mediator	0.0368873	Any process that modulates the frequency, rate or extent of intrinsic apoptotic signaling pathway by p53 class mediator.
GO:1902284	neuron projection extension involved in neuron projection guidance	0.0368873	Any neuron projection extension that is involved in neuron projection guidance.
GO:0007411	axon guidance	0.0369589	The chemotaxis process that directs the migration of an axon growth cone to a specific target site in response to a combination of attractive and repulsive cues.
GO:0097485	neuron projection guidance	0.0369589	The process in which the migration of a neuron projection is directed to a specific target site in response to a combination of attractive and repulsive cues.
GO:0006812	cation transport	0.0372268	The directed movement of cations, atoms or small molecules with a net positive charge, into, out of or within a cell, or between cells, by means of some agent such as a transporter or pore.
GO:0019219	regulation of nucleobase-containing compound metabolic process	0.0372306	Any cellular process that modulates the frequency, rate or extent of the chemical reactions and pathways involving nucleobases, nucleosides, nucleotides and nucleic acids.
GO:0001505	regulation of neurotransmitter levels	0.0374052	Any process that modulates levels of neurotransmitter.
GO:1903322	positive regulation of protein modification by small protein conjugation or removal	0.0378692	Any process that activates or increases the frequency, rate or extent of protein modification by small protein conjugation or removal.
GO:2001141	regulation of RNA biosynthetic process	0.0379686	Any process that modulates the frequency, rate or extent of RNA biosynthetic process.
GO:0023061	signal release	0.0380148	The process in which a signal is secreted or discharged into the extracellular medium from a cellular source.
GO:0030308	negative regulation of cell growth	0.0383355	Any process that stops, prevents, or reduces the frequency, rate, extent or direction of cell growth.
GO:0045932	negative regulation of muscle contraction	0.0388976	Any process that stops, prevents, or reduces the frequency, rate or extent of muscle contraction.
GO:0042493	response to drug	0.0396278	Any process that results in a change in state or activity of a cell or an organism (in terms of movement, secretion, enzyme production, gene expression, etc.) as a result of a drug stimulus. A drug is a substance used in the diagnosis, treatment or prevention of a disease.
GO:0048762	mesenchymal cell differentiation	0.0397477	The process in which a relatively unspecialized cell acquires specialized features of a mesenchymal cell. A mesenchymal cell is a loosely associated cell that is part of the connective tissue in an organism. Mesenchymal cells give rise to more mature connective tissue cell types.
GO:2000027	regulation of organ morphogenesis	0.0397477	Any process that modulates the frequency, rate or extent of organ morphogenesis.
GO:0051093	negative regulation of developmental process	0.0404257	Any process that stops, prevents or reduces the rate or extent of development, the biological process whose specific outcome is the progression of an organism over time from an initial condition (e.g. a zygote, or a young adult) to a later condition (e.g. a multicellular animal or an aged adult).
GO:0035336	long-chain fatty-acyl-CoA metabolic process	0.0409038	The chemical reactions and pathways involving long-chain fatty-acyl-CoAs, any derivative of coenzyme A in which the sulfhydryl group is in a thioester linkage with a long-chain fatty-acyl group. Long-chain fatty-acyl-CoAs have chain lengths of C13 or more.
GO:0048485	sympathetic nervous system development	0.0409038	The process whose specific outcome is the progression of the sympathetic nervous system over time, from its formation to the mature structure. The sympathetic nervous system is one of the two divisions of the vertebrate autonomic nervous system (the other being the parasympathetic nervous system). The sympathetic preganglionic neurons have their cell bodies in the thoracic and lumbar regions of t…
GO:0060306	regulation of membrane repolarization	0.0409038	Any process that modulates the establishment or extent of a membrane potential in the polarizing direction towards the resting potential, usually from positive to negative.
GO:0060317	cardiac epithelial to mesenchymal transition	0.0409038	A transition where a cardiac epithelial cell loses apical/basolateral polarity, severs intercellular adhesive junctions, degrades basement membrane components and becomes a migratory mesenchymal cell.
GO:1902808	positive regulation of cell cycle G1/S phase transition	0.0409038	Any process that activates or increases the frequency, rate or extent of cell cycle G1/S phase transition.
GO:0009893	positive regulation of metabolic process	0.0411555	Any process that activates or increases the frequency, rate or extent of the chemical reactions and pathways within a cell or an organism.
GO:0001525	angiogenesis	0.0412758	Blood vessel formation when new vessels emerge from the proliferation of pre-existing blood vessels.
GO:0006362	transcription elongation from RNA polymerase I promoter	0.0429059	The extension of an RNA molecule after transcription initiation and promoter clearance at an RNA polymerase I specific promoter by the addition of ribonucleotides catalyzed by RNA polymerase I.
GO:0030517	negative regulation of axon extension	0.0429059	Any process that stops, prevents, or reduces the frequency, rate or extent of axon outgrowth.
GO:0072132	mesenchyme morphogenesis	0.0429059	The process in which the anatomical structures of a mesenchymal tissue are generated and organized. A mesenchymal tissue is made up of loosely packed stellate cells.
GO:0086091	regulation of heart rate by cardiac conduction	0.0429059	A cardiac conduction process that modulates the frequency or rate of heart contraction.
GO:0048646	anatomical structure formation involved in morphogenesis	0.043288	The developmental process pertaining to the initial formation of an anatomical structure from unspecified parts. This process begins with the specific processes that contribute to the appearance of the discrete structure and ends when the structural rudiment is recognizable. An anatomical structure is any biological entity that occupies space and is distinguished from its surroundings. Anatomical…
GO:0051171	regulation of nitrogen compound metabolic process	0.0440846	Any process that modulates the frequency, rate or extent of the chemical reactions and pathways involving nitrogen or nitrogenous compounds.
GO:0080135	regulation of cellular response to stress	0.0440995	Any process that modulates the frequency, rate or extent of a cellular response to stress. Cellular response to stress is a change in state or activity of a cell (in terms of movement, secretion, enzyme production, gene expression, etc.) as a result of a stimulus indicating the organism is under stress. The stress is usually, but not necessarily, exogenous (e.g. temperature, humidity, ionizing ra…
GO:0051252	regulation of RNA metabolic process	0.0448384	Any process that modulates the frequency, rate or extent of the chemical reactions and pathways involving RNA.
GO:0006363	termination of RNA polymerase I transcription	0.044904	The process in which the synthesis of an RNA molecule by RNA polymerase I using a DNA template is completed. RNAP I termination requires binding of a terminator protein so specific sequences downstream of the transcription unit.
GO:0007271	synaptic transmission, cholinergic	0.044904	The process of communication from a neuron to a target (neuron, muscle, or secretory cell) across a synapse using the neurotransmitter acetylcholine.
GO:0007530	sex determination	0.044904	Any process that establishes and transmits the specification of sexual status of an individual organism.
GO:0021602	cranial nerve morphogenesis	0.044904	The process in which the anatomical structure of the cranial nerves are generated and organized. The cranial nerves are composed of twelve pairs of nerves that emanate from the nervous tissue of the hindbrain. These nerves are sensory, motor, or mixed in nature, and provide the motor and general sensory innervation of the head, neck and viscera. They mediate vision, hearing, olfaction and taste a…
GO:0023019	signal transduction involved in regulation of gene expression	0.044904	Any process that modulates the frequency, rate or extent of gene expression as a consequence of a process in which a signal is released and/or conveyed from one location to another.
GO:0071526	semaphorin-plexin signaling pathway	0.044904	A series of molecular signals generated as a consequence of a semaphorin receptor (composed of a plexin and a neurophilin) binding to a semaphorin ligand.
GO:0031326	regulation of cellular biosynthetic process	0.0449308	Any process that modulates the frequency, rate or extent of the chemical reactions and pathways resulting in the formation of substances, carried out by individual cells.
GO:0006351	transcription, DNA-templated	0.0451195	The cellular synthesis of RNA on a template of DNA.
GO:0006366	transcription from RNA polymerase II promoter	0.0454378	The synthesis of RNA from a DNA template by RNA polymerase II, originating at an RNA polymerase II promoter. Includes transcription of messenger RNA (mRNA) and certain small nuclear RNAs (snRNAs).
GO:0050796	regulation of insulin secretion	0.0455911	Any process that modulates the frequency, rate or extent of the regulated release of insulin.
GO:0090257	regulation of muscle system process	0.0465944	Any process that modulates the frequency, rate or extent of a muscle system process, a multicellular organismal process carried out by any of the organs or tissues in a muscle system.
GO:0042474	middle ear morphogenesis	0.0468981	The process in which the anatomical structures of the middle ear are generated and organized. The middle ear is the air-filled cavity within the skull of vertebrates that lies between the outer ear and the inner ear. It is linked to the pharynx (and therefore to outside air) via the Eustachian tube and in mammals contains the three ear ossicles, which transmit auditory vibrations from the outer e…
GO:0061311	cell surface receptor signaling pathway involved in heart development	0.0468981	Any series of molecular signals initiated by the binding of a receptor on the surface of a cell to a physiological ligand, which contributes to the progression of the heart over time.
GO:0072215	regulation of metanephros development	0.0468981	Any process that modulates the rate, frequency or extent of metanephros development. Metanephros development is the process whose specific outcome is the progression of the metanephros over time, from its formation to the mature structure. The metanephros is an endocrine and metabolic organ that filters the blood and excretes the end products of body metabolism in the form of urine.
GO:2000677	regulation of transcription regulatory region DNA binding	0.0468981	Any process that modulates the frequency, rate or extent of transcription regulatory region DNA binding.
GO:0048732	gland development	0.047019	The process whose specific outcome is the progression of a gland over time, from its formation to the mature structure. A gland is an organ specialised for secretion.
GO:0007166	cell surface receptor signaling pathway	0.0471005	A series of molecular signals initiated by activation of a receptor on the surface of a cell. The pathway begins with binding of an extracellular ligand to a cell surface receptor, or for receptors that signal in the absence of a ligand, by ligand-withdrawal or the activity of a constitutively active receptor. The pathway ends with regulation of a downstream cellular process, e.g. transcription.
GO:0098656	anion transmembrane transport	0.0481149	A process in which an anion is transported from one side of a membrane to the other by means of some agent such as a transporter or pore.
GO:0009889	regulation of biosynthetic process	0.048497	Any process that modulates the frequency, rate or extent of the chemical reactions and pathways resulting in the formation of substances.
GO:0060429	epithelium development	0.04866	The process whose specific outcome is the progression of an epithelium over time, from its formation to the mature structure. An epithelium is a tissue that covers the internal or external surfaces of an anatomical structure.
GO:0050922	negative regulation of chemotaxis	0.0488881	Any process that stops, prevents, or reduces the frequency, rate or extent of the directed movement of a motile cell or organism in response to a specific chemical concentration gradient.
GO:0060081	membrane hyperpolarization	0.0488881	The process in which membrane potential changes in the hyperpolarizing direction from the resting potential, usually from negative to more negative.
GO:0048522	positive regulation of cellular process	0.0493485	Any process that activates or increases the frequency, rate or extent of a cellular process, any of those that are carried out at the cellular level, but are not necessarily restricted to a single cell. For example, cell communication occurs among more than one cell, but occurs at the cellular level.
GO:0048518	positive regulation of biological process	0.0494232	Any process that activates or increases the frequency, rate or extent of a biological process. Biological processes are regulated by many means; examples include the control of gene expression, protein modification or interaction with a protein or substrate molecule.
GO:0010557	positive regulation of macromolecule biosynthetic process	0.0495407	Any process that increases the rate, frequency or extent of the chemical reactions and pathways resulting in the formation of a macromolecule, any molecule of high relative molecular mass, the structure of which essentially comprises the multiple repetition of units derived, actually or conceptually, from molecules of low relative molecular mass.
GO:0090092	regulation of transmembrane receptor protein serine/threonine kinase signaling pathway	0.0496535	Any process that modulates the rate, frequency, or extent of the series of molecular signals generated as a consequence of a transmembrane receptor serine/threonine kinase binding to its physiological ligand.
GO:0014070	response to organic cyclic compound	0.0497505	Any process that results in a change in state or activity of a cell or an organism (in terms of movement, secretion, enzyme production, gene expression, etc.) as a result of an organic cyclic compound stimulus.

## Sheet: AML
GO_ID	Term	Classic_pval	Definition
GO:0019471	4-hydroxyproline metabolic process	0.000538736	The chemical reactions and pathways involving 4-hydroxyproline, C5H9NO3, a derivative of the amino acid proline. The presence of hydroxyproline is essential to produce stable triple helical tropocollagen, hence the problems caused by ascorbate deficiency in scurvy. This unusual amino acid is also present in considerable amounts in the major glycoprotein of primary plant cell walls.
GO:0046660	female sex differentiation	0.00361947	The establishment of the sex of a female organism by physical differentiation.
GO:0032413	negative regulation of ion transmembrane transporter activity	0.00366464	Any process that stops or reduces the activity of an ion transporter.
GO:0040018	positive regulation of multicellular organism growth	0.00439681	Any process that activates or increases the frequency, rate or extent of growth of an organism to reach its usual body size.
GO:0051092	positive regulation of NF-kappaB transcription factor activity	0.00500436	Any process that activates or increases the frequency, rate or extent of activity of the transcription factor NF-kappaB.
GO:0033554	cellular response to stress	0.00511384	Any process that results in a change in state or activity of a cell (in terms of movement, secretion, enzyme production, gene expression, etc.) as a result of a stimulus indicating the organism is under stress. The stress is usually, but not necessarily, exogenous (e.g. temperature, humidity, ionizing radiation).
GO:0001974	blood vessel remodeling	0.00519094	The reorganization or renovation of existing blood vessels.
GO:0032410	negative regulation of transporter activity	0.00575426	Any process that stops or reduces the activity of a transporter.
GO:0048608	reproductive structure development	0.00622206	The reproductive developmental process whose specific outcome is the progression of structures that will be used in the process of creating new individuals from one or more parents, from their formation to the mature structures.
GO:0061458	reproductive system development	0.00648141	The progression of the reproductive system over time from its formation to the mature structure. The reproductive system consists of the organs that function in reproduction.
GO:0060711	labyrinthine layer development	0.0069608	The process in which the labyrinthine layer of the placenta progresses, from its formation to its mature state.
GO:0051225	spindle assembly	0.0076034	The aggregation, arrangement and bonding together of a set of components to form the spindle, the array of microtubules and associated molecules that serves to move duplicated chromosomes apart.
GO:0018208	peptidyl-proline modification	0.0082718	The modification of peptidyl-proline.
GO:0055017	cardiac muscle tissue growth	0.0082718	The increase in size or mass of a cardiac muscle, where the increase in size or mass has the specific outcome of the progression of the organism over time from one condition to another.
GO:0006520	cellular amino acid metabolic process	0.00851473	The chemical reactions and pathways involving amino acids, carboxylic acids containing one or more amino groups, as carried out by individual cells.
GO:0043066	negative regulation of apoptotic process	0.00962103	Any process that stops, prevents, or reduces the frequency, rate or extent of cell death by apoptotic process.
GO:0048738	cardiac muscle tissue development	0.00981327	The process whose specific outcome is the progression of cardiac muscle over time, from its formation to the mature structure.
GO:0018193	peptidyl-amino acid modification	0.00988505	The alteration of an amino acid residue in a peptide.
GO:0043069	negative regulation of programmed cell death	0.0102737	Any process that stops, prevents, or reduces the frequency, rate or extent of programmed cell death, cell death resulting from activation of endogenous cellular processes.
GO:0055008	cardiac muscle tissue morphogenesis	0.0104287	The process in which the anatomical structures of cardiac muscle tissue are generated and organized.
GO:0060419	heart growth	0.0104287	The increase in size or mass of the heart.
GO:0018105	peptidyl-serine phosphorylation	0.0112746	The phosphorylation of peptidyl-serine to form peptidyl-O-phospho-L-serine.
GO:2001022	positive regulation of response to DNA damage stimulus	0.0115907	Any process that activates or increases the frequency, rate or extent of response to DNA damage stimulus.
GO:0000278	mitotic cell cycle	0.011796	Progression through the phases of the mitotic cell cycle, the most common eukaryotic cell cycle, which canonically comprises four successive phases called G1, S, G2, and M and includes replication of the genome and the subsequent segregation of chromosomes into daughter cells. In some variant cell cycles nuclear replication or nuclear division may not be followed by cell division, or G1 and G2 ph…
GO:0060415	muscle tissue morphogenesis	0.012807	The process in which the anatomical structures of muscle tissue are generated and organized. Muscle tissue consists of a set of cells that are part of an organ and carry out a contractive function.
GO:0060548	negative regulation of cell death	0.0134729	Any process that decreases the rate or frequency of cell death. Cell death is the specific activation or halting of processes within a cell so that its vital functions markedly cease, rather than simply deteriorating gradually over time, which culminates in cell death.
GO:0018209	peptidyl-serine modification	0.0134795	The modification of peptidyl-serine.
GO:0007169	transmembrane receptor protein tyrosine kinase signaling pathway	0.0135632	A series of molecular signals initiated by the binding of an extracellular ligand to a receptor on the surface of the target cell where the receptor possesses tyrosine kinase activity, and ending with regulation of a downstream cellular process, e.g. transcription.
GO:0019752	carboxylic acid metabolic process	0.0140448	The chemical reactions and pathways involving carboxylic acids, any organic acid containing one or more carboxyl (COOH) groups or anions (COO-).
GO:0006970	response to osmotic stress	0.0145115	Any process that results in a change in state or activity of a cell or an organism (in terms of movement, secretion, enzyme production, gene expression, etc.) as a result of a stimulus indicating an increase or decrease in the concentration of solutes outside the organism or cell.
GO:0071260	cellular response to mechanical stimulus	0.0145115	Any process that results in a change in state or activity of a cell (in terms of movement, secretion, enzyme production, gene expression, etc.) as a result of a mechanical stimulus.
GO:0051090	regulation of sequence-specific DNA binding transcription factor activity	0.0148596	Any process that modulates the frequency, rate or extent of the activity of a transcription factor, any factor involved in the initiation or regulation of transcription.
GO:0048644	muscle organ morphogenesis	0.0149521	The process in which the anatomical structures of muscle are generated and organized.
GO:0006915	apoptotic process	0.0152172	A programmed cell death process which begins when a cell receives an internal (e.g. DNA damage) or external signal (e.g. an extracellular death ligand), and proceeds through a series of biochemical events (signaling pathway phase) which trigger an execution phase. The execution phase is the last step of an apoptotic process, and is typically characterized by rounding-up of the cell, retraction of…
GO:0048284	organelle fusion	0.0158506	The creation of a single organelle from two or more organelles.
GO:0006575	cellular modified amino acid metabolic process	0.0161473	The chemical reactions and pathways involving compounds derived from amino acids, organic acids containing one or more amino substituents.
GO:0012501	programmed cell death	0.0163665	A process which begins when a cell receives an internal or external signal and activates a series of biochemical events (signaling pathway). The process ends with the death of the cell.
GO:0048729	tissue morphogenesis	0.0168239	The process in which the anatomical structures of a tissue are generated and organized.
GO:0018107	peptidyl-threonine phosphorylation	0.0172409	The phosphorylation of peptidyl-threonine to form peptidyl-O-phospho-L-threonine.
GO:0046620	regulation of organ growth	0.0172409	Any process that modulates the frequency, rate or extent of growth of an organ of an organism.
GO:0070555	response to interleukin-1	0.0181956	Any process that results in a change in state or activity of a cell or an organism (in terms of movement, secretion, enzyme production, gene expression, etc.) as a result of an interleukin-1 stimulus.
GO:0018210	peptidyl-threonine modification	0.0191724	The modification of peptidyl-threonine.
GO:0061138	morphogenesis of a branching epithelium	0.0193506	The process in which the anatomical structures of a branched epithelium are generated and organized.
GO:0040008	regulation of growth	0.0206426	Any process that modulates the frequency, rate or extent of the growth of all or part of an organism so that it occurs at its proper speed, either globally or in a specific part of the organism's development.
GO:0016054	organic acid catabolic process	0.0214849	The chemical reactions and pathways resulting in the breakdown of organic acids, any acidic compound containing carbon in covalent linkage.
GO:0046395	carboxylic acid catabolic process	0.0214849	The chemical reactions and pathways resulting in the breakdown of carboxylic acids, any organic acid containing one or more carboxyl (-COOH) groups.
GO:0022602	ovulation cycle process	0.0217086	A process involved in the sexual cycle seen in females, often with physiologic changes in the endometrium that recur at regular intervals during the reproductive years.
GO:0044801	single-organism membrane fusion	0.0217086	The membrane organization process that joins two lipid bilayers to form a single membrane, involving only one organism.
GO:0001763	morphogenesis of a branching structure	0.0220379	The process in which the anatomical structures of branches are generated and organized. A branch is a division or offshoot from a main stem. Examples in animals would include blood vessels, nerves, lymphatics and other endothelial or epithelial tubes.
GO:0051091	positive regulation of sequence-specific DNA binding transcription factor activity	0.0220379	Any process that activates or increases the frequency, rate or extent of activity of a transcription factor, any factor involved in the initiation or regulation of transcription.
GO:0035556	intracellular signal transduction	0.0226076	The process in which a signal is passed on to downstream components within the cell, which become activated themselves to further propagate the signal and finally trigger a change in the function or state of the cell.
GO:0003006	developmental process involved in reproduction	0.0245028	A developmental process in which a progressive change in the state of some part of an organism specifically contributes to its ability to form offspring.
GO:0043436	oxoacid metabolic process	0.0252162	The chemical reactions and pathways involving any oxoacid; an oxoacid is a compound which contains oxygen, at least one other element, and at least one hydrogen bound to oxygen, and which produces a conjugate base by loss of positive hydrogen ion(s) (hydrons).
GO:0007049	cell cycle	0.0253356	The progression of biochemical and morphological phases and events that occur in a cell during successive cell replication or nuclear replication events. Canonically, the cell cycle comprises the replication and segregation of genetic material followed by the division of the cell, but in endocycles or syncytial cells nuclear replication or nuclear division may not be followed by cell division.
GO:0001892	embryonic placenta development	0.0254793	The embryonically driven process whose specific outcome is the progression of the placenta over time, from its formation to the mature structure. The placenta is an organ of metabolic interchange between fetus and mother, partly of embryonic origin and partly of maternal origin.
GO:0001959	regulation of cytokine-mediated signaling pathway	0.0254793	Any process that modulates the frequency, rate or extent of the cytokine mediated signaling pathway.
GO:0042698	ovulation cycle	0.0254793	The type of sexual cycle seen in females, often with physiologic changes in the endometrium that recur at regular intervals during the reproductive years.
GO:0007051	spindle organization	0.0260384	A process that is carried out at the cellular level which results in the assembly, arrangement of constituent parts, or disassembly of the spindle, the array of microtubules and associated molecules that forms between opposite poles of a eukaryotic cell during DNA segregation and serves to move the duplicated chromosomes apart.
GO:0040014	regulation of multicellular organism growth	0.0260384	Any process that modulates the frequency, rate or extent of growth of the body of an organism so that it reaches its usual body size.
GO:0006082	organic acid metabolic process	0.027207	The chemical reactions and pathways involving organic acids, any acidic compound containing carbon in covalent linkage.
GO:0072329	monocarboxylic acid catabolic process	0.0277454	The chemical reactions and pathways resulting in the breakdown of monocarboxylic acids, any organic acid containing one carboxyl (-COOH) group.
GO:0071214	cellular response to abiotic stimulus	0.0279977	Any process that results in a change in state or activity of a cell (in terms of movement, secretion, enzyme production, gene expression, etc.) as a result of an abiotic (non-living) stimulus.
GO:0001542	ovulation from ovarian follicle	0.0288135	The process leading to the rupture of the follicle, releasing the centrally located oocyte into the oviduct. An example of this is found in Mus musculus.
GO:0002016	regulation of blood volume by renin-angiotensin	0.0288135	The process in which the renin-angiotensin system controls the rate of fluid intake and output into the blood.
GO:0002827	positive regulation of T-helper 1 type immune response	0.0288135	Any process that activates or increases the frequency, rate, or extent of a T-helper 1 type immune response.
GO:0003298	physiological muscle hypertrophy	0.0288135	The enlargement or overgrowth of all or part of a muscle organ or tissue due to an increase in the size of its muscle cells. Physiological hypertrophy is a normal process during development.
GO:0003301	physiological cardiac muscle hypertrophy	0.0288135	The enlargement or overgrowth of all or part of the heart muscle due to an increase in size of cardiac muscle cells without cell division. This process contributes to the developmental growth of the heart.
GO:0006560	proline metabolic process	0.0288135	The chemical reactions and pathways involving proline (pyrrolidine-2-carboxylic acid), a chiral, cyclic, nonessential alpha-amino acid found in peptide linkage in proteins.
GO:0008354	germ cell migration	0.0288135	The orderly movement of a cell specialized to produce haploid gametes through the embryo from its site of production to the place where the gonads will form.
GO:0014874	response to stimulus involved in regulation of muscle adaptation	0.0288135	Any process that results in a change in state or activity of a cell or an organism (in terms of movement, secretion, enzyme production, gene expression, etc.) as a result of a stimulus. This occurs as part of the regulation of muscle adaptation.
GO:0032727	positive regulation of interferon-alpha production	0.0288135	Any process that activates or increases the frequency, rate, or extent of interferon-alpha production.
GO:0032928	regulation of superoxide anion generation	0.0288135	Any process that modulates the frequency, rate or extent of enzymatic generation of superoxide by a cell.
GO:0042977	activation of JAK2 kinase activity	0.0288135	The process of introducing a phosphate group to a tyrosine residue of a JAK2 (Janus Activated Kinase 2) protein, thereby activating it.
GO:0060068	vagina development	0.0288135	The reproductive developmental process whose specific outcome is the progression of the vagina over time, from its formation to the mature structure.
GO:0061049	cell growth involved in cardiac muscle cell development	0.0288135	The growth of a cardiac muscle cell, where growth contributes to the progression of the cell over time from its initial formation to its mature state.
GO:0090140	regulation of mitochondrial fission	0.0288135	Any process that modulates the rate, frequency or extent of mitochondrial fission. Mitochondrial fission is the division of a mitochondrion within a cell to form two or more separate mitochondrial compartments.
GO:1902337	regulation of apoptotic process involved in morphogenesis	0.0288135	Any process that modulates the frequency, rate or extent of apoptotic process involved in morphogenesis.
GO:0008585	female gonad development	0.0289079	The process whose specific outcome is the progression of the female gonad over time, from its formation to the mature structure.
GO:0060759	regulation of response to cytokine stimulus	0.0289079	Any process that modulates the rate, frequency, or extent of a response to cytokine stimulus.
GO:0046545	development of primary female sexual characteristics	0.0306879	The process whose specific outcome is the progression of the primary female sexual characteristics over time, from their formation to the mature structure. The primary female sexual characteristics are the ovaries, and they develop in response to sex hormone secretion.
GO:0003231	cardiac ventricle development	0.0312908	The process whose specific outcome is the progression of a cardiac ventricle over time, from its formation to the mature structure. A cardiac ventricle receives blood from a cardiac atrium and pumps it out of the heart.
GO:0032494	response to peptidoglycan	0.0316498	Any process that results in a change in state or activity of an organism (in terms of movement, secretion, enzyme production, gene expression, etc.) as a result of a peptidoglycan stimulus. Peptidoglycan is a bacterial cell wall macromolecule.
GO:0032495	response to muramyl dipeptide	0.0316498	Any process that results in a change in state or activity of an organism (in terms of movement, secretion, enzyme production, gene expression, etc.) as a result of a muramyl dipeptide stimulus. Muramyl dipeptide is derived from peptidoglycan.
GO:0034374	low-density lipoprotein particle remodeling	0.0316498	The acquisition, loss or modification of a protein or lipid within a low-density lipoprotein particle, including the hydrolysis of triglyceride by hepatic lipase, with the subsequent loss of free fatty acid, and the transfer of cholesterol esters from LDL to a triglyceride-rich lipoprotein particle by cholesteryl ester transfer protein (CETP), with the simultaneous transfer of triglyceride to LDL.
GO:0070471	uterine smooth muscle contraction	0.0316498	A process in which force is generated within smooth muscle tissue, resulting in a change in muscle geometry. This process occurs in the uterus. Force generation involves a chemo-mechanical energy conversion step that is carried out by the actin/myosin complex activity, which generates force through ATP hydrolysis. The uterus is a muscular organ of the female mammal for containing and usually for …
GO:0071731	response to nitric oxide	0.0316498	Any process that results in a change in state or activity of a cell or an organism (in terms of movement, secretion, enzyme production, gene expression, etc.) as a result of a nitric oxide stimulus.
GO:0035265	organ growth	0.0325106	The increase in size or mass of an organ. Organs are commonly observed as visibly distinct structures, but may also exist as loosely associated clusters of cells that function together as to perform a specific function.
GO:0001657	ureteric bud development	0.0331275	The process whose specific outcome is the progression of the ureteric bud over time, from its formation to the mature structure.
GO:0072163	mesonephric epithelium development	0.033749	The process whose specific outcome is the progression of an epithelium in the mesonephros over time, from its formation to the mature structure. An epithelium is a tissue that covers the internal or external surfaces of an anatomical structure.
GO:0072164	mesonephric tubule development	0.033749	The progression of a mesonephric tubule over time, from its initial formation to the mature structure. A mesonephric tubule is an epithelial tube that is part of the mesonephros.
GO:0071456	cellular response to hypoxia	0.0343751	Any process that results in a change in state or activity of a cell (in terms of movement, secretion, enzyme production, gene expression, etc.) as a result of a stimulus indicating lowered oxygen tension. Hypoxia, defined as a decline in O2 levels below normoxic levels of 20.8 - 20.95%, results in metabolic adaptation at both the cellular and organismal level.
GO:0002003	angiotensin maturation	0.0344781	The process leading to the attainment of the full functional capacity of angiotensin by conversion of renin substrate into mature angiotensin in the blood.
GO:0006883	cellular sodium ion homeostasis	0.0344781	Any process involved in the maintenance of an internal steady state of sodium ions at the level of a cell.
GO:0014061	regulation of norepinephrine secretion	0.0344781	Any process that modulates the frequency, rate or extent of the regulated release of norepinephrine.
GO:0019511	peptidyl-proline hydroxylation	0.0344781	The hydroxylation of peptidyl-proline to form peptidyl-hydroxyproline.
GO:0032743	positive regulation of interleukin-2 production	0.0344781	Any process that activates or increases the frequency, rate, or extent of interleukin-2 production.
GO:0034433	steroid esterification	0.0344781	A lipid modification process in which a steroid ester is formed by the combination of a carboxylic acid (often a fatty acid) and a steroid molecule (e.g. cholesterol).
GO:0034434	sterol esterification	0.0344781	A lipid modification process in which a sterol ester is formed by the combination of a carboxylic acid (often a fatty acid) and a sterol molecule (e.g. cholesterol).
GO:0034435	cholesterol esterification	0.0344781	A lipid modification process in which a sterol ester is formed by the combination of a carboxylic acid (often a fatty acid) and cholesterol. In the blood this process is associated with the conversion of free cholesterol into cholesteryl ester, which is then sequestered into the core of a lipoprotein particle.
GO:0042976	activation of Janus kinase activity	0.0344781	The process of introducing a phosphate group to a tyrosine residue of a JAK (Janus Activated Kinase) protein, thereby activating it.
GO:0045624	positive regulation of T-helper cell differentiation	0.0344781	Any process that activates or increases the frequency, rate or extent of T-helper cell differentiation.
GO:0045723	positive regulation of fatty acid biosynthetic process	0.0344781	Any process that activates or increases the frequency, rate or extent of the chemical reactions and pathways resulting in the formation of fatty acids.
GO:0060707	trophoblast giant cell differentiation	0.0344781	The process in which a relatively unspecialized cell acquires specialized features of a trophoblast giant cell of the placenta. Trophoblast giant cells are the cell of the placenta that line the maternal decidua.
GO:0060712	spongiotrophoblast layer development	0.0344781	The process in which the spongiotrophoblast layer of the placenta progresses from its formation to its mature state.
GO:0071902	positive regulation of protein serine/threonine kinase activity	0.0347355	Any process that increases the rate, frequency, or extent of protein serine/threonine kinase activity.
GO:0032147	activation of protein kinase activity	0.0354518	Any process that initiates the activity of an inactive protein kinase.
GO:0036294	cellular response to decreased oxygen levels	0.0356409	Any process that results in a change in state or activity of a cell (in terms of movement, secretion, enzyme production, gene expression, etc.) as a result of a stimulus reflecting a decline in the level of oxygen.
GO:0001823	mesonephros development	0.0362805	The process whose specific outcome is the progression of the mesonephros over time, from its formation to the mature structure. In mammals, the mesonephros is the second of the three embryonic kidneys to be established and exists only transiently. In lower vertebrates such as fish and amphibia, the mesonephros will form the mature kidney.
GO:0008219	cell death	0.0364009	Any biological process that results in permanent cessation of all vital functions of a cell. A cell should be considered dead when any one of the following molecular or morphological criteria is met: (1) the cell has lost the integrity of its plasma membrane; (2) the cell, including its nucleus, has undergone complete fragmentation into discrete bodies (frequently referred to as "apoptotic bodies…
GO:0016265	death	0.0368772	A permanent cessation of all vital functions: the end of life; can be applied to a whole organism or to a part of an organism.
GO:0048511	rhythmic process	0.0369075	Any process pertinent to the generation and maintenance of rhythms in the physiology of an organism.
GO:0003206	cardiac chamber morphogenesis	0.0369247	The process in which a cardiac chamber is generated and organized. A cardiac chamber is an enclosed cavity within the heart.
GO:0061025	membrane fusion	0.0369247	The membrane organization process that joins two lipid bilayers to form a single membrane.
GO:0002002	regulation of angiotensin levels in blood	0.0372983	The process that modulates the level of angiotensin in the blood by balancing the maturation of renin substrate to mature angiotensin and the catabolism of mature angiotensin.
GO:0010613	positive regulation of cardiac muscle hypertrophy	0.0372983	Any process that increases the rate, frequency or extent of the enlargement or overgrowth of all or part of the heart due to an increase in size (not length) of individual cardiac muscle fibers, without cell division.
GO:0014742	positive regulation of muscle hypertrophy	0.0372983	Any process that activates or increases the frequency, rate or extent of muscle hypertrophy.
GO:0014850	response to muscle activity	0.0372983	Any process that results in a change in state or activity of a cell or an organism (in terms of movement, secretion, enzyme production, gene expression, etc.) as a result of a muscle activity stimulus.
GO:0034104	negative regulation of tissue remodeling	0.0372983	Any process that stops, prevents, or reduces the frequency, rate, or extent of tissue remodeling.
GO:0035815	positive regulation of renal sodium excretion	0.0372983	Any process that increases the amount of sodium excreted in urine over a unit of time.
GO:0035964	COPI-coated vesicle budding	0.0372983	The evagination of a Golgi membrane, resulting in formation of a COPI-coated vesicle.
GO:0043517	positive regulation of DNA damage response, signal transduction by p53 class mediator	0.0372983	Any process that activates, maintains or increases the rate of the cascade of processes induced by the cell cycle regulator phosphoprotein p53, or an equivalent protein, in response to the detection of DNA damage.
GO:0045837	negative regulation of membrane potential	0.0372983	Any process that stops, prevents, or reduces the frequency, rate or extent of establishment or extent of a membrane potential, the electric potential existing across any membrane arising from charges in the membrane itself and from the charges present in the media on either side of the membrane.
GO:0048200	Golgi transport vesicle coating	0.0372983	The addition of specific coat proteins to Golgi membranes during the formation of transport vesicles.
GO:0048205	COPI coating of Golgi vesicle	0.0372983	The addition of COPI proteins and adaptor proteins to Golgi membranes during the formation of transport vesicles, forming a vesicle coat.
GO:0048243	norepinephrine secretion	0.0372983	The regulated release of norepinephrine by a cell. Norepinephrine is a catecholamine and it acts as a hormone and as a neurotransmitter of most of the sympathetic nervous system.
GO:0060177	regulation of angiotensin metabolic process	0.0372983	Any process that modulates the frequency, rate or extent of the chemical reactions and pathways involving angiotensin.
GO:0007548	sex differentiation	0.0387701	The establishment of the sex of an organism by physical differentiation.
GO:0044092	negative regulation of molecular function	0.0387983	Any process that stops or reduces the rate or extent of a molecular function, an elemental biological activity occurring at the molecular level, such as catalysis or binding.
GO:0097193	intrinsic apoptotic signaling pathway	0.0395285	A series of molecular signals in which an intracellular signal is conveyed to trigger the apoptotic death of a cell. The pathway starts with reception of an intracellular signal (e.g. DNA damage, endoplasmic reticulum stress, oxidative stress etc.), and ends when the execution phase of apoptosis is triggered. The intrinsic apoptotic signaling pathway is crucially regulated by permeabilization of …
GO:0030330	DNA damage response, signal transduction by p53 class mediator	0.0395452	A cascade of processes induced by the cell cycle regulator phosphoprotein p53, or an equivalent protein, in response to the detection of DNA damage.
GO:0003084	positive regulation of systemic arterial blood pressure	0.0401105	The process that increases the force with which blood travels through the systemic arterial circulatory system.
GO:0014002	astrocyte development	0.0401105	The process aimed at the progression of an astrocyte over time, from initial commitment of the cell to a specific fate, to the fully functional differentiated cell. An astrocyte is the most abundant type of glial cell. Astrocytes provide support for neurons and regulate the environment in which they function.
GO:0032793	positive regulation of CREB transcription factor activity	0.0401105	Any process that activates or increases the frequency, rate or extent of activity of the transcription factor CREB.
GO:0048339	paraxial mesoderm development	0.0401105	The process whose specific outcome is the progression of the paraxial mesoderm over time, from its formation to the mature structure. The paraxial mesoderm is the mesoderm located bilaterally adjacent to the notochord and neural tube.
GO:0044282	small molecule catabolic process	0.0402945	The chemical reactions and pathways resulting in the breakdown of small molecules, any low molecular weight, monomeric, non-encoded molecule.
GO:0022402	cell cycle process	0.0407936	The cellular process that ensures successive accurate and complete genome replication and chromosome segregation.
GO:0071453	cellular response to oxygen levels	0.0408814	Any process that results in a change in state or activity of a cell (in terms of movement, secretion, enzyme production, gene expression, etc.) as a result of a stimulus reflecting the presence, absence, or concentration of oxygen.
GO:0010744	positive regulation of macrophage derived foam cell differentiation	0.0429147	Any process that increases the rate, frequency or extent of macrophage derived foam cell differentiation. Macrophage derived foam cell differentiation is the process in which a macrophage acquires the specialized features of a foam cell. A foam cell is a type of cell containing lipids in small vacuoles and typically seen in atherosclerotic lesions, as well as other conditions.
GO:0018126	protein hydroxylation	0.0429147	The addition of a hydroxy group to a protein amino acid.
GO:0030540	female genitalia development	0.0429147	The process whose specific outcome is the progression of the female genitalia over time, from formation to the mature structure.
GO:0032647	regulation of interferon-alpha production	0.0429147	Any process that modulates the frequency, rate, or extent of interferon-alpha production.
GO:0042219	cellular modified amino acid catabolic process	0.0429147	The chemical reactions and pathways resulting in the breakdown of compounds derived from amino acids, organic acids containing one or more amino substituents.
GO:0045063	T-helper 1 cell differentiation	0.0429147	The process in which a relatively unspecialized T cell acquires the specialized features of a T-helper 1 (Th1) cell. A Th1 cell is a CD4-positive, alpha-beta T cell that has the phenotype T-bet-positive and produces interferon-gamma.
GO:0046622	positive regulation of organ growth	0.0429147	Any process that activates or increases the frequency, rate or extent of growth of an organ of an organism.
GO:0046641	positive regulation of alpha-beta T cell proliferation	0.0429147	Any process that activates or increases the frequency, rate or extent of alpha-beta T cell proliferation.
GO:0048194	Golgi vesicle budding	0.0429147	The evagination of the Golgi membrane, resulting in formation of a vesicle.
GO:0060347	heart trabecula formation	0.0429147	The process of creating a trabecula in the heart. A trabecula is a tissue element in the form of a small beam, strut or rod.
GO:0070498	interleukin-1-mediated signaling pathway	0.0429147	A series of molecular signals initiated by the binding of interleukin-1 to a receptor on the surface of a cell, and ending with regulation of a downstream cellular process, e.g. transcription.
GO:0009063	cellular amino acid catabolic process	0.0436048	The chemical reactions and pathways resulting in the breakdown of amino acids, organic acids containing one or more amino substituents.
GO:0014821	phasic smooth muscle contraction	0.0457108	A process in which force is generated within phasic smooth muscle tissue, resulting in a change in muscle geometry. Force generation involves a chemo-mechanical energy conversion step that is carried out by the actin/myosin complex activity, which generates force through ATP hydrolysis. In the phasic smooth muscle, the muscle contraction occurs without an ordered sarcomeric structure. Phasic smoo…
GO:0015874	norepinephrine transport	0.0457108	The directed movement of norepinephrine into, out of or within a cell, or between cells, by means of some agent such as a transporter or pore. Norepinephrine (3,4-dihydroxyphenyl-2-aminoethanol) is a hormone secreted by the adrenal medulla and a neurotransmitter in the sympathetic peripheral nervous system and in some tracts of the CNS. It is also the biosynthetic precursor of epinephrine.
GO:0032607	interferon-alpha production	0.0457108	The appearance of interferon-alpha due to biosynthesis or secretion following a cellular stimulus, resulting in an increase in its intracellular or extracellular levels.
GO:0043372	positive regulation of CD4-positive, alpha-beta T cell differentiation	0.0457108	Any process that activates or increases the frequency, rate or extent of CD4-positive, alpha-beta T cell differentiation.
GO:0072583	clathrin-mediated endocytosis	0.0457108	An endocytosis process that begins when material is taken up into clathrin-coated pits, which then pinch off to form clathrin-coated endocytic vesicles.
GO:0090322	regulation of superoxide metabolic process	0.0457108	Any process that modulates the rate, frequency, or extent of superoxide metabolism, the chemical reactions and pathways involving superoxide, the superoxide anion O2- (superoxide free radical), or any compound containing this species.
GO:1901798	positive regulation of signal transduction by p53 class mediator	0.0457108	Any process that activates or increases the frequency, rate or extent of signal transduction by p53 class mediator.
GO:2001020	regulation of response to DNA damage stimulus	0.0471018	Any process that modulates the frequency, rate or extent of response to DNA damage stimulus.
GO:0042770	signal transduction in response to DNA damage	0.0478133	A cascade of processes induced by the detection of DNA damage within a cell.
GO:0043086	negative regulation of catalytic activity	0.0484263	Any process that stops or reduces the activity of an enzyme.
GO:0001976	neurological system process involved in regulation of systemic arterial blood pressure	0.048499	The regulation of blood pressure mediated by detection of stimuli and a neurological response.
GO:0008053	mitochondrial fusion	0.048499	Merging of two or more mitochondria within a cell to form a single compartment.
GO:0009264	deoxyribonucleotide catabolic process	0.048499	The chemical reactions and pathways resulting in the breakdown of a deoxyribonucleotide, a compound consisting of deoxyribonucleoside (a base linked to a deoxyribose sugar) esterified with a phosphate group at either the 3' or 5'-hydroxyl group of the sugar.
GO:0010800	positive regulation of peptidyl-threonine phosphorylation	0.048499	Any process that increases the frequency, rate or extent of peptidyl-threonine phosphorylation. Peptidyl-threonine phosphorylation is the phosphorylation of peptidyl-threonine to form peptidyl-O-phospho-L-threonine.
GO:0014829	vascular smooth muscle contraction	0.048499	A process, occurring in the vascular tissue, whereby actin/myosin complex activity generates force through ATP hydrolysis resulting in a change in smooth muscle geometry. This process is always coupled to chemo-mechanical energy conversion.
GO:0043267	negative regulation of potassium ion transport	0.048499	Any process that stops, prevents, or reduces the frequency, rate or extent of the directed movement of potassium ions (K+) into, out of or within a cell, or between cells, by means of some agent such as a transporter or pore.
GO:0033002	muscle cell proliferation	0.0485288	The expansion of a muscle cell population by cell division.

## Sheet: CLL
GO_ID	Term	Classic_pval	Definition
GO:0007252	I-kappaB phosphorylation	0.000703841	The process of introducing a phosphate group into an inhibitor of kappa B (I-kappaB) protein. Phosphorylation of I-kappaB targets I-kappaB for ubiquitination and proteasomal degradation, thus releasing bound NF-kappaB dimers, which can translocate to the nucleus to bind DNA and regulate transcription.
GO:0043123	positive regulation of I-kappaB kinase/NF-kappaB signaling	0.00147077	Any process that activates or increases the frequency, rate or extent of I-kappaB kinase/NF-kappaB signaling.
GO:0021987	cerebral cortex development	0.00333845	The progression of the cerebral cortex over time from its initial formation until its mature state. The cerebral cortex is the outer layered region of the telencephalon.
GO:0032845	negative regulation of homeostatic process	0.00362569	Any process that stops, prevents, or reduces the frequency, rate, or extent of a homeostatic process.
GO:1900024	regulation of substrate adhesion-dependent cell spreading	0.00417605	Any process that modulates the frequency, rate or extent of substrate adhesion-dependent cell spreading.
GO:0070423	nucleotide-binding oligomerization domain containing signaling pathway	0.00476268	Any series of molecular signals generated as a consequence of binding to a nucleotide-binding oligomerization domain containing (NOD) protein.
GO:0043122	regulation of I-kappaB kinase/NF-kappaB signaling	0.00476838	Any process that modulates I-kappaB kinase/NF-kappaB signaling.
GO:0051051	negative regulation of transport	0.00552322	Any process that stops, prevents, or reduces the frequency, rate or extent of the directed movement of substances (such as macromolecules, small molecules, ions) into, out of or within a cell, or between cells, by means of some agent such as a transporter or pore.
GO:0009967	positive regulation of signal transduction	0.00597278	Any process that activates or increases the frequency, rate or extent of signal transduction.
GO:0044248	cellular catabolic process	0.00613944	The chemical reactions and pathways resulting in the breakdown of substances, carried out by individual cells.
GO:0007249	I-kappaB kinase/NF-kappaB signaling	0.00671261	The process in which a signal is passed on to downstream components within the cell through the I-kappaB-kinase (IKK)-dependent activation of NF-kappaB. The cascade begins with activation of a trimeric IKK complex (consisting of catalytic kinase subunits IKKalpha and/or IKKbeta, and the regulatory scaffold protein NEMO) and ends with the regulation of transcription of target genes by NF-kappaB. I…
GO:0051496	positive regulation of stress fiber assembly	0.00709435	Any process that activates or increases the frequency, rate or extent of the assembly of a stress fiber, a bundle of microfilaments and other proteins found in fibroblasts.
GO:0021543	pallium development	0.00814376	The process whose specific outcome is the progression of the pallium over time, from its formation to the mature structure. The pallium is the roof region of the telencephalon.
GO:0023056	positive regulation of signaling	0.00840107	Any process that activates, maintains or increases the frequency, rate or extent of a signaling process.
GO:0032233	positive regulation of actin filament bundle assembly	0.00861558	Any process that activates or increases the frequency, rate or extent of the assembly of actin filament bundles.
GO:0010647	positive regulation of cell communication	0.00865018	Any process that increases the frequency, rate or extent of cell communication. Cell communication is the process that mediates interactions between a cell and its surroundings. Encompasses interactions such as signaling or attachment between one cell and another cell, between a cell and an extracellular matrix, or between a cell and any other aspect of its environment.
GO:0002753	cytoplasmic pattern recognition receptor signaling pathway	0.00942618	Any series of molecular signals generated as a consequence of a cytoplasmic pattern recognition receptor (PRR) binding to one of its physiological ligands. PRRs bind pathogen-associated molecular pattern (PAMPs), structures conserved among microbial species, or damage-associated molecular pattern (DAMPs), endogenous molecules released from damaged cells.
GO:0050851	antigen receptor-mediated signaling pathway	0.0102651	A series of molecular signals initiated by the cross-linking of an antigen receptor on a B or T cell.
GO:0035872	nucleotide-binding domain, leucine rich repeat containing receptor signaling pathway	0.0115948	A series of molecular signals generated as a consequence of a nucleotide-binding domain, leucine rich repeat containing receptor (NLR) binding to one of its physiological ligands. NLRs are cytoplasmic receptors defined by their tripartite domain architecture that contains: a variable C-terminus, a middle nucleotide-binding domain, and a LRR domain that is variable in the repeats composition and n…
GO:0055013	cardiac muscle cell development	0.0125179	The process whose specific outcome is the progression of a cardiac muscle cell over time, from its formation to the mature state.
GO:0055006	cardiac cell development	0.0134722	The process whose specific outcome is the progression of a cardiac cell over time, from its formation to the mature state. A cardiac cell is a cell that will form part of the cardiac organ of an individual.
GO:0048011	neurotrophin TRK receptor signaling pathway	0.0136219	A series of molecular signals initiated by the binding of a neurotrophin to a receptor on the surface of the target cell where the receptor possesses tyrosine kinase activity, and ending with regulation of a downstream cellular process, e.g. transcription.
GO:0051492	regulation of stress fiber assembly	0.0139609	Any process that modulates the frequency, rate or extent of the assembly of a stress fiber, a bundle of microfilaments and other proteins found in fibroblasts.
GO:0038179	neurotrophin signaling pathway	0.0141202	A series of molecular signals initiated by the binding of a neurotrophin to a receptor on the surface of a target cell, and ending with regulation of a downstream cellular process, e.g. transcription. Neurotrophins are a family of secreted growth factors that induce the survival, development, and function of neurons.
GO:0006635	fatty acid beta-oxidation	0.014961	A fatty acid oxidation process that results in the complete oxidation of a long-chain fatty acid. Fatty acid beta-oxidation begins with the addition of coenzyme A to a fatty acid, and occurs by successive cycles of reactions during each of which the fatty acid is shortened by a two-carbon fragment removed as acetyl coenzyme A; the cycle continues until only two or three carbons remain (as acetyl-…
GO:0000186	activation of MAPKK activity	0.0165175	The initiation of the activity of the inactive enzyme MAP kinase kinase (MAPKK).
GO:0032231	regulation of actin filament bundle assembly	0.0170511	Any process that modulates the frequency, rate or extent of the assembly of actin filament bundles.
GO:0032319	regulation of Rho GTPase activity	0.0172789	Any process that modulates the activity of a GTPase of the Rho family.
GO:0048584	positive regulation of response to stimulus	0.0173543	Any process that activates, maintains or increases the rate of a response to a stimulus. Response to stimulus is a change in state or activity of a cell or an organism (in terms of movement, secretion, enzyme production, gene expression, etc.) as a result of a stimulus.
GO:0034146	toll-like receptor 5 signaling pathway	0.0186956	Any series of molecular signals generated as a consequence of binding to toll-like receptor 5.
GO:0034166	toll-like receptor 10 signaling pathway	0.0186956	Any series of molecular signals generated as a consequence of binding to toll-like receptor 10.
GO:0038095	Fc-epsilon receptor signaling pathway	0.0187015	A series of molecular signals initiated by the binding of the Fc portion of immunoglobulin E (IgE) to an Fc-epsilon receptor on the surface of a signal-receiving cell, and ending with regulation of a downstream cellular process, e.g. transcription. The Fc portion of an immunoglobulin is its C-terminal constant region.
GO:0071363	cellular response to growth factor stimulus	0.0192152	Any process that results in a change in state or activity of a cell (in terms of movement, secretion, enzyme production, gene expression, etc.) as a result of a growth factor stimulus.
GO:0032318	regulation of Ras GTPase activity	0.01975	Any process that modulates the activity of a GTPase of the Ras superfamily.
GO:0021675	nerve development	0.0198277	The process whose specific outcome is the progression of a nerve over time, from its formation to the mature structure.
GO:0034446	substrate adhesion-dependent cell spreading	0.0198277	The morphogenetic process that results in flattening of a cell as a consequence of its adhesion to a substrate.
GO:0043149	stress fiber assembly	0.0204043	The aggregation, arrangement and bonding together of a set of components to form a stress fiber. A stress fiber is a contractile actin filament bundle that consists of short actin filaments with alternating polarity.
GO:0070848	response to growth factor	0.021413	Any process that results in a change in state or activity of a cell or an organism (in terms of movement, secretion, enzyme production, gene expression, etc.) as a result of a growth factor stimulus.
GO:0002768	immune response-regulating cell surface receptor signaling pathway	0.0214556	A series of molecular signals initiated by the binding of an extracellular ligand to a receptor on the surface of the target cell capable of activating, perpetuating, or inhibiting an immune response.
GO:0007265	Ras protein signal transduction	0.0216529	A series of molecular signals within the cell that are mediated by a member of the Ras superfamily of proteins switching to a GTP-bound active state.
GO:0038123	toll-like receptor TLR1:TLR2 signaling pathway	0.022176	A series of molecular signals initiated by the binding of a heterodimeric TLR1:TLR2 complex to one of it's physiological ligands, followed by transmission of the signal by the activated receptor, and ending with regulation of a downstream cellular process, e.g. transcription.
GO:0038124	toll-like receptor TLR6:TLR2 signaling pathway	0.022176	A series of molecular signals initiated by the binding of a heterodimeric TLR6:TLR2 complex to one of it's physiological ligands, followed by transmission of the signal by the activated receptor, and ending with regulation of a downstream cellular process, e.g. transcription.
GO:0009056	catabolic process	0.0221863	The chemical reactions and pathways resulting in the breakdown of substances, including the breakdown of carbon compounds with the liberation of energy for use by the cell or organism.
GO:0006835	dicarboxylic acid transport	0.0227803	The directed movement of dicarboxylic acids into, out of or within a cell, or between cells, by means of some agent such as a transporter or pore.
GO:1902533	positive regulation of intracellular signal transduction	0.0231704	Any process that activates or increases the frequency, rate or extent of intracellular signal transduction.
GO:0034162	toll-like receptor 9 signaling pathway	0.0233914	Any series of molecular signals generated as a consequence of binding to toll-like receptor 9.
GO:0009062	fatty acid catabolic process	0.0240092	The chemical reactions and pathways resulting in the breakdown of a fatty acid, any of the aliphatic monocarboxylic acids that can be liberated by hydrolysis from naturally occurring fats and oils. Fatty acids are predominantly straight-chain acids of 4 to 24 carbon atoms, which may be saturated or unsaturated; branched fatty acids and hydroxy fatty acids also occur, and very long chain acids of …
GO:0042787	protein ubiquitination involved in ubiquitin-dependent protein catabolic process	0.0240092	The process in which a ubiquitin group, or multiple groups, are covalently attached to the target protein, thereby initiating the degradation of that protein.
GO:1901575	organic substance catabolic process	0.0241008	The chemical reactions and pathways resulting in the breakdown of an organic substance, any molecular entity containing carbon.
GO:0051705	multi-organism behavior	0.0246337	Any process in which an organism has a behavioral effect on another organism of the same or different species.
GO:0035023	regulation of Rho protein signal transduction	0.0246875	Any process that modulates the frequency, rate or extent of Rho protein signal transduction.
GO:0035666	TRIF-dependent toll-like receptor signaling pathway	0.0252649	Any series of molecular signals generated as a consequence of binding to a toll-like receptor where the TRIF adaptor mediates transduction of the signal. Toll-like receptors directly bind pattern motifs from a variety of microbial sources to initiate innate immune response.
GO:0021537	telencephalon development	0.0253712	The process whose specific outcome is the progression of the telencephalon over time, from its formation to the mature structure. The telencephalon is the paired anteriolateral division of the prosencephalon plus the lamina terminalis from which the olfactory lobes, cerebral cortex, and subcortical nuclei are derived.
GO:0034134	toll-like receptor 2 signaling pathway	0.0259026	Any series of molecular signals generated as a consequence of binding to toll-like receptor 2.
GO:0040013	negative regulation of locomotion	0.0264158	Any process that stops, prevents, or reduces the frequency, rate or extent of locomotion of a cell or organism.
GO:0002756	MyD88-independent toll-like receptor signaling pathway	0.0271977	Any series of molecular signals generated as a consequence of binding to a toll-like receptor not relying on the MyD88 adaptor molecule. Toll-like receptors directly bind pattern motifs from a variety of microbial sources to initiate innate immune response.
GO:0019395	fatty acid oxidation	0.0285185	The removal of one or more electrons from a fatty acid, with or without the concomitant removal of a proton or protons, by reaction with an electron-accepting substance, by addition of oxygen or by removal of hydrogen.
GO:0002429	immune response-activating cell surface receptor signaling pathway	0.0293137	A series of molecular signals initiated by the binding of an extracellular ligand to a receptor on the surface of a cell capable of activating or perpetuating an immune response.
GO:0002755	MyD88-dependent toll-like receptor signaling pathway	0.0298648	Any series of molecular signals generated as a consequence of binding to a toll-like receptor where the MyD88 adaptor molecule mediates transduction of the signal. Toll-like receptors directly bind pattern motifs from a variety of microbial sources to initiate innate immune response.
GO:0034440	lipid oxidation	0.0298648	The removal of one or more electrons from a lipid, with or without the concomitant removal of a proton or protons, by reaction with an electron-accepting substance, by addition of oxygen or by removal of hydrogen.
GO:0055007	cardiac muscle cell differentiation	0.0298648	The process in which a cardiac muscle precursor cell acquires specialized features of a cardiac muscle cell. Cardiac muscle cells are striated muscle cells that are responsible for heart contraction.
GO:0016054	organic acid catabolic process	0.0304424	The chemical reactions and pathways resulting in the breakdown of organic acids, any acidic compound containing carbon in covalent linkage.
GO:0046395	carboxylic acid catabolic process	0.0304424	The chemical reactions and pathways resulting in the breakdown of carboxylic acids, any organic acid containing one or more carboxyl (-COOH) groups.
GO:0034138	toll-like receptor 3 signaling pathway	0.0305473	Any series of molecular signals generated as a consequence of binding to toll-like receptor 3.
GO:1902476	chloride transmembrane transport	0.0305473	The directed movement of chloride across a membrane.
GO:0050776	regulation of immune response	0.0309948	Any process that modulates the frequency, rate or extent of the immune response, the immunological reaction of an organism to an immunogenic stimulus.
GO:0031333	negative regulation of protein complex assembly	0.0319309	Any process that stops, prevents, or reduces the frequency, rate or extent of protein complex assembly.
GO:0016114	terpenoid biosynthetic process	0.0328681	The chemical reactions and pathways resulting in the formation of terpenoids, any member of a class of compounds characterized by an isoprenoid chemical structure.
GO:0031650	regulation of heat generation	0.0328681	Any process that modulates the rate or extent of heat generation.
GO:0031987	locomotion involved in locomotory behavior	0.0328681	Self-propelled movement of a cell or organism from one location to another in a behavioral context; the aspect of locomotory behavior having to do with movement.
GO:0036010	protein localization to endosome	0.0328681	A process in which a protein is transported to, or maintained in, a location within an endosome.
GO:0043312	neutrophil degranulation	0.0328681	The regulated exocytosis of secretory granules containing preformed mediators such as proteases, lipases, and inflammatory mediators by a neutrophil.
GO:0072584	caveolin-mediated endocytosis	0.0328681	An endocytosis process that begins when material is taken up into plasma membrane caveolae, which then pinch off to form endocytic caveolar carriers.
GO:0097320	membrane tubulation	0.0328681	A modification in a plasma membrane resulting in formation of a tubular invagination.
GO:0010811	positive regulation of cell-substrate adhesion	0.033339	Any process that increases the frequency, rate or extent of cell-substrate adhesion. Cell-substrate adhesion is the attachment of a cell to the underlying substrate via adhesion molecules.
GO:0043648	dicarboxylic acid metabolic process	0.034052	The chemical reactions and pathways involving dicarboxylic acids, any organic acid containing two carboxyl (COOH) groups or anions (COO-).
GO:0038093	Fc receptor signaling pathway	0.0351848	A series of molecular signals initiated by the binding of the Fc portion of an immunoglobulin to an Fc receptor on the surface of a signal-receiving cell, and ending with regulation of a downstream cellular process, e.g. transcription. The Fc portion of an immunoglobulin is its C-terminal constant region.
GO:0044057	regulation of system process	0.0353268	Any process that modulates the frequency, rate or extent of a system process, a multicellular organismal process carried out by any of the organs or tissues in an organ system.
GO:0006821	chloride transport	0.0354961	The directed movement of chloride into, out of or within a cell, or between cells, by means of some agent such as a transporter or pore.
GO:0051262	protein tetramerization	0.0354961	The formation of a protein tetramer, a macromolecular structure consisting of four noncovalently associated identical or nonidentical subunits.
GO:0072329	monocarboxylic acid catabolic process	0.0354961	The chemical reactions and pathways resulting in the breakdown of monocarboxylic acids, any organic acid containing one carboxyl (-COOH) group.
GO:0007266	Rho protein signal transduction	0.0360105	A series of molecular signals within the cell that are mediated by a member of the Rho family of proteins switching to a GTP-bound active state.
GO:0031646	positive regulation of neurological system process	0.0360961	Any process that activates or increases the frequency, rate or extent of a neurophysiological process.
GO:0033194	response to hydroperoxide	0.0360961	Any process that results in a change in state or activity of a cell or an organism (in terms of movement, secretion, enzyme production, gene expression, etc.) as a result of a hydroperoxide stimulus. Hydroperoxides are monosubstitution products of hydrogen peroxide, HOOH.
GO:0043650	dicarboxylic acid biosynthetic process	0.0360961	The chemical reactions and pathways resulting in the formation of dicarboxylic acids, any organic acid containing two carboxyl (-COOH) groups.
GO:0046851	negative regulation of bone remodeling	0.0360961	Any process that stops, prevents, or reduces the frequency, rate or extent of bone remodeling.
GO:0051895	negative regulation of focal adhesion assembly	0.0360961	Any process that stops, prevents, or reduces the frequency, rate or extent of focal adhesion assembly, the establishment and maturation of focal adhesions.
GO:0060576	intestinal epithelial cell development	0.0360961	The process whose specific outcome is the progression of a columnar/cuboidal epithelial cell of the intestine over time, from its formation to the mature structure.
GO:1901889	negative regulation of cell junction assembly	0.0360961	Any process that stops, prevents or reduces the frequency, rate or extent of cell junction assembly.
GO:1903392	negative regulation of adherens junction organization	0.0360961	Any process that stops, prevents or reduces the frequency, rate or extent of adherens junction organization.
GO:2001044	regulation of integrin-mediated signaling pathway	0.0360961	Any process that modulates the frequency, rate or extent of integrin-mediated signaling pathway.
GO:1902531	regulation of intracellular signal transduction	0.0364582	Any process that modulates the frequency, rate or extent of intracellular signal transduction.
GO:0046578	regulation of Ras protein signal transduction	0.0374327	Any process that modulates the frequency, rate or extent of Ras protein signal transduction.
GO:1901136	carbohydrate derivative catabolic process	0.0376651	The chemical reactions and pathways resulting in the breakdown of carbohydrate derivative.
GO:0002283	neutrophil activation involved in immune response	0.0393136	The change in morphology and behavior of a neutrophil resulting from exposure to a cytokine, chemokine, cellular ligand, or soluble factor, leading to the initiation or perpetuation of an immune response.
GO:0003161	cardiac conduction system development	0.0393136	The process whose specific outcome is the progression of the cardiac conduction system over time, from its formation to the mature structure. The cardiac conduction system consists of specialized cardiomyocytes that regulate the frequency of heart beat.
GO:0006516	glycoprotein catabolic process	0.0393136	The chemical reactions and pathways resulting in the breakdown of glycoproteins, any protein that contains covalently bound glycose (i.e. monosaccharide) residues; the glycose occurs most commonly as oligosaccharide or fairly small polysaccharide but occasionally as monosaccharide.
GO:0021889	olfactory bulb interneuron differentiation	0.0393136	The process in which a neuroblast acquires specialized features of an interneuron residing in the olfactory bulb.
GO:0032743	positive regulation of interleukin-2 production	0.0393136	Any process that activates or increases the frequency, rate, or extent of interleukin-2 production.
GO:0042487	regulation of odontogenesis of dentin-containing tooth	0.0393136	Any process that modulates the frequency, rate or extent of the formation and development of teeth, the hard, bony appendages which are borne on the jaws, or on other bones in the walls of the mouth or pharynx of most vertebrates.
GO:0045161	neuronal ion channel clustering	0.0393136	The process in which voltage-gated ion channels become localized to distinct subcellular domains in the neuron. Specific targeting, clustering, and maintenance of these channels in their respective domains are essential to achieve high conduction velocities of action potential propagation.
GO:0046415	urate metabolic process	0.0393136	The chemical reactions and pathways involving urate, the anion of uric acid, 2,6,8-trioxypurine, the end product of purine metabolism in certain mammals and the main excretory product in uricotelic animals.
GO:0060544	regulation of necroptotic process	0.0393136	Any process that modulates the rate, frequency or extent of a necroptotic process, a necrotic cell death process that results from the activation of endogenous cellular processes, such as signaling involving death domain receptors or Toll-like receptors.
GO:0097190	apoptotic signaling pathway	0.0402084	A series of molecular signals which triggers the apoptotic death of a cell. The pathway starts with reception of a signal, and ends when the execution phase of apoptosis is triggered.
GO:0051704	multi-organism process	0.0414567	A biological process which involves another organism of the same or different species.
GO:0002087	regulation of respiratory gaseous exchange by neurological system process	0.0425206	A process carried out by the nervous system that is required for the proper control of respiratory gaseous exchange. This process occurs in the respiratory center of the brain in vertebrates.
GO:0010586	miRNA metabolic process	0.0425206	The chemical reactions and pathways involving miRNA, microRNA, a class of single-stranded RNA molecules of about 21-23 nucleotides in length, which regulates gene expression.
GO:0021794	thalamus development	0.0425206	The process in which the thalamus changes over time, from its initial formation to its mature state.
GO:0034104	negative regulation of tissue remodeling	0.0425206	Any process that stops, prevents, or reduces the frequency, rate, or extent of tissue remodeling.
GO:0071625	vocalization behavior	0.0425206	The behavior in which an organism produces sounds by a mechanism involving its respiratory system.
GO:0051017	actin filament bundle assembly	0.043849	The assembly of actin filament bundles; actin filaments are on the same axis but may be oriented with the same or opposite polarities and may be packed with different levels of tightness.
GO:0061572	actin filament bundle organization	0.043849	A process that results in the assembly, arrangement of constituent parts, or disassembly of an actin filament bundle.
GO:0035051	cardiocyte differentiation	0.0454395	The process in which a relatively unspecialized cell acquires the specialized structural and/or functional features of a cell that will form part of the cardiac organ of an individual.
GO:0031579	membrane raft organization	0.0457171	A process that is carried out at the cellular level which results in the assembly, arrangement of constituent parts, or disassembly of membrane rafts, small (10-200 nm), heterogeneous, highly dynamic, sterol- and sphingolipid-enriched membrane domains that compartmentalize cellular processes.
GO:0033622	integrin activation	0.0457171	The aggregation, arrangement and bonding together of an integrin, a heterodimeric adhesion receptor formed by the non-covalent association of particular alpha and beta subunits, that lead to the increased affinity of the integrin for its extracellular ligands.
GO:0060251	regulation of glial cell proliferation	0.0457171	Any process that modulates the frequency, rate or extent of glial cell proliferation.
GO:0070986	left/right axis specification	0.0457171	The establishment, maintenance and elaboration of the left/right axis. The left/right axis is defined by a line that runs orthogonal to both the anterior/posterior and dorsal/ventral axes. Each side is defined from the viewpoint of the organism rather of the observer (as per anatomical axes).
GO:0072350	tricarboxylic acid metabolic process	0.0457171	The chemical reactions and pathways involving dicarboxylic acids, any organic acid containing three carboxyl (COOH) groups or anions (COO-).
GO:1902745	positive regulation of lamellipodium organization	0.0457171	Any process that activates or increases the frequency, rate or extent of lamellipodium organization.
GO:0034142	toll-like receptor 4 signaling pathway	0.0462427	Any series of molecular signals generated as a consequence of binding to toll-like receptor 4.
GO:0050852	T cell receptor signaling pathway	0.0462427	A series of molecular signals initiated by the cross-linking of an antigen receptor on a T cell.
GO:0044802	single-organism membrane organization	0.0466416	A process which results in the assembly, arrangement of constituent parts, or disassembly of a membrane, involving only one organism.
GO:0009203	ribonucleoside triphosphate catabolic process	0.047637	The chemical reactions and pathways resulting in the breakdown of a ribonucleoside triphosphate, a compound consisting of a nucleobase linked to a ribose sugar esterified with triphosphate on the sugar.
GO:0009207	purine ribonucleoside triphosphate catabolic process	0.047637	The chemical reactions and pathways resulting in the breakdown of purine ribonucleoside triphosphate, a compound consisting of a purine base linked to a ribose sugar esterified with triphosphate on the sugar.
GO:0006461	protein complex assembly	0.0478503	The aggregation, arrangement and bonding together of a set of components to form a protein complex.
GO:0098661	inorganic anion transmembrane transport	0.047865	A process in which an inorganic anion is transported from one side of a membrane to the other by means of some agent such as a transporter or pore.
GO:0006511	ubiquitin-dependent protein catabolic process	0.0479742	The chemical reactions and pathways resulting in the breakdown of a protein or peptide by hydrolysis of its peptide bonds, initiated by the covalent attachment of a ubiquitin group, or multiple ubiquitin groups, to the protein.
GO:0009146	purine nucleoside triphosphate catabolic process	0.0482789	The chemical reactions and pathways resulting in the breakdown of purine nucleoside triphosphate, a compound consisting of a purine base linked to a ribose or deoxyribose sugar esterified with triphosphate on the sugar.
GO:0070271	protein complex biogenesis	0.0482789	A cellular process that results in the biosynthesis of constituent macromolecules, assembly, and arrangement of constituent parts of a protein complex. Includes the synthesis of the constituent protein molecules, and those protein modifications that are involved in synthesis or assembly of the complex.
GO:0003008	system process	0.0487936	A multicellular organismal process carried out by any of the organs or tissues in an organ system. An organ system is a regularly interacting or interdependent group of organs or tissues that work together to carry out a biological objective.
GO:0001967	suckling behavior	0.0489031	Specific behavior of a newborn or infant mammal that results in the derivation of nourishment from the breast.
GO:0002724	regulation of T cell cytokine production	0.0489031	Any process that modulates the frequency, rate, or extent of T cell cytokine production.
GO:0021756	striatum development	0.0489031	The progression of the striatum over time from its initial formation until its mature state. The striatum is a region of the forebrain consisting of the caudate nucleus, putamen and fundus striati.
GO:0031649	heat generation	0.0489031	Any homeostatic process in which an organism produces heat, thereby raising its internal temperature.
GO:0034505	tooth mineralization	0.0489031	The process in which calcium salts are deposited into calcareous tooth structures such as dental enamel, dentin and cementum.
GO:0060292	long term synaptic depression	0.0489031	A process that modulates synaptic plasticity such that synapses are changed resulting in the decrease in the rate, or frequency of synaptic transmission at the synapse.
GO:0090049	regulation of cell migration involved in sprouting angiogenesis	0.0489031	Any process that modulates the frequency, rate or extent of cell migration involved in sprouting angiogenesis. Cell migration involved in sprouting angiogenesis is the orderly movement of endothelial cells into the extracellular matrix in order to form new blood vessels contributing to the process of sprouting angiogenesis.
GO:0097186	amelogenesis	0.0489031	The process whose specific outcome is the formation of tooth enamel, occurring in two stages: secretory stage and maturation stage.
GO:1901881	positive regulation of protein depolymerization	0.0489031	Any process that activates or increases the frequency, rate or extent of protein depolymerization.
GO:0009143	nucleoside triphosphate catabolic process	0.0491435	The chemical reactions and pathways resulting in the breakdown of a nucleoside triphosphate, a compound consisting of a nucleobase linked to a deoxyribose or ribose sugar esterified with triphosphate on the sugar.
GO:0032147	activation of protein kinase activity	0.0495856	Any process that initiates the activity of an inactive protein kinase.

## Sheet: CML
GO_ID	Term	Classic_pval	Definition
GO:1990267	response to transition metal nanoparticle	0.000852222	Any process that results in a change in state or activity of a cell or an organism (in terms of movement, secretion, enzyme production, gene expression, etc.) as a result of a transition metal nanoparticle.
GO:0042537	benzene-containing compound metabolic process	0.00106219	The chemical reactions and pathways involving benzene, C6H6, a volatile, very inflammable liquid, contained in the naphtha produced by the destructive distillation of coal, from which it is separated by fractional distillation, or any of its derivatives.
GO:0031124	mRNA 3'-end processing	0.0012553	Any process involved in forming the mature 3' end of an mRNA molecule.
GO:0031123	RNA 3'-end processing	0.00186565	Any process involved in forming the mature 3' end of an RNA molecule.
GO:0001975	response to amphetamine	0.00194141	Any process that results in a change in state or activity of a cell or an organism (in terms of movement, secretion, enzyme production, gene expression, etc.) as a result of an amphetamine stimulus. Amphetamines consist of a group of compounds related to alpha-methylphenethylamine.
GO:0045165	cell fate commitment	0.00225597	The commitment of cells to specific cell fates and their capacity to differentiate into particular kinds of cells. Positional information is established through protein signals that emanate from a localized source within a cell (the initial one-cell zygote) or within a developmental field.
GO:0010038	response to metal ion	0.00263199	Any process that results in a change in state or activity of a cell or an organism (in terms of movement, secretion, enzyme production, gene expression, etc.) as a result of a metal ion stimulus.
GO:0042462	eye photoreceptor cell development	0.00272259	Development of a photoreceptor, a sensory cell in the eye that reacts to the presence of light. They usually contain a pigment that undergoes a chemical change when light is absorbed, thus stimulating a nerve.
GO:0014075	response to amine	0.00382372	Any process that results in a change in state or activity of a cell or an organism (in terms of movement, secretion, enzyme production, gene expression, etc.) as a result of an amine stimulus. An amine is a compound formally derived from ammonia by replacing one, two or three hydrogen atoms by hydrocarbyl groups.
GO:0042461	photoreceptor cell development	0.00402428	Development of a photoreceptor, a cell that responds to incident electromagnetic radiation, particularly visible light.
GO:0046677	response to antibiotic	0.00443979	Any process that results in a change in state or activity of a cell or an organism (in terms of movement, secretion, enzyme production, gene expression, etc.) as a result of an antibiotic stimulus. An antibiotic is a chemical substance produced by a microorganism which has the capacity to inhibit the growth of or to kill other microorganisms.
GO:0048666	neuron development	0.00479674	The process whose specific outcome is the progression of a neuron over time, from initial commitment of the cell to a specific fate, to the fully functional differentiated cell.
GO:0001754	eye photoreceptor cell differentiation	0.00487432	The process in which a relatively unspecialized cell acquires the specialized features of a photoreceptor cell, as found in the eye, the primary visual organ of most organisms.
GO:0031281	positive regulation of cyclase activity	0.00487432	Any process that activates or increases the activity of a cyclase.
GO:0031644	regulation of neurological system process	0.00532771	Any process that modulates the frequency, rate or extent of a neurophysiological process, an organ system process carried out by any of the organs or tissues of neurological system.
GO:0051349	positive regulation of lyase activity	0.00532771	Any process that activates or increases the frequency, rate or extent of lyase activity, the catalysis of the cleavage of C-C, C-O, C-N and other bonds by other means than by hydrolysis or oxidation, or conversely adding a group to a double bond.
GO:0009628	response to abiotic stimulus	0.00635426	Any process that results in a change in state or activity of a cell or an organism (in terms of movement, secretion, enzyme production, gene expression, etc.) as a result of an abiotic (non-living) stimulus.
GO:0048468	cell development	0.0066515	The process whose specific outcome is the progression of the cell over time, from its formation to the mature structure. Cell development does not include the steps involved in committing a cell to a specific fate.
GO:0046530	photoreceptor cell differentiation	0.00706037	The specialization of organization of a photoreceptor, a cell that responds to incident electromagnetic radiation, particularly visible light. An example of this process is found in Drosophila melanogaster.
GO:0046888	negative regulation of hormone secretion	0.00787102	Any process that stops, prevents, or reduces the frequency, rate or extent of the regulated release of a hormone from a cell.
GO:0031667	response to nutrient levels	0.00820285	Any process that results in a change in state or activity of a cell or an organism (in terms of movement, secretion, enzyme production, gene expression, etc.) as a result of a stimulus reflecting the presence, absence, or concentration of nutrients.
GO:0000288	nuclear-transcribed mRNA catabolic process, deadenylation-dependent decay	0.00872167	A major pathway of degradation of nuclear-transcribed mRNAs that proceeds through a series of ordered steps that includes poly(A) tail shortening and that can regulate mRNA stability.
GO:0045727	positive regulation of translation	0.00872167	Any process that activates or increases the frequency, rate or extent of the chemical reactions and pathways resulting in the formation of proteins by the translation of mRNA.
GO:0043281	regulation of cysteine-type endopeptidase activity involved in apoptotic process	0.00883162	Any process that modulates the activity of a cysteine-type endopeptidase involved in apoptosis.
GO:0022008	neurogenesis	0.00961753	Generation of cells within the nervous system.
GO:2000116	regulation of cysteine-type endopeptidase activity	0.0102629	Any process that modulates the frequency, rate or extent of cysteine-type endopeptidase activity.
GO:0009991	response to extracellular stimulus	0.0104292	Any process that results in a change in state or activity of a cell or an organism (in terms of movement, secretion, enzyme production, gene expression, etc.) as a result of an extracellular stimulus.
GO:0033555	multicellular organismal response to stress	0.0105405	Any process that results in a change in state or activity of a multicellular organism (in terms of movement, secretion, enzyme production, gene expression, etc.) as a result of a stimulus indicating the organism is under stress. The stress is usually, but not necessarily, exogenous (e.g. temperature, humidity, ionizing radiation).
GO:0043154	negative regulation of cysteine-type endopeptidase activity involved in apoptotic process	0.0105405	Any process that stops, prevents, or reduces the frequency, rate or extent of a cysteine-type endopeptidase activity involved in the apoptotic process.
GO:0033673	negative regulation of kinase activity	0.0107172	Any process that stops, prevents, or reduces the frequency, rate or extent of kinase activity, the catalysis of the transfer of a phosphate group, usually from ATP, to a substrate molecule.
GO:0010035	response to inorganic substance	0.0107325	Any process that results in a change in state or activity of a cell or an organism (in terms of movement, secretion, enzyme production, gene expression, etc.) as a result of an inorganic substance stimulus.
GO:2000117	negative regulation of cysteine-type endopeptidase activity	0.0111811	Any process that stops, prevents, or reduces the frequency, rate or extent of cysteine-type endopeptidase activity.
GO:0007601	visual perception	0.0113408	The series of events required for an organism to receive a visual stimulus, convert it to a molecular signal, and recognize and characterize the signal. Visual stimuli are detected in the form of photons and are processed to form an image.
GO:0007399	nervous system development	0.0113594	The process whose specific outcome is the progression of nervous tissue over time, from its formation to its mature state.
GO:0050953	sensory perception of light stimulus	0.0119852	The series of events required for an organism to receive a sensory light stimulus, convert it to a molecular signal, and recognize and characterize the signal. This is a neurological process.
GO:0031279	regulation of cyclase activity	0.0121733	Any process that modulates the frequency, rate or extent of cyclase activity.
GO:0033138	positive regulation of peptidyl-serine phosphorylation	0.0121733	Any process that activates or increases the frequency, rate or extent of the phosphorylation of peptidyl-serine.
GO:0009408	response to heat	0.0128555	Any process that results in a change in state or activity of a cell or an organism (in terms of movement, secretion, enzyme production, gene expression, etc.) as a result of a heat stimulus, a temperature stimulus above the optimal temperature for that organism.
GO:0051339	regulation of lyase activity	0.0132028	Any process that modulates the frequency, rate or extent of lyase activity, the catalysis of the cleavage of C-C, C-O, C-N and other bonds by other means than by hydrolysis or oxidation, or conversely adding a group to a double bond. They differ from other enzymes in that two substrates are involved in one reaction direction, but only one in the other direction. When acting on the single substrat…
GO:0030182	neuron differentiation	0.0148047	The process in which a relatively unspecialized cell acquires specialized features of a neuron.
GO:0030072	peptide hormone secretion	0.0157118	The regulated release of a peptide hormone from a cell.
GO:0006368	transcription elongation from RNA polymerase II promoter	0.0161262	The extension of an RNA molecule after transcription initiation and promoter clearance at an RNA polymerase II promoter by the addition of ribonucleotides catalyzed by RNA polymerase II.
GO:0046883	regulation of hormone secretion	0.0164879	Any process that modulates the frequency, rate or extent of the regulated release of a hormone from a cell.
GO:0002790	peptide secretion	0.0170839	The controlled release of a peptide from a cell or a tissue.
GO:0071705	nitrogen compound transport	0.0175284	The directed movement of nitrogen-containing compounds into, out of or within a cell, or between cells, by means of some agent such as a transporter or pore.
GO:0010817	regulation of hormone levels	0.0181878	Any process that modulates the levels of hormone within an organism or a tissue. A hormone is any substance formed in very small amounts in one specialized organ or group of cells and carried (sometimes in the bloodstream) to another organ or group of cells in the same organism, upon which it has a specific regulatory action.
GO:1902600	hydrogen ion transmembrane transport	0.0184838	The directed movement of hydrogen ion (proton) across a membrane.
GO:0033135	regulation of peptidyl-serine phosphorylation	0.0193003	Any process that modulates the frequency, rate or extent of the phosphorylation of peptidyl-serine.
GO:0001666	response to hypoxia	0.0198061	Any process that results in a change in state or activity of a cell or an organism (in terms of movement, secretion, enzyme production, gene expression, etc.) as a result of a stimulus indicating lowered oxygen tension. Hypoxia, defined as a decline in O2 levels below normoxic levels of 20.8 - 20.95%, results in metabolic adaptation at both the cellular and organismal level.
GO:0050877	neurological system process	0.020102	A organ system process carried out by any of the organs or tissues of neurological system.
GO:0010906	regulation of glucose metabolic process	0.0201318	Any process that modulates the rate, frequency or extent of glucose metabolism. Glucose metabolic processes are the chemical reactions and pathways involving glucose, the aldohexose gluco-hexose.
GO:0006417	regulation of translation	0.0202451	Any process that modulates the frequency, rate or extent of the chemical reactions and pathways resulting in the formation of proteins by the translation of mRNA.
GO:0015833	peptide transport	0.0204666	The directed movement of peptides, compounds of two or more amino acids where the alpha carboxyl group of one is bound to the alpha amino group of another, into, out of or within a cell, or between cells, by means of some agent such as a transporter or pore.
GO:0036293	response to decreased oxygen levels	0.0206895	Any process that results in a change in state or activity of a cell or an organism (in terms of movement, secretion, enzyme production, gene expression, etc.) as a result of a stimulus reflecting a decline in the level of oxygen.
GO:0051592	response to calcium ion	0.0214068	Any process that results in a change in state or activity of a cell or an organism (in terms of movement, secretion, enzyme production, gene expression, etc.) as a result of a calcium ion stimulus.
GO:0042886	amide transport	0.022521	The directed movement of an amide, any compound containing one, two, or three acyl groups attached to a nitrogen atom, into, out of or within a cell, or between cells, by means of some agent such as a transporter or pore.
GO:0048699	generation of neurons	0.0227443	The process in which nerve cells are generated. This includes the production of neuroblasts and their differentiation into neurons.
GO:0070482	response to oxygen levels	0.0239513	Any process that results in a change in state or activity of a cell or an organism (in terms of movement, secretion, enzyme production, gene expression, etc.) as a result of a stimulus reflecting the presence, absence, or concentration of oxygen.
GO:0034614	cellular response to reactive oxygen species	0.0240552	Any process that results in a change in state or activity of a cell (in terms of movement, secretion, enzyme production, gene expression, etc.) as a result of a reactive oxygen species stimulus. Reactive oxygen species include singlet oxygen, superoxide, and oxygen free radicals.
GO:0002295	T-helper cell lineage commitment	0.0240637	The process in which a CD4-positive, alpha-beta T cell becomes committed to becoming a T-helper cell, a CD4-positive, alpha-beta T cell specialized to promote various immunological processes.
GO:0032096	negative regulation of response to food	0.0240637	Any process that stops, prevents, or reduces the frequency, rate or extent of a response to a food stimulus.
GO:0032099	negative regulation of appetite	0.0240637	Any process that reduces appetite.
GO:0033160	positive regulation of protein import into nucleus, translocation	0.0240637	Any process that activates or increases the vectorial transfer of a protein from the cytoplasm into the nucleus, across the nuclear membrane.
GO:0043373	CD4-positive, alpha-beta T cell lineage commitment	0.0240637	The process in which an immature T cell becomes committed to becoming a CD4-positive, alpha-beta T cell.
GO:0045721	negative regulation of gluconeogenesis	0.0240637	Any process that stops, prevents, or reduces the frequency, rate or extent of gluconeogenesis.
GO:0072539	T-helper 17 cell differentiation	0.0240637	The process in which a relatively unspecialized T cell acquires the specialized features of a T-helper 17 (Th17) cell. A Th17 cell is a CD4-positive, alpha-beta T cell with the phenotype RORgamma-t-positive that produces IL-17.
GO:0097050	type B pancreatic cell apoptotic process	0.0240637	Any apoptotic process in a type B pancreatic cell, a cell located towards center of the islets of Langerhans that secretes insulin.
GO:0010243	response to organonitrogen compound	0.0242073	Any process that results in a change in state or activity of a cell or an organism (in terms of movement, secretion, enzyme production, gene expression, etc.) as a result of an organonitrogen stimulus. An organonitrogen compound is formally a compound containing at least one carbon-nitrogen bond.
GO:0002363	alpha-beta T cell lineage commitment	0.0264389	The process in which a pro-T cell becomes committed to becoming an alpha-beta T cell.
GO:0031284	positive regulation of guanylate cyclase activity	0.0264389	Any process that activates or increases the frequency, rate or extent of guanylate cyclase activity.
GO:0031646	positive regulation of neurological system process	0.0264389	Any process that activates or increases the frequency, rate or extent of a neurophysiological process.
GO:0032352	positive regulation of hormone metabolic process	0.0264389	Any process that activates or increases the frequency, rate or extent of the chemical reactions and pathways involving any hormone.
GO:0032494	response to peptidoglycan	0.0264389	Any process that results in a change in state or activity of an organism (in terms of movement, secretion, enzyme production, gene expression, etc.) as a result of a peptidoglycan stimulus. Peptidoglycan is a bacterial cell wall macromolecule.
GO:0033147	negative regulation of intracellular estrogen receptor signaling pathway	0.0264389	Any process that stops, prevents, or reduces the frequency, rate or extent of the activity of an intracellular estrogen receptor signaling pathway.
GO:0046879	hormone secretion	0.0264434	The regulated release of hormones, substances with a specific regulatory effect on a particular organ or group of cells.
GO:0051348	negative regulation of transferase activity	0.0264434	Any process that stops or reduces the rate of transferase activity, the catalysis of the transfer of a group, e.g. a methyl group, glycosyl group, acyl group, phosphorus-containing, or other groups, from a donor compound to an acceptor.
GO:0009914	hormone transport	0.0277401	The directed movement of hormones into, out of or within a cell, or between cells, by means of some agent such as a transporter or pore.
GO:0008535	respiratory chain complex IV assembly	0.0288085	The aggregation, arrangement and bonding together of a set of components to form respiratory chain complex IV (also known as cytochrome c oxidase), the terminal member of the respiratory chain of the mitochondrion and some aerobic bacteria. Cytochrome c oxidases are multi-subunit enzymes containing from 13 subunits in the mammalian mitochondrial form to 3-4 subunits in the bacterial forms.
GO:0010893	positive regulation of steroid biosynthetic process	0.0288085	Any process that increases the frequency, rate or extent of the chemical reactions and pathways resulting in the formation of steroids, compounds with a 1,2,cyclopentanoperhydrophenanthrene nucleus.
GO:0017085	response to insecticide	0.0288085	Any process that results in a change in state or activity of a cell or an organism (in terms of movement, secretion, enzyme production, gene expression, etc.) as a result of an insecticide stimulus. Insecticides are chemicals used to kill insects.
GO:0021520	spinal cord motor neuron cell fate specification	0.0288085	The process in which a cell becomes capable of differentiating autonomously into a motor neuron in an environment that is neutral with respect to the developmental pathway.
GO:0031282	regulation of guanylate cyclase activity	0.0288085	Any process that modulates the frequency, rate or extent of guanylate cyclase activity.
GO:0043369	CD4-positive or CD8-positive, alpha-beta T cell lineage commitment	0.0288085	The process in which an immature T cell commits to CD4-positive T cell lineage or the CD8-positive lineage of alpha-beta T cells.
GO:0045624	positive regulation of T-helper cell differentiation	0.0288085	Any process that activates or increases the frequency, rate or extent of T-helper cell differentiation.
GO:0045948	positive regulation of translational initiation	0.0288085	Any process that activates or increases the frequency, rate or extent of translational initiation.
GO:0051023	regulation of immunoglobulin secretion	0.0288085	Any process that modulates the frequency, rate or extent of the regulated release of immunoglobulins from a cell.
GO:0071236	cellular response to antibiotic	0.0288085	Any process that results in a change in state or activity of a cell (in terms of movement, secretion, enzyme production, gene expression, etc.) as a result of an antibiotic stimulus. An antibiotic is a chemical substance produced by a microorganism which has the capacity to inhibit the growth of or to kill other microorganisms.
GO:0072538	T-helper 17 type immune response	0.0288085	An immune response which is associated with resistance to intracellular bacteria with a key role in inflammation and tissue injury. This immune response is associated with pathological autoimmune conditions such as multiple sclerosis, arthritis and psoriasis which is typically orchestrated by the production of particular cytokines by T-helper 17 cells, most notably interleukin-17, IL-21 and IL-22.
GO:0030802	regulation of cyclic nucleotide biosynthetic process	0.0297309	Any process that modulates the frequency, rate or extent of the chemical reactions and pathways resulting in the formation of cyclic nucleotides.
GO:0071222	cellular response to lipopolysaccharide	0.0297309	Any process that results in a change in state or activity of a cell (in terms of movement, secretion, enzyme production, gene expression, etc.) as a result of a lipopolysaccharide stimulus; lipopolysaccharide is a major component of the cell wall of gram-negative bacteria.
GO:0006354	DNA-templated transcription, elongation	0.0307242	The extension of an RNA molecule after transcription initiation and promoter clearance at a DNA-dependent RNA polymerase promoter by the addition of ribonucleotides catalyzed by an RNA polymerase.
GO:0006925	inflammatory cell apoptotic process	0.0311725	Any apoptotic process in an inflammatory cell, any cell participating in the inflammatory response to a foreign substance e.g. neutrophil, macrophage.
GO:0031000	response to caffeine	0.0311725	Any process that results in a change in state or activity of a cell or an organism (in terms of movement, secretion, enzyme production, gene expression, etc.) as a result of a caffeine stimulus. Caffeine is an alkaloid found in numerous plant species, where it acts as a natural pesticide that paralyzes and kills certain insects feeding upon them.
GO:0032968	positive regulation of transcription elongation from RNA polymerase II promoter	0.0311725	Any process that activates or increases the frequency, rate or extent of transcription elongation, the extension of an RNA molecule after transcription initiation and promoter clearance by the addition of ribonucleotides, catalyzed by RNA polymerase II.
GO:0033327	Leydig cell differentiation	0.0311725	The process in which a relatively unspecialized cell acquires specialized structural and/or functional features of a Leydig cell. A Leydig cell is a testosterone-secreting cell in the interstitial area, between the seminiferous tubules, in the testis.
GO:0045064	T-helper 2 cell differentiation	0.0311725	The process in which a relatively unspecialized T cell acquires specialized features of a T-helper 2 (Th2) cell. A Th2 cell is a CD4-positive, alpha-beta T cell that has the phenotype GATA-3-positive and produces interleukin-4.
GO:0045073	regulation of chemokine biosynthetic process	0.0311725	Any process that modulates the frequency, rate or extent of the chemical reactions and pathways resulting in the formation of chemokines.
GO:0048934	peripheral nervous system neuron differentiation	0.0311725	The process in which a relatively unspecialized cell acquires specialized features of a neuron whose cell body resides in the peripheral nervous system.
GO:0048935	peripheral nervous system neuron development	0.0311725	The process whose specific outcome is the progression of a neuron whose cell body is located in the peripheral nervous system, from initial commitment of the cell to a neuronal fate, to the fully functional differentiated neuron.
GO:0090030	regulation of steroid hormone biosynthetic process	0.0311725	Any process that modulates the frequency, rate or extent of the chemical reactions and pathways resulting in the formation of steroid hormones,compounds with a 1, 2, cyclopentanoperhydrophenanthrene nucleus that act as hormones.
GO:0030808	regulation of nucleotide biosynthetic process	0.0312258	Any process that modulates the frequency, rate or extent of the chemical reactions and pathways resulting in the formation of nucleotides.
GO:1900371	regulation of purine nucleotide biosynthetic process	0.0312258	Any process that modulates the frequency, rate or extent of purine nucleotide biosynthetic processes.
GO:0051028	mRNA transport	0.0317307	The directed movement of mRNA, messenger ribonucleic acid, into, out of or within a cell, or between cells, by means of some agent such as a transporter or pore.
GO:0071219	cellular response to molecule of bacterial origin	0.0327501	Any process that results in a change in state or activity of a cell (in terms of movement, secretion, enzyme production, gene expression, etc.) as a result of a stimulus by molecules of bacterial origin such as peptides derived from bacterial flagellin.
GO:0045596	negative regulation of cell differentiation	0.0328096	Any process that stops, prevents, or reduces the frequency, rate or extent of cell differentiation.
GO:1901698	response to nitrogen compound	0.032859	Any process that results in a change in state or activity of a cell or an organism (in terms of movement, secretion, enzyme production, gene expression, etc.) as a result of a nitrogen compound stimulus.
GO:0001711	endodermal cell fate commitment	0.0335309	The cell differentiation process that results in commitment of a cell to become part of the endoderm.
GO:0017004	cytochrome complex assembly	0.0335309	The aggregation, arrangement and bonding together of a cytochrome complex. A cytochrome complex is a protein complex in which at least one of the proteins is a cytochrome, i.e. a heme-containing protein involved in catalysis of redox reactions.
GO:0033173	calcineurin-NFAT signaling cascade	0.0335309	Any intracellular signal transduction in which the signal is passed on within the by activation of a member of the NFAT protein family as a consequence of NFAT dephosphorylation by Ca(2+)-activated calcineurin. The cascade begins with calcium-dependent activation of the phosphatase calcineurin. Calcineurin dephosphorylates multiple phosphoserine residues on NFAT, resulting in the translocation of…
GO:0042033	chemokine biosynthetic process	0.0335309	The chemical reactions and pathways resulting in the formation of chemokines, any member of a family of small chemotactic cytokines; their name is derived from their ability to induce directed chemotaxis in nearby responsive cells. All chemokines possess a number of conserved cysteine residues involved in intramolecular disulfide bond formation. Some chemokines are considered pro-inflammatory and…
GO:0042448	progesterone metabolic process	0.0335309	The chemical reactions and pathways involving progesterone, a steroid hormone produced in the ovary which prepares and maintains the uterus for pregnancy. Also found in plants.
GO:0051900	regulation of mitochondrial depolarization	0.0335309	Any process that modulates the frequency, rate or extent of the change in the membrane potential of the mitochondria from negative to positive.
GO:0009266	response to temperature stimulus	0.0337825	Any process that results in a change in state or activity of a cell or an organism (in terms of movement, secretion, enzyme production, gene expression, etc.) as a result of a temperature stimulus.
GO:0015992	proton transport	0.0337825	The directed movement of protons (hydrogen ions) into, out of or within a cell, or between cells, by means of some agent such as a transporter or pore.
GO:0019827	stem cell maintenance	0.0337825	The process by which an organism or tissue maintains a population of stem cells of a single type. This can be achieved by a number of mechanisms: stem cell asymmetric division maintains stem cell numbers; stem cell symmetric division increases them; maintenance of a stem cell niche maintains the conditions for commitment to the stem cell fate for some types of stem cell; stem cells may arise de n…
GO:1901701	cellular response to oxygen-containing compound	0.0340201	Any process that results in a change in state or activity of a cell (in terms of movement, secretion, enzyme production, gene expression, etc.) as a result of an oxygen-containing compound stimulus.
GO:0048858	cell projection morphogenesis	0.0343565	The process in which the anatomical structures of a cell projection are generated and organized.
GO:0006818	hydrogen transport	0.0348275	The directed movement of hydrogen (H2 or H+), into, out of or within a cell, or between cells, by means of some agent such as a transporter or pore.
GO:0007409	axonogenesis	0.0353349	Generation of a long process of a neuron, that carries efferent (outgoing) action potentials from the cell body towards target cells.
GO:0002360	T cell lineage commitment	0.0358837	The process in which a lymphoid progenitor cell becomes committed to becoming any type of T cell.
GO:0006702	androgen biosynthetic process	0.0358837	The chemical reactions and pathways resulting in the formation of androgens, C19 steroid hormones that can stimulate the development of male sexual characteristics.
GO:0031442	positive regulation of mRNA 3'-end processing	0.0358837	Any process that activates or increases the frequency, rate or extent of mRNA 3'-end processing.
GO:0032095	regulation of response to food	0.0358837	Any process that modulates the frequency, rate or extent of a response to a food stimulus.
GO:0042749	regulation of circadian sleep/wake cycle	0.0358837	Any process that modulates the frequency, rate or extent of the circadian sleep/wake cycle.
GO:0045187	regulation of circadian sleep/wake cycle, sleep	0.0358837	Any process that modulates the frequency, rate or extent of sleep; a readily reversible state of reduced awareness and metabolic activity that occurs periodically in many animals.
GO:0046716	muscle cell cellular homeostasis	0.0358837	The cellular homeostatic process that preserves a muscle cell in a stable functional or structural state.
GO:0051899	membrane depolarization	0.0358852	The process in which membrane potential changes in the depolarizing direction from the resting potential, usually from negative to positive. For example, the initial depolarization during the rising phase of an action potential is in the direction from the negative resting potential towards the positive membrane potential that will be the peak of the action potential.
GO:0031175	neuron projection development	0.0365948	The process whose specific outcome is the progression of a neuron projection over time, from its formation to the mature structure. A neuron projection is any process extending from a neural cell, such as axons or dendrites (collectively called neurites).
GO:0014074	response to purine-containing compound	0.0369553	Any process that results in a change in state or activity of a cell or an organism (in terms of movement, secretion, enzyme production, gene expression, etc.) as a result of a purine-containing compound stimulus.
GO:0051384	response to glucocorticoid	0.0369553	Any process that results in a change in state or activity of a cell or an organism (in terms of movement, secretion, enzyme production, gene expression, etc.) as a result of a glucocorticoid stimulus. Glucocorticoids are hormonal C21 corticosteroids synthesized from cholesterol with the ability to bind with the cortisol receptor and trigger similar effects. Glucocorticoids act primarily on carboh…
GO:0032990	cell part morphogenesis	0.0376581	The process in which the anatomical structures of a cell part are generated and organized.
GO:0010888	negative regulation of lipid storage	0.038231	Any process that modulates the rate, frequency or extent of lipid storage. Lipid storage is the accumulation and maintenance in cells or tissues of lipids, compounds soluble in organic solvents but insoluble or sparingly soluble in aqueous solvents. Lipid reserves can be accumulated during early developmental stages for mobilization and utilization at later stages of development.
GO:0042832	defense response to protozoan	0.038231	Reactions triggered in response to the presence of a protozoan that act to protect the cell or organism.
GO:0043372	positive regulation of CD4-positive, alpha-beta T cell differentiation	0.038231	Any process that activates or increases the frequency, rate or extent of CD4-positive, alpha-beta T cell differentiation.
GO:0043501	skeletal muscle adaptation	0.038231	Any process in which skeletal muscles change their phenotypic profiles in response to altered functional demands and a variety of signals.
GO:0048305	immunoglobulin secretion	0.038231	The regulated release of immunoglobulins from a B cell or plasma cell, whose mechanism includes the use of alternate polyadenylylation signals to favor the biosynthesis of secreted forms of immunoglobulin over membrane-bound immunoglobulin.
GO:0051882	mitochondrial depolarization	0.038231	The process in which the membrane potential of the mitochondria changes in the depolarizing direction from the resting potential, from negative to positive.
GO:0010675	regulation of cellular carbohydrate metabolic process	0.0385834	Any process that modulates the rate, extent or frequency of the chemical reactions and pathways involving carbohydrates, any of a group of organic compounds based of the general formula Cx(H2O)y, as carried out by individual cells.
GO:0030799	regulation of cyclic nucleotide metabolic process	0.0385834	Any process that modulates the frequency, rate or extent of the chemical reactions and pathways involving cyclic nucleotides.
GO:0009749	response to glucose	0.0391322	Any process that results in a change in state or activity of a cell or an organism (in terms of movement, secretion, enzyme production, gene expression, etc.) as a result of a glucose stimulus.
GO:0035270	endocrine system development	0.039684	Progression of the endocrine system over time, from its formation to a mature structure. The endocrine system is a system of hormones and ductless glands, where the glands release hormones directly into the blood, lymph or other intercellular fluid, and the hormones circulate within the body to affect distant organs. The major glands that make up the human endocrine system are the hypothalamus, p…
GO:0061564	axon development	0.039792	The progession of an axon over time, from its initial formation to the mature structure.
GO:0009636	response to toxic substance	0.0402388	Any process that results in a change in state or activity of a cell or an organism (in terms of movement, secretion, enzyme production, gene expression, etc.) as a result of a toxic stimulus.
GO:0050731	positive regulation of peptidyl-tyrosine phosphorylation	0.0402388	Any process that activates or increases the frequency, rate or extent of the phosphorylation of peptidyl-tyrosine.
GO:0006704	glucocorticoid biosynthetic process	0.0405727	The chemical reactions and pathways resulting in the formation of glucocorticoids, hormonal C21 corticosteroids synthesized from cholesterol.
GO:0031440	regulation of mRNA 3'-end processing	0.0405727	Any process that modulates the frequency, rate or extent of mRNA 3'-end processing, any process involved in forming the mature 3' end of an mRNA molecule.
GO:0033158	regulation of protein import into nucleus, translocation	0.0405727	Any process that modulates the vectorial transfer of a protein from the cytoplasm into the nucleus, across the nuclear membrane.
GO:0050755	chemokine metabolic process	0.0405727	The chemical reactions and pathways involving chemokines, any member of a family of small chemotactic cytokines; their name is derived from their ability to induce directed chemotaxis in nearby responsive cells. All chemokines possess a number of conserved cysteine residues involved in intramolecular disulfide bond formation. Some chemokines are considered pro-inflammatory and can be induced duri…
GO:0071354	cellular response to interleukin-6	0.0405727	Any process that results in a change in state or activity of a cell (in terms of movement, secretion, enzyme production, gene expression, etc.) as a result of an interleukin-6 stimulus.
GO:0097237	cellular response to toxic substance	0.0405727	Any process that results in a change in state or activity of a cell (in terms of movement, secretion, enzyme production, gene expression, etc.) as a result of a toxic stimulus.
GO:0052652	cyclic purine nucleotide metabolic process	0.0407966	The chemical reactions and pathways involving a cyclic nucleotide, a nucleotide in which the phosphate group is in diester linkage to two positions on the sugar residue and the base is a purine.
GO:0009190	cyclic nucleotide biosynthetic process	0.0413573	The chemical reactions and pathways resulting in the formation of a cyclic nucleotide, a nucleotide in which the phosphate group is in diester linkage to two positions on the sugar residue.
GO:0071216	cellular response to biotic stimulus	0.0413573	Any process that results in a change in state or activity of a cell (in terms of movement, secretion, enzyme production, gene expression, etc.) as a result of a biotic stimulus, a stimulus caused or produced by a living organism.
GO:0007600	sensory perception	0.0416622	The series of events required for an organism to receive a sensory stimulus, convert it to a molecular signal, and recognize and characterize the signal. This is a neurological process.
GO:0030030	cell projection organization	0.0419134	A process that is carried out at the cellular level which results in the assembly, arrangement of constituent parts, or disassembly of a prolongation or process extending from a cell, e.g. a flagellum or axon.
GO:0000956	nuclear-transcribed mRNA catabolic process	0.0419209	The chemical reactions and pathways resulting in the breakdown of nuclear-transcribed mRNAs in eukaryotic cells.
GO:0009746	response to hexose	0.0419209	Any process that results in a change in state or activity of a cell or an organism (in terms of movement, secretion, enzyme production, gene expression, etc.) as a result of a hexose stimulus.
GO:0050657	nucleic acid transport	0.0419209	The directed movement of nucleic acids, single or double-stranded polynucleotides involved in the storage, transmission and transfer of genetic information, into, out of or within a cell, or between cells, by means of some agent such as a transporter or pore.
GO:0050658	RNA transport	0.0419209	The directed movement of RNA, ribonucleic acids, into, out of or within a cell, or between cells, by means of some agent such as a transporter or pore.
GO:0051236	establishment of RNA localization	0.0419209	The directed movement of RNA to a specific location.
GO:0031960	response to corticosteroid	0.0424875	Any process that results in a change in state or activity of a cell or an organism (in terms of movement, secretion, enzyme production, gene expression, etc.) as a result of a corticosteroid hormone stimulus. A corticosteroid is a steroid hormone that is produced in the adrenal cortex. Corticosteroids are involved in a wide range of physiologic systems such as stress response, immune response and…
GO:0019430	removal of superoxide radicals	0.0429088	Any process involved in removing superoxide radicals (O2-) from a cell or organism, e.g. by conversion to dioxygen (O2) and hydrogen peroxide (H2O2).
GO:0030826	regulation of cGMP biosynthetic process	0.0429088	Any process that modulates the frequency, rate or extent of the chemical reactions and pathways resulting in the formation of cGMP.
GO:0032098	regulation of appetite	0.0429088	Any process which modulates appetite, the desire or physical craving for food.
GO:0032105	negative regulation of response to extracellular stimulus	0.0429088	Any process that stops, prevents, or reduces the frequency, rate or extent of a response to an extracellular stimulus.
GO:0032108	negative regulation of response to nutrient levels	0.0429088	Any process that stops, prevents, or reduces the frequency, rate or extent of a response to nutrient levels.
GO:0032461	positive regulation of protein oligomerization	0.0429088	Any process that activates or increases the frequency, rate or extent of protein oligomerization.
GO:0050802	circadian sleep/wake cycle, sleep	0.0429088	The part of the circadian sleep/wake cycle where the organism is asleep.
GO:0071371	cellular response to gonadotropin stimulus	0.0429088	Any process that results in a change in state or activity of a cell (in terms of movement, secretion, enzyme production, gene expression, etc.) as a result of a gonadotropin stimulus.
GO:0071450	cellular response to oxygen radical	0.0429088	Any process that results in a change in state or activity of a cell (in terms of movement, secretion, enzyme production, gene expression, etc.) as a result of an oxygen radical stimulus. An oxygen radical is any oxygen species that carries a free electron; examples include hydroxyl radicals and the superoxide anion.
GO:0071451	cellular response to superoxide	0.0429088	Any process that results in a change in state or activity of a cell (in terms of movement, secretion, enzyme production, gene expression, etc.) as a result of a superoxide stimulus. Superoxide is the anion, oxygen-, formed by addition of one electron to dioxygen (O2) or any compound containing the superoxide anion.
GO:0006109	regulation of carbohydrate metabolic process	0.043057	Any process that modulates the frequency, rate or extent of the chemical reactions and pathways involving carbohydrates.
GO:0048592	eye morphogenesis	0.043057	The process in which the anatomical structures of the eye are generated and organized.
GO:0000902	cell morphogenesis	0.0435587	The developmental process in which the size or shape of a cell is generated and organized.
GO:0006805	xenobiotic metabolic process	0.0436294	The chemical reactions and pathways involving a xenobiotic compound, a compound foreign to living organisms. Used of chemical compounds, e.g. a xenobiotic chemical, such as a pesticide.
GO:0052548	regulation of endopeptidase activity	0.0438796	Any process that modulates the frequency, rate or extent of endopeptidase activity, the endohydrolysis of peptide bonds within proteins.
GO:0071466	cellular response to xenobiotic stimulus	0.0442047	Any process that results in a change in state or activity of a cell (in terms of movement, secretion, enzyme production, gene expression, etc.) as a result of a xenobiotic compound stimulus. Xenobiotic compounds are compounds foreign to living organisms.
GO:0034284	response to monosaccharide	0.0447828	Any process that results in a change in state or activity of a cell or an organism (in terms of movement, secretion, enzyme production, gene expression, etc.) as a result of a monosaccharide stimulus.
GO:0001562	response to protozoan	0.0452395	Any process that results in a change in state or activity of a cell or an organism (in terms of movement, secretion, enzyme production, gene expression, etc.) as a result of a stimulus from a protozoan.
GO:0022410	circadian sleep/wake cycle process	0.0452395	A behavioral process involved in the cycle from wakefulness through an orderly succession of sleep states and stages that occurs on an approximately 24 hour rhythm.
GO:2000516	positive regulation of CD4-positive, alpha-beta T cell activation	0.0452395	Any process that activates or increases the frequency, rate or extent of CD4-positive, alpha-beta T cell activation.
GO:0006403	RNA localization	0.0459475	A process in which RNA is transported to, or maintained in, a specific location.
GO:0009410	response to xenobiotic stimulus	0.0465341	Any process that results in a change in state or activity of a cell or an organism (in terms of movement, secretion, enzyme production, gene expression, etc.) as a result of a xenobiotic compound stimulus. Xenobiotic compounds are compounds foreign to living organisms.
GO:0042325	regulation of phosphorylation	0.0469728	Any process that modulates the frequency, rate or extent of addition of phosphate groups into a molecule.
GO:0019220	regulation of phosphate metabolic process	0.0474201	Any process that modulates the frequency, rate or extent of the chemical reactions and pathways involving phosphates.
GO:0030728	ovulation	0.0475646	The release of a mature ovum/oocyte from an ovary.
GO:0031290	retinal ganglion cell axon guidance	0.0475646	The process in which the migration of an axon growth cone of a retinal ganglion cell (RGC) is directed to its target in the brain in response to a combination of attractive and repulsive cues.
GO:0033057	multicellular organismal reproductive behavior	0.0475646	The specific behavior of an organism that is associated with reproduction in a multicellular organism.
GO:0046688	response to copper ion	0.0475646	Any process that results in a change in state or activity of a cell or an organism (in terms of movement, secretion, enzyme production, gene expression, etc.) as a result of a copper ion stimulus.
GO:0046885	regulation of hormone biosynthetic process	0.0475646	Any process that modulates the frequency, rate or extent of the chemical reactions and pathways resulting in the formation of hormones.
GO:0006796	phosphate-containing compound metabolic process	0.0476581	The chemical reactions and pathways involving the phosphate group, the anion or salt of any phosphoric acid.
GO:0006402	mRNA catabolic process	0.0489082	The chemical reactions and pathways resulting in the breakdown of mRNA, messenger RNA, which is responsible for carrying the coded genetic 'message', transcribed from DNA, to sites of protein assembly at the ribosomes.
GO:0051174	regulation of phosphorus metabolic process	0.0492661	Any process that modulates the frequency, rate or extent of the chemical reactions and pathways involving phosphorus or compounds containing phosphorus.
GO:0051048	negative regulation of secretion	0.0495086	Any process that stops, prevents, or reduces the frequency, rate or extent of the controlled release of a substance from a cell or a tissue.
GO:0052547	regulation of peptidase activity	0.0497552	Any process that modulates the frequency, rate or extent of peptidase activity, the hydrolysis of peptide bonds within proteins.
GO:0000303	response to superoxide	0.0498842	Any process that results in a change in state or activity of a cell or an organism (in terms of movement, secretion, enzyme production, gene expression, etc.) as a result of a superoxide stimulus. Superoxide is the anion, oxygen-, formed by addition of one electron to dioxygen (O2) or any compound containing the superoxide anion.
GO:0002675	positive regulation of acute inflammatory response	0.0498842	Any process that activates or increases the frequency, rate, or extent of an acute inflammatory response.
GO:0007617	mating behavior	0.0498842	The behavioral interactions between organisms for the purpose of mating, or sexual reproduction resulting in the formation of zygotes.
GO:0010390	histone monoubiquitination	0.0498842	The modification of histones by addition of a single ubiquitin group.
GO:0030823	regulation of cGMP metabolic process	0.0498842	Any process that modulates the frequency, rate or extent of the chemical reactions and pathways involving cGMP.
GO:0032786	positive regulation of DNA-templated transcription, elongation	0.0498842	Any process that activates or increases the frequency, rate or extent of transcription elongation, the extension of an RNA molecule after transcription initiation and promoter clearance by the addition of ribonucleotides catalyzed by a DNA-dependent RNA polymerase.
GO:0033146	regulation of intracellular estrogen receptor signaling pathway	0.0498842	Any process that modulates the frequency, rate or extent of the activity of an intracellular estrogen receptor signaling pathway.
GO:0034243	regulation of transcription elongation from RNA polymerase II promoter	0.0498842	Any process that modulates the frequency, rate or extent of transcription elongation, the extension of an RNA molecule after transcription initiation and promoter clearance by the addition of ribonucleotides, catalyzed by RNA polymerase II.
GO:0045940	positive regulation of steroid metabolic process	0.0498842	Any process that activates or increases the frequency, rate or extent of the chemical reactions and pathways involving steroids.
GO:0050685	positive regulation of mRNA processing	0.0498842	Any process that activates or increases the frequency, rate or extent of mRNA processing.
GO:0070741	response to interleukin-6	0.0498842	Any process that results in a change in state or activity of a cell or an organism (in terms of movement, secretion, enzyme production, gene expression, etc.) as a result of an interleukin-6 stimulus.
