# Supplementary material for: Comprehensive Analysis of MILE Gene Expression Data Set Advances Discovery of Leukaemia Type and Subtype Biomarkers
Source: Interdiscip Sci. 2017 Mar 16;9(1):24–35. doi: 10.1007/s12539-017-0216-9 (PMC5366179; doi:10.1007/s12539-017-0216-9)
Supplement: Supplementary file 4 — Supplementary material 4 (XLSX 7 kb) [file 12539_2017_216_MOESM4_ESM.xlsx]

## Sheet: signature
PROBEID	ENTREZID	SYMBOL	GENENAME
202503_s_at	9768	KIAA0101	KIAA0101
202723_s_at	2308	FOXO1	forkhead box O1
226548_at	388228	SBK1	SH3 domain binding kinase 1
200736_s_at	2876	GPX1	glutathione peroxidase 1
240572_s_at	374443	LOC374443	C-type lectin domain family 2 member D pseudogene
204069_at	4211	MEIS1	Meis homeobox 1
226216_at	3643	INSR	insulin receptor
221761_at	159	ADSS	adenylosuccinate synthase
202370_s_at	865	CBFB	core-binding factor, beta subunit
201425_at	217	ALDH2	aldehyde dehydrogenase 2 family (mitochondrial)
203745_at	3052	HCCS	holocytochrome c synthase
212207_at	23389	MED13L	mediator complex subunit 13 like
217499_x_at	389538	MGC72080	MGC72080 pseudogene
217499_x_at	100506759	OR7E37P	olfactory receptor family 7 subfamily E member 37 pseudogene
210944_s_at	825	CAPN3	calpain 3
218645_at	11179	ZNF277	zinc finger protein 277
205316_at	6565	SLC15A2	solute carrier family 15 member 2
218793_s_at	6322	SCML1	sex comb on midleg-like 1 (Drosophila)
200616_s_at	9761	MLEC	malectin
209088_s_at	29855	UBN1	ubinuclein 1
208567_s_at	3768	KCNJ12	potassium voltage-gated channel subfamily J member 12
208567_s_at	100134444	KCNJ18	potassium voltage-gated channel subfamily J member 18
209418_s_at	8563	THOC5	THO complex 5
221750_at	3157	HMGCS1	3-hydroxy-3-methylglutaryl-CoA synthase 1
217716_s_at	29927	SEC61A1	Sec61 translocon alpha 1 subunit
243673_at	NA	NA	NA
205933_at	26040	SETBP1	SET binding protein 1
213521_at	26469	PTPN18	protein tyrosine phosphatase, non-receptor type 18
1561135_at	NA	NA	NA
229280_s_at	401237	CASC15	cancer susceptibility candidate 15 (non-protein coding)
205927_s_at	1510	CTSE	cathepsin E
225473_at	140710	SOGA1	suppressor of glucose, autophagy associated 1
234245_at	NA	NA	NA
207492_at	55768	NGLY1	N-glycanase 1
234929_s_at	55812	SPATA7	spermatogenesis associated 7
239214_at	100130458	LOC100130458	uncharacterized LOC100130458
238553_at	399761	BMS1P5	BMS1, ribosome biogenesis factor pseudogene 5
238553_at	414189	AGAP6	ArfGAP with GTPase domain, ankyrin repeat and PH domain 6
238553_at	642517	AGAP9	ArfGAP with GTPase domain, ankyrin repeat and PH domain 9
244592_at	NA	NA	NA
203263_s_at	23229	ARHGEF9	Cdc42 guanine nucleotide exchange factor 9
218615_s_at	55254	TMEM39A	transmembrane protein 39A
223126_s_at	81563	C1orf21	chromosome 1 open reading frame 21
